# Supplementary material for: A first draft genome of holm oak (Quercus ilex subsp. ballota), the most representative species of the Mediterranean forest and the Spanish agrosylvopastoral ecosystem “dehesa”
Source: Front Mol Biosci. 2023 Oct 12;10:1242943. doi: 10.3389/fmolb.2023.1242943 (PMC10613499; doi:10.3389/fmolb.2023.1242943)
Supplement: Supplementary file 5 [file Table9.xlsx]

## Sheet: Q. ilex specific genes
Supplementary Table S9: List of Q. ilex specific genes
Gene_id	Transcript_id	Chromosome	start	End	Strand	Functional annotation	GO	KAAS	Enzyme EC	KEGG
gene-27774	gene-27774.1	3	46396214	46396920	+	-	-	-	-	-
gene-34267	gene-34267.1	2	50342537	50343292	+	-	-	-	-	-
gene-33554	gene-33554.1	2	31748772	31749125	+	-	-	-	-	-
gene-34576	gene-34576.1	2	57639724	57640307	+	-	-	-	-	-
gene-34868	gene-34868.1	2	63672961	63673106	-	-	-	-	-	-
gene-34345	gene-34345.1	2	52151860	52152963	+	-	-	-	-	-
gene-35011	gene-35011.1	2	67497279	67498001	-	-	-	-	-	-
gene-35467	gene-35467.1	2	75542858	75543565	-	-	-	-	-	-
gene-34259	gene-34259.1	2	50152754	50153260	-	-	-	-	-	-
gene-35295	gene-35295.1	2	72449576	72449836	-	-	-	-	-	-
gene-34444	gene-34444.1	2	54726595	54727077	+	-	-	-	-	-
gene-34205	gene-34205.1	2	48602470	48602613	+	-	-	-	-	-
gene-32371	gene-32371.1	2	10125451	10126627	+	-	-	-	-	-
gene-35962	gene-35962.1	2	87396674	87397134	-	-	-	-	-	-
gene-32399	gene-32399.1	2	10475972	10476274	-	-	-	-	-	-
gene-27197	gene-27197.1	3	29929870	29931898	+	-	-	-	-	-
gene-32366	gene-32366.1	2	10028204	10029676	+	-	-	-	-	-
gene-33210	gene-33210.1	2	24423898	24425067	+	-	-	-	-	-
gene-35333	gene-35333.1	2	73125430	73125906	+	-	-	-	-	-
gene-35805	gene-35805.1	2	82851211	82851446	+	-	-	-	-	-
gene-34389	gene-34389.1	2	53309075	53309899	+	-	-	-	-	-
gene-33812	gene-33812.1	2	37459399	37461265	-	-	-	-	-	-
gene-32336	gene-32336.1	2	9625533	9625803	-	-	-	-	-	-
gene-27922	gene-27922.1	3	50183522	50183971	+	-	-	-	-	-
gene-28092	gene-28092.1	3	54064953	54065120	-	-	-	-	-	-
gene-36964	gene-36964.1	2	105889568	105889790	+	-	-	-	-	-
gene-25707	gene-25707.1	3	16816	19530	-	-	-	-	-	-
gene-34187	gene-34187.1	2	47775084	47775947	-	-	-	-	-	-
gene-27284	gene-27284.1	3	32137622	32142159	-	-	-	-	-	-
gene-33613	gene-33613.1	2	33120924	33121196	+	-	-	-	-	-
gene-27538	gene-27538.1	3	39177475	39178132	-	-	-	-	-	-
gene-27666	gene-27666.1	3	42053299	42053613	-	-	-	-	-	-
gene-25843	gene-25843.1	3	2406671	2407492	+	-	-	-	-	-
gene-25857	gene-25857.1	3	2730126	2732859	-	-	-	-	-	-
gene-27880	gene-27880.1	3	49037386	49037562	-	-	-	-	-	-
gene-32353	gene-32353.1	2	9843977	9844537	+	-	-	-	-	-
gene-32368	gene-32368.1	2	10040415	10041887	+	-	-	-	-	-
gene-32097	gene-32097.1	2	5823460	5824386	-	-	-	-	-	-
gene-25981	gene-25981.1	3	4856410	4857313	-	-	-	-	-	-
gene-32465	gene-32465.1	2	11379995	11381153	+	-	-	-	-	-
gene-32119	gene-32119.1	2	5997976	5998464	-	-	-	-	-	-
gene-33867	gene-33867.1	2	38688918	38689668	-	-	-	-	-	-
gene-26735	gene-26735.1	3	19116670	19119179	+	-	-	-	-	-
gene-36826	gene-36826.1	2	102923543	102923683	-	-	-	-	-	-
gene-27937	gene-27937.1	3	50738614	50739056	+	-	-	-	-	-
gene-36918	gene-36918.1	2	105044851	105045743	-	-	-	-	-	-
gene-28033	gene-28033.1	3	52959548	52959919	+	-	-	-	-	-
gene-28191	gene-28191.1	3	56204406	56205404	+	-	-	-	-	-
gene-27187	gene-27187.1	3	29855793	29857820	+	-	-	-	-	-
gene-27188	gene-27188.1	3	29858795	29859484	+	-	-	-	-	-
gene-27198	gene-27198.1	3	29932866	29933568	+	-	-	-	-	-
gene-36513	gene-36513.1	2	97395302	97395995	+	-	-	-	-	-
gene-34134	gene-34134.1	2	46043324	46044094	+	-	-	-	-	-
gene-33895	gene-33895.1	2	39876870	39877286	+	-	-	-	-	-
gene-32214	gene-32214.1	2	7494229	7494898	+	-	-	-	-	-
gene-27822	gene-27822.1	3	47607070	47607212	-	-	-	-	-	-
gene-34109	gene-34109.1	2	45407698	45408387	-	-	-	-	-	-
gene-36533	gene-36533.1	2	97792753	97792853	-	-	-	-	-	-
gene-33868	gene-33868.1	2	38735991	38736354	-	-	-	-	-	-
gene-32154	gene-32154.1	2	6574692	6575117	-	-	-	-	-	-
gene-27959	gene-27959.1	3	51303327	51303833	-	-	-	-	-	-
gene-26531	gene-26531.1	3	15180925	15181249	-	-	-	-	-	-
gene-27667	gene-27667.1	3	42053648	42054191	-	-	-	-	-	-
gene-32166	gene-32166.1	2	6691664	6695645	-	-	-	-	-	-
gene-27921	gene-27921.1	3	50182689	50183302	+	-	-	-	-	-
gene-34135	gene-34135.1	2	46044332	46044715	+	-	-	-	-	-
gene-26329	gene-26329.1	3	11229590	11229937	+	-	-	-	-	-
gene-26184	gene-26184.1	3	8655004	8655354	+	-	-	-	-	-
gene-34834	gene-34834.1	2	62939404	62942405	-	-	-	-	-	-
gene-6503	gene-6503.1	0	899151	899608	-	-	-	-	-	-
gene-6527	gene-6527.1	0	1473413	1473761	-	-	-	-	-	-
gene-6839	gene-6839.1	1	859163	859714	+	-	-	-	-	-
gene-6879	gene-6879.1	1	1632310	1632696	+	-	-	-	-	-
gene-6887	gene-6887.1	1	1671961	1672325	-	-	-	-	-	-
gene-6916	gene-6916.1	1	2037556	2038616	-	-	-	-	-	-
gene-6924	gene-6924.1	1	2153592	2154698	+	-	-	-	-	-
gene-6928	gene-6928.1	1	2204545	2204891	-	-	-	-	-	-
gene-7021	gene-7021.1	1	3669056	3669229	-	-	-	-	-	-
gene-7029	gene-7029.1	1	3751992	3752889	+	-	-	-	-	-
gene-7116	gene-7116.1	1	5060825	5062310	-	-	-	-	-	-
gene-7117	gene-7117.1	1	5071174	5071594	+	-	-	-	-	-
gene-7438	gene-7438.1	1	9895733	9895951	-	-	-	-	-	-
gene-7482	gene-7482.1	1	10752620	10753647	+	-	-	-	-	-
gene-7491	gene-7491.1	1	10944415	10947232	+	-	-	-	-	-
gene-7797	gene-7797.1	1	15844330	15844581	-	-	-	-	-	-
gene-7983	gene-7983.1	1	19038213	19039091	-	-	-	-	-	-
gene-8046	gene-8046.1	1	20109495	20109926	-	-	-	-	-	-
gene-8047	gene-8047.1	1	20109996	20111637	-	-	-	-	-	-
gene-8242	gene-8242.1	1	23852269	23853464	+	-	-	-	-	-
gene-8512	gene-8512.1	1	29293338	29293601	+	-	-	-	-	-
gene-8519	gene-8519.1	1	29411430	29411816	-	-	-	-	-	-
gene-8554	gene-8554.1	1	30101558	30101821	-	-	-	-	-	-
gene-8571	gene-8571.1	1	30439858	30440962	-	-	-	-	-	-
gene-8601	gene-8601.1	1	30887433	30888669	-	-	-	-	-	-
gene-8666	gene-8666.1	1	32257768	32258669	-	-	-	-	-	-
gene-8827	gene-8827.1	1	35496208	35496801	+	-	-	-	-	-
gene-8880	gene-8880.1	1	37000031	37000371	+	-	-	-	-	-
gene-9044	gene-9044.1	1	39824846	39825208	-	-	-	-	-	-
gene-9205	gene-9205.1	1	43853024	43853416	+	-	-	-	-	-
gene-9239	gene-9239.1	1	44711352	44712018	-	-	-	-	-	-
gene-9259	gene-9259.1	1	45292463	45292670	-	-	-	-	-	-
gene-9275	gene-9275.1	1	45505810	45505926	+	-	-	-	-	-
gene-9351	gene-9351.1	1	50074731	50075342	-	-	-	-	-	-
gene-9382	gene-9382.1	1	50680603	50681380	+	-	-	-	-	-
gene-9418	gene-9418.1	1	52014748	52015263	-	-	-	-	-	-
gene-9425	gene-9425.1	1	52353826	52355484	-	-	-	-	-	-
gene-9441	gene-9441.1	1	53095508	53095731	+	-	-	-	-	-
gene-9457	gene-9457.1	1	53858414	53858620	+	-	-	-	-	-
gene-9462	gene-9462.1	1	53995316	53996619	-	-	-	-	-	-
gene-9479	gene-9479.1	1	54263210	54263467	+	-	-	-	-	-
gene-9502	gene-9502.1	1	55420675	55420947	-	-	-	-	-	-
gene-9503	gene-9503.1	1	55421288	55422047	-	-	-	-	-	-
gene-9524	gene-9524.1	1	56334699	56334957	-	-	-	-	-	-
gene-9561	gene-9561.1	1	58493315	58494073	+	-	-	-	-	-
gene-9621	gene-9621.1	1	60612696	60612938	+	-	-	-	-	-
gene-9633	gene-9633.1	1	61362219	61362664	-	-	-	-	-	-
gene-31744	gene-31744.1	2	322634	323140	-	-	-	-	-	-
gene-31798	gene-31798.1	2	1030201	1030949	+	-	-	-	-	-
gene-10009	gene-10009.1	9	5932064	5932939	-	-	-	-	-	-
gene-10246	gene-10246.1	9	9186478	9188468	-	-	-	-	-	-
gene-10314	gene-10314.1	9	10279906	10280980	-	-	-	-	-	-
gene-1032	gene-1032.1	8	21802926	21805250	-	-	GO:0046983	-	-	-
gene-10453	gene-10453.1	9	12739929	12740129	+	-	-	-	-	-
gene-10459	gene-10459.1	9	12817444	12817637	+	-	-	-	-	-
gene-10506	gene-10506.1	9	13583148	13583415	+	-	-	-	-	-
gene-10934	gene-10934.1	9	21419441	21419914	-	-	-	-	-	-
gene-11056	gene-11056.1	9	25010835	25011439	-	-	-	-	-	-
gene-11064	gene-11064.1	9	25242873	25244218	-	-	-	-	-	-
gene-1113	gene-1113.1	8	23830573	23831805	+	-	-	-	-	-
gene-11237	gene-11237.1	9	28746207	28746746	-	-	-	-	-	-
gene-11292	gene-11292.1	9	29699851	29700359	+	-	-	-	-	-
gene-11301	gene-11301.1	9	29943586	29944058	+	-	-	-	-	-
gene-11334	gene-11334.1	9	31317248	31318185	-	-	-	-	-	-
gene-11377	gene-11377.1	9	32225684	32228346	+	-	-	-	-	-
gene-11404	gene-11404.1	9	32775824	32776066	-	-	-	-	-	-
gene-11515	gene-11515.1	9	34861682	34862861	-	-	-	-	-	-
gene-11542	gene-11542.1	9	35429524	35430563	-	-	-	-	-	-
gene-11563	gene-11563.1	9	36617985	36618781	-	-	-	-	-	-
gene-11650	gene-11650.1	9	39440272	39440532	-	-	-	-	-	-
gene-11651	gene-11651.1	9	39442620	39443364	-	-	-	-	-	-
gene-11938	gene-11938.1	9	45385787	45386288	+	-	-	-	-	-
gene-11956	gene-11956.1	9	45861992	45863106	+	-	-	-	-	-
gene-11991	gene-11991.1	9	46539320	46540647	-	-	-	-	-	-
gene-12035	gene-12035.1	9	47499160	47501848	+	-	-	-	-	-
gene-12058	gene-12058.1	9	47937371	47937814	+	-	-	-	-	-
gene-12082	gene-12082.1	9	48305097	48305647	+	-	-	-	-	-
gene-1215	gene-1215.1	8	28225676	28227818	-	-	-	-	-	-
gene-12245	gene-12245.1	9	52185507	52185941	-	-	-	-	-	-
gene-12320	gene-12320.1	9	53994314	53995018	-	-	-	-	-	-
gene-12332	gene-12332.1	9	54377003	54377927	-	-	-	-	-	-
gene-12430	gene-12430.1	9	56603773	56604633	+	-	-	-	-	-
gene-12567	gene-12567.1	11	895340	896679	-	-	-	-	-	-
gene-12584	gene-12584.1	11	1092219	1093160	+	-	-	-	-	-
gene-12587	gene-12587.1	11	1157751	1158089	+	-	-	-	-	-
gene-1260	gene-1260.1	8	29529827	29530437	+	-	-	-	-	-
gene-12748	gene-12748.1	11	3508278	3511477	-	-	-	-	-	-
gene-12944	gene-12944.1	11	7371194	7371676	+	-	-	-	-	-
gene-12949	gene-12949.1	11	7518442	7518696	-	-	-	-	-	-
gene-13065	gene-13065.1	11	11288139	11288662	-	-	-	-	-	-
gene-13178	gene-13178.1	11	13620709	13620914	+	-	-	-	-	-
gene-13474	gene-13474.1	11	20400411	20403248	-	-	-	-	-	-
gene-13694	gene-13694.1	11	24926686	24926964	-	-	-	-	-	-
gene-13728	gene-13728.1	11	25968770	25969237	+	-	-	-	-	-
gene-13785	gene-13785.1	11	27406235	27406589	-	-	-	-	-	-
gene-13794	gene-13794.1	11	27711280	27711849	+	-	-	-	-	-
gene-13814	gene-13814.1	11	28126022	28126584	-	-	-	-	-	-
gene-1383	gene-1383.1	8	32639383	32640072	-	-	-	-	-	-
gene-13972	gene-13972.1	11	31560576	31560983	+	-	-	-	-	-
gene-14416	gene-14416.1	11	41881596	41881763	-	-	-	-	-	-
gene-14943	gene-14943.1	11	54514817	54518056	+	-	-	-	-	-
gene-15079	gene-15079.1	11	56630754	56630854	-	-	-	-	-	-
gene-15134	gene-15134.1	11	57629367	57629902	-	-	-	-	-	-
gene-1526	gene-1526.1	8	36177549	36178379	-	-	-	-	-	-
gene-15282	gene-15282.1	10	399576	399933	-	-	-	-	-	-
gene-15426	gene-15426.1	10	2554185	2554446	-	-	-	-	-	-
gene-15844	gene-15844.1	10	10400341	10400794	-	-	-	-	-	-
gene-15917	gene-15917.1	10	11850420	11853097	-	-	-	-	-	-
gene-16045	gene-16045.1	10	14715387	14715938	-	-	-	-	-	-
gene-16113	gene-16113.1	10	15900176	15900606	+	-	-	-	-	-
gene-16182	gene-16182.1	10	17048054	17048562	+	-	-	-	-	-
gene-16349	gene-16349.1	10	19884486	19884920	-	-	-	-	-	-
gene-16603	gene-16603.1	10	25261672	25262031	-	-	-	-	-	-
gene-1663	gene-1663.1	8	39456118	39456367	+	-	-	-	-	-
gene-16690	gene-16690.1	10	27232918	27234137	+	-	-	-	-	-
gene-16717	gene-16717.1	10	27897943	27898141	-	-	-	-	-	-
gene-16754	gene-16754.1	10	28753668	28754655	-	-	-	-	-	-
gene-16785	gene-16785.1	10	29542876	29543720	+	-	-	-	-	-
gene-16868	gene-16868.1	10	31848357	31848659	+	-	-	-	-	-
gene-16872	gene-16872.1	10	32149924	32150548	-	-	-	-	-	-
gene-16972	gene-16972.1	10	35427425	35427525	-	-	-	-	-	-
gene-16998	gene-16998.1	10	36789000	36789451	-	-	-	-	-	-
gene-17115	gene-17115.1	10	40623755	40623973	-	-	-	-	-	-
gene-17138	gene-17138.1	10	40898833	40899469	-	-	-	-	-	-
gene-17199	gene-17199.1	10	42792803	42793603	+	-	-	-	-	-
gene-17231	gene-17231.1	10	43522138	43524099	-	-	-	-	-	-
gene-17266	gene-17266.1	10	44203819	44203941	-	-	-	-	-	-
gene-17458	gene-17458.1	10	49583533	49588414	-	-	-	-	-	-
gene-17525	gene-17525.1	10	50886042	50886330	+	-	-	-	-	-
gene-17536	gene-17536.1	10	51220092	51220434	-	-	-	-	-	-
gene-17590	gene-17590.1	10	52823957	52824229	+	-	-	-	-	-
gene-17615	gene-17615.1	10	53263543	53263646	+	-	-	-	-	-
gene-1779	gene-1779.1	8	41910140	41912862	-	-	-	-	-	-
gene-17961	gene-17961.1	10	61701973	61702887	-	-	-	-	-	-
gene-17998	gene-17998.1	10	62324936	62327653	-	-	-	-	-	-
gene-18077	gene-18077.1	5	685638	688145	+	-	-	-	-	-
gene-18081	gene-18081.1	5	720437	722751	+	-	-	-	-	-
gene-18171	gene-18171.1	5	3111699	3112231	+	-	-	-	-	-
gene-18303	gene-18303.1	5	6344681	6345887	-	-	-	-	-	-
gene-1869	gene-1869.1	8	43917045	43917332	+	-	-	-	-	-
gene-18709	gene-18709.1	5	17299570	17299944	-	-	-	-	-	-
gene-1872	gene-1872.1	8	43950911	43953242	-	-	-	-	-	-
gene-18726	gene-18726.1	5	17688835	17689302	+	-	-	-	-	-
gene-18735	gene-18735.1	5	17918978	17919480	+	-	-	-	-	-
gene-18779	gene-18779.1	5	18855177	18857706	+	-	-	-	-	-
gene-18845	gene-18845.1	5	20489059	20489370	+	-	-	-	-	-
gene-18851	gene-18851.1	5	20907323	20907583	+	-	-	-	-	-
gene-18862	gene-18862.1	5	21387594	21388111	-	-	-	-	-	-
gene-18906	gene-18906.1	5	22389913	22390195	-	-	-	-	-	-
gene-19062	gene-19062.1	5	25602724	25602933	-	-	-	-	-	-
gene-19106	gene-19106.1	5	27035689	27037134	+	-	-	-	-	-
gene-19107	gene-19107.1	5	27037505	27037999	+	-	-	-	-	-
gene-19429	gene-19429.1	5	34163165	34164966	+	-	-	-	-	-
gene-19461	gene-19461.1	5	34934024	34934400	+	-	-	-	-	-
gene-19481	gene-19481.1	5	35255739	35256667	+	-	-	-	-	-
gene-19485	gene-19485.1	5	35326653	35327527	+	-	-	-	-	-
gene-19512	gene-19512.1	5	35890145	35890701	+	-	-	-	-	-
gene-19517	gene-19517.1	5	35951509	35951678	+	-	-	-	-	-
gene-19538	gene-19538.1	5	36389998	36391190	-	-	-	-	-	-
gene-19644	gene-19644.1	5	40917241	40917837	-	-	-	-	-	-
gene-19654	gene-19654.1	5	42349079	42349944	+	-	-	-	-	-
gene-19676	gene-19676.1	5	44311695	44312192	-	-	-	-	-	-
gene-19679	gene-19679.1	5	44575768	44576345	+	-	-	-	-	-
gene-19857	gene-19857.1	5	49769383	49769583	-	-	-	-	-	-
gene-20048	gene-20048.1	5	55001272	55002422	+	-	-	-	-	-
gene-20097	gene-20097.1	5	56713984	56714235	-	-	-	-	-	-
gene-20217	gene-20217.1	5	59327362	59329882	+	-	-	-	-	-
gene-20295	gene-20295.1	5	60700191	60702429	+	-	-	-	-	-
gene-20319	gene-20319.1	5	61220953	61222162	-	-	-	-	-	-
gene-20399	gene-20399.1	5	63110839	63111049	-	-	-	-	-	-
gene-20447	gene-20447.1	5	63972955	63974520	-	-	-	-	-	-
gene-20487	gene-20487.1	5	65018330	65018488	+	-	-	-	-	-
gene-20531	gene-20531.1	5	66349255	66352294	+	-	-	-	-	-
gene-20646	gene-20646.1	5	68550864	68556004	+	-	-	-	-	-
gene-20743	gene-20743.1	5	70495203	70495702	+	-	-	-	-	-
gene-20765	gene-20765.1	5	71076806	71078101	-	-	-	-	-	-
gene-20811	gene-20811.1	5	72057113	72058392	+	-	-	-	-	-
gene-20847	gene-20847.1	5	73072478	73072944	-	-	-	-	-	-
gene-2087	gene-2087.1	8	48406447	48407902	+	-	-	-	-	-
gene-2089	gene-2089.1	8	48427191	48427380	+	-	-	-	-	-
gene-21000	gene-21000.1	5	75863195	75864296	+	-	-	-	-	-
gene-21016	gene-21016.1	5	76183294	76184437	-	-	-	-	-	-
gene-21587	gene-21587.1	5	88211597	88212373	-	-	-	-	-	-
gene-21785	gene-21785.1	5	92321576	92322175	+	-	-	-	-	-
gene-21856	gene-21856.1	5	93580490	93580583	-	-	-	-	-	-
gene-21875	gene-21875.1	5	93993798	93994122	-	-	-	-	-	-
gene-22274	gene-22274.1	4	6764759	6765897	-	-	-	-	-	-
gene-22314	gene-22314.1	4	7386195	7386753	+	-	-	-	-	-
gene-22316	gene-22316.1	4	7440477	7440975	+	-	-	-	-	-
gene-22415	gene-22415.1	4	9551021	9552989	+	-	-	-	-	-
gene-22444	gene-22444.1	4	10892681	10893483	-	-	-	-	-	-
gene-22459	gene-22459.1	4	11394132	11394350	+	-	-	-	-	-
gene-22466	gene-22466.1	4	11520680	11523525	-	-	-	-	-	-
gene-22841	gene-22841.1	4	18815688	18816155	+	-	-	-	-	-
gene-22927	gene-22927.1	4	20396554	20396962	+	-	-	-	-	-
gene-22990	gene-22990.1	4	21348815	21349913	-	-	-	-	-	-
gene-23060	gene-23060.1	4	23136766	23137035	+	-	-	-	-	-
gene-23126	gene-23126.1	4	25223642	25226335	+	-	-	-	-	-
gene-2313	gene-2313.1	8	53038117	53038713	-	-	-	-	-	-
gene-23237	gene-23237.1	4	27955572	27958093	+	-	-	-	-	-
gene-2335	gene-2335.1	8	53365774	53366844	+	-	-	-	-	-
gene-23354	gene-23354.1	4	30469338	30470127	+	-	-	-	-	-
gene-23362	gene-23362.1	4	30616576	30617465	-	-	-	-	-	-
gene-2337	gene-2337.1	8	53385288	53387656	-	-	-	-	-	-
gene-23478	gene-23478.1	4	33716518	33716920	+	-	-	-	-	-
gene-23496	gene-23496.1	4	34289739	34290319	-	-	-	-	-	-
gene-23540	gene-23540.1	4	34936250	34936664	-	-	-	-	-	-
gene-2355	gene-2355.1	8	53677843	53678441	+	-	-	-	-	-
gene-2357	gene-2357.1	8	53690600	53691199	+	-	-	-	-	-
gene-236	gene-236.1	8	4819238	4819560	-	-	-	-	-	-
gene-23925	gene-23925.1	4	44604228	44604756	+	-	-	-	-	-
gene-23926	gene-23926.1	4	44606694	44607237	+	-	-	-	-	-
gene-23994	gene-23994.1	4	46363125	46363665	-	-	-	-	-	-
gene-24011	gene-24011.1	4	46640232	46641379	-	-	-	-	-	-
gene-24152	gene-24152.1	4	49863718	49864134	-	-	-	-	-	-
gene-24219	gene-24219.1	4	51668830	51669220	+	-	-	-	-	-
gene-24450	gene-24450.1	4	60220639	60221163	+	-	-	-	-	-
gene-24481	gene-24481.1	4	61363203	61363789	+	-	-	-	-	-
gene-24512	gene-24512.1	4	62482052	62482224	-	-	-	-	-	-
gene-24563	gene-24563.1	4	63807431	63809352	+	-	-	-	-	-
gene-24590	gene-24590.1	4	64431424	64431836	-	-	-	-	-	-
gene-24688	gene-24688.1	4	67843103	67843320	-	-	-	-	-	-
gene-24817	gene-24817.1	4	71332128	71332816	+	-	-	-	-	-
gene-24840	gene-24840.1	4	71876717	71877771	-	-	-	-	-	-
gene-2488	gene-2488.1	8	55954197	55954322	-	-	-	-	-	-
gene-2511	gene-2511.1	8	56353317	56355188	-	-	-	-	-	-
gene-25127	gene-25127.1	4	79206951	79208651	+	-	-	-	-	-
gene-25162	gene-25162.1	4	79979901	79980630	+	-	-	-	-	-
gene-25293	gene-25293.1	4	84195737	84196141	+	-	-	-	-	-
gene-25340	gene-25340.1	4	85302313	85302509	-	-	-	-	-	-
gene-25457	gene-25457.1	4	88889249	88889407	+	-	-	-	-	-
gene-26	gene-26.1	8	457083	457547	+	-	-	-	-	-
gene-2634	gene-2634.1	8	58367012	58369067	+	-	-	-	-	-
gene-266	gene-266.1	8	5223084	5224154	+	-	-	-	-	-
gene-2703	gene-2703.1	8	59466681	59467510	-	-	-	-	-	-
gene-2810	gene-2810.1	8	61255231	61256359	-	-	-	-	-	-
gene-28234	gene-28234.1	3	57083429	57084400	-	-	-	-	-	-
gene-28276	gene-28276.1	3	58015580	58015694	-	-	-	-	-	-
gene-28444	gene-28444.1	3	61387001	61388146	-	-	-	-	-	-
gene-28593	gene-28593.1	3	64392600	64393183	+	-	-	-	-	-
gene-29171	gene-29171.1	7	1791979	1792601	-	-	-	-	-	-
gene-29223	gene-29223.1	7	3583277	3583438	-	-	-	-	-	-
gene-29252	gene-29252.1	7	4262547	4262801	-	-	-	-	-	-
gene-29294	gene-29294.1	7	5177603	5179948	-	-	GO:0046983	-	-	-
gene-29372	gene-29372.1	7	6510137	6510295	+	-	-	-	-	-
gene-29401	gene-29401.1	7	6874190	6876445	+	-	-	-	-	-
gene-29530	gene-29530.1	7	10149158	10149272	-	-	-	-	-	-
gene-29653	gene-29653.1	7	12795287	12796077	-	-	-	-	-	-
gene-29736	gene-29736.1	7	14431001	14431129	+	-	-	-	-	-
gene-29778	gene-29778.1	7	15435510	15436505	-	-	-	-	-	-
gene-29824	gene-29824.1	7	16352953	16353456	+	-	-	-	-	-
gene-29876	gene-29876.1	7	17924030	17924266	+	-	-	-	-	-
gene-30003	gene-30003.1	7	20924458	20924971	+	-	-	-	-	-
gene-301	gene-301.1	8	6019270	6019397	-	-	-	-	-	-
gene-30135	gene-30135.1	7	24853900	24854721	-	-	-	-	-	-
gene-30189	gene-30189.1	7	26464096	26464718	-	-	-	-	-	-
gene-30200	gene-30200.1	7	26583384	26583620	-	-	-	-	-	-
gene-30201	gene-30201.1	7	26583669	26584142	-	-	-	-	-	-
gene-30215	gene-30215.1	7	26898273	26899010	+	-	-	-	-	-
gene-30296	gene-30296.1	7	29047449	29047916	-	-	-	-	-	-
gene-30392	gene-30392.1	7	31025387	31025692	-	-	-	-	-	-
gene-30440	gene-30440.1	7	32050421	32052461	-	-	-	-	-	-
gene-3049	gene-3049.1	8	64553681	64553827	-	-	-	-	-	-
gene-30997	gene-30997.1	7	41003769	41004847	+	-	-	-	-	-
gene-31576	gene-31576.1	7	50382182	50382915	+	-	-	-	-	-
gene-31634	gene-31634.1	7	51349032	51349864	-	-	-	-	-	-
gene-31726	gene-31726.1	7	52774097	52774387	+	-	-	-	-	-
gene-3203	gene-3203.1	8	66634480	66634758	+	-	-	-	-	-
gene-3278	gene-3278.1	8	67929735	67930592	-	-	-	-	-	-
gene-341	gene-341.1	8	6565680	6566822	-	-	-	-	-	-
gene-3609	gene-3609.1	6	2277226	2277480	+	-	-	-	-	-
gene-37103	gene-37103.1	12	1918174	1918592	+	-	-	-	-	-
gene-37130	gene-37130.1	12	2309176	2312138	+	-	-	-	-	-
gene-37201	gene-37201.1	12	3525403	3525612	-	-	-	-	-	-
gene-37232	gene-37232.1	12	3809136	3809419	-	-	-	-	-	-
gene-37435	gene-37435.1	12	8294876	8297821	+	-	-	-	-	-
gene-37451	gene-37451.1	12	8596043	8596417	-	-	-	-	-	-
gene-37524	gene-37524.1	12	9948769	9950473	+	-	-	-	-	-
gene-37554	gene-37554.1	12	10643958	10644934	-	-	-	-	-	-
gene-37627	gene-37627.1	12	11926220	11926375	+	-	-	-	-	-
gene-37647	gene-37647.1	12	12247394	12248205	+	-	-	-	-	-
gene-37769	gene-37769.1	12	15013526	15013894	-	-	-	-	-	-
gene-37788	gene-37788.1	12	15233967	15236480	-	-	-	-	-	-
gene-37824	gene-37824.1	12	16145781	16146259	-	-	-	-	-	-
gene-37997	gene-37997.1	12	19703636	19704903	-	-	-	-	-	-
gene-38317	gene-38317.1	12	24963188	24963895	-	-	-	-	-	-
gene-38432	gene-38432.1	12	26797828	26798097	+	-	-	-	-	-
gene-38624	gene-38624.1	12	30098574	30098684	-	-	-	-	-	-
gene-38662	gene-38662.1	12	31036254	31036479	-	-	-	-	-	-
gene-38768	gene-38768.1	12	32796125	32797719	+	-	-	-	-	-
gene-38772	gene-38772.1	12	32853190	32855014	+	-	-	-	-	-
gene-38851	gene-38851.1	12	34018285	34019108	-	-	-	-	-	-
gene-38917	gene-38917.1	12	34966806	34968794	-	-	-	-	-	-
gene-38932	gene-38932.1	12	35294453	35294893	-	-	-	-	-	-
gene-38975	gene-38975.1	12	36025565	36025692	+	-	-	-	-	-
gene-39222	gene-39222.1	12	39697306	39697611	+	-	-	-	-	-
gene-39335	gene-39335.1	12	41949993	41950487	-	-	-	-	-	-
gene-4021	gene-4021.1	6	8797598	8798865	-	-	-	-	-	-
gene-4384	gene-4384.1	6	14753422	14754051	-	-	-	-	-	-
gene-4457	gene-4457.1	6	15884179	15884581	-	-	-	-	-	-
gene-4491	gene-4491.1	6	16936478	16936586	+	-	-	-	-	-
gene-4561	gene-4561.1	6	19088325	19088570	-	-	-	-	-	-
gene-4637	gene-4637.1	6	20685741	20687633	+	-	-	-	-	-
gene-4638	gene-4638.1	6	20755261	20757196	+	-	-	-	-	-
gene-4642	gene-4642.1	6	20977134	20977633	-	-	-	-	-	-
gene-471	gene-471.1	8	8948857	8949025	+	-	-	-	-	-
gene-4769	gene-4769.1	6	23570212	23571477	+	-	-	-	-	-
gene-4832	gene-4832.1	6	26235042	26235422	-	-	-	-	-	-
gene-4859	gene-4859.1	6	27171712	27171906	+	-	-	-	-	-
gene-4972	gene-4972.1	6	30123885	30124354	+	-	-	-	-	-
gene-5227	gene-5227.1	6	35854903	35855184	-	-	-	-	-	-
gene-5276	gene-5276.1	6	36984939	36988958	-	-	-	-	-	-
gene-5279	gene-5279.1	6	37017520	37020743	-	-	-	-	-	-
gene-5412	gene-5412.1	6	39574257	39574715	+	-	-	-	-	-
gene-5430	gene-5430.1	6	39982134	39982710	-	-	-	-	-	-
gene-5529	gene-5529.1	6	41591454	41591899	-	-	-	-	-	-
gene-5723	gene-5723.1	6	44646849	44647316	+	-	-	-	-	-
gene-5888	gene-5888.1	6	47780439	47781006	-	-	-	-	-	-
gene-6108	gene-6108.1	6	51335370	51335723	-	-	-	-	-	-
gene-640	gene-640.1	8	12802627	12803539	+	-	-	-	-	-
gene-742	gene-742.1	8	15045556	15045926	+	-	-	-	-	-
gene-820	gene-820.1	8	16787523	16787900	-	-	-	-	-	-
gene-898	gene-898.1	8	18388433	18389439	+	-	-	-	-	-
gene-901	gene-901.1	8	18554864	18555493	-	-	-	-	-	-
gene-982	gene-982.1	8	20339567	20339826	+	-	-	-	-	-
gene-9917	gene-9917.1	9	4615548	4616660	+	-	-	-	-	-
gene-15766	gene-15766.1	10	8441544	8441894	+	(+)-menthofuran synthase	GO:0005506,GO:0006721,GO:0016021,GO:0016114,GO:0016705,GO:0020037,GO:0043231,GO:0052582,GO:0055114	-	-	-
gene-6614	gene-6614.1	0	3302627	3303008	+	11-beta-hydroxysteroid dehydrogenase A	GO:0005811,GO:0016021,GO:0044594,GO:0070523,GO:0070524,GO:0072582	-	-	-
gene-18491	gene-18491.1	5	11319794	11326298	+	14-3-3-like protein A	GO:0005515	-	-	-
gene-25460	gene-25460.1	4	89035245	89037310	-	14-3-3-like protein A	-	-	-	-
gene-35750	gene-35750.1	2	81659771	81660080	+	14-3-3-like protein A	-	-	-	-
gene-27185	gene-27185.1	3	29837596	29838190	-	1-aminocyclopropane-1-carboxylate oxidase homolog 2	GO:0016491,GO:0046872	-	-	-
gene-27194	gene-27194.1	3	29891327	29891614	-	1-aminocyclopropane-1-carboxylate oxidase homolog 2	GO:0016491,GO:0046872	-	-	-
gene-34715	gene-34715.1	2	60478230	60478766	+	1-aminocyclopropane-1-carboxylate synthase	GO:0009058,GO:0009693,GO:0009835,GO:0016491,GO:0016847,GO:0030170	-	-	-
gene-34716	gene-34716.1	2	60478777	60480927	-	1-aminocyclopropane-1-carboxylate synthase	GO:0009058,GO:0009693,GO:0009835,GO:0016491,GO:0016847,GO:0030170	-	-	-
gene-17909	gene-17909.1	10	60682559	60683818	-	2-alkenal reductase (NADP(+)-dependent)	GO:0032440	-	-	-
gene-23099	gene-23099.1	4	24545160	24551651	+	3-hydroxyisobutyryl-CoA hydrolase 1	GO:0003860,GO:0005777,GO:0006574,GO:0009409,GO:0009536	-	-	-
gene-23552	gene-23552.1	4	35102659	35103213	-	3-hydroxyisobutyryl-CoA hydrolase-like protein 2, mitochondrial	GO:0003860,GO:0005739,GO:0006574	-	-	-
gene-37984	gene-37984.1	12	19091615	19092007	-	60S ribosomal protein L12-3	GO:0003729,GO:0003735,GO:0006412,GO:0009536,GO:0015934,GO:0022625,GO:0070180	-	-	-
gene-7825	gene-7825.1	1	16279702	16280094	+	60S ribosomal protein L12-3	GO:0003729,GO:0003735,GO:0006412,GO:0009536,GO:0015934,GO:0022625,GO:0070180	-	-	-
gene-16013	gene-16013.1	10	14309161	14309807	-	60S ribosomal protein L23	GO:0003729,GO:0003735,GO:0005576,GO:0005730,GO:0005783,GO:0005829,GO:0006412,GO:0022625,GO:0070180	K02894	RP-L23e, RPL23; large subunit ribosomal protein L23e	Ribosome [PATH:ko03010]
gene-21088	gene-21088.1	5	77656466	77656785	+	60S ribosomal protein L23	GO:0003729,GO:0003735,GO:0005576,GO:0005730,GO:0005783,GO:0005829,GO:0006412,GO:0022625,GO:0070180	K02894	RP-L23e, RPL23; large subunit ribosomal protein L23e	Ribosome [PATH:ko03010]
gene-22376	gene-22376.1	4	8870481	8870800	+	60S ribosomal protein L23	GO:0003729,GO:0003735,GO:0005576,GO:0005730,GO:0005783,GO:0005829,GO:0006412,GO:0022625,GO:0070180	K02894	RP-L23e, RPL23; large subunit ribosomal protein L23e	Ribosome [PATH:ko03010]
gene-23688	gene-23688.1	4	38678025	38678671	-	60S ribosomal protein L23	GO:0003729,GO:0003735,GO:0005576,GO:0005730,GO:0005783,GO:0005829,GO:0006412,GO:0022625,GO:0070180	K02894	RP-L23e, RPL23; large subunit ribosomal protein L23e	Ribosome [PATH:ko03010]
gene-29163	gene-29163.1	7	1728667	1728977	+	60S ribosomal protein L23	GO:0003729,GO:0003735,GO:0005576,GO:0005730,GO:0005783,GO:0005829,GO:0006412,GO:0022625,GO:0070180	-	-	-
gene-35023	gene-35023.1	2	67708797	67709116	+	60S ribosomal protein L23	GO:0003729,GO:0003735,GO:0005576,GO:0005730,GO:0005783,GO:0005829,GO:0006412,GO:0022625,GO:0070180	K02894	RP-L23e, RPL23; large subunit ribosomal protein L23e	Ribosome [PATH:ko03010]
gene-3973	gene-3973.1	6	7992807	7993507	-	60S ribosomal protein L23	GO:0003729,GO:0003735,GO:0005576,GO:0005730,GO:0005783,GO:0005829,GO:0006412,GO:0022625,GO:0070180	K02894	RP-L23e, RPL23; large subunit ribosomal protein L23e	Ribosome [PATH:ko03010]
gene-12180	gene-12180.1	9	50120525	50121670	+	60S ribosomal protein L32-1	GO:0003729,GO:0003735,GO:0005730,GO:0005829,GO:0005840,GO:0006412,GO:0022625,GO:0022626,GO:0042788	-	-	-
gene-12182	gene-12182.1	9	50168249	50168592	+	60S ribosomal protein L32-1	GO:0003729,GO:0003735,GO:0005730,GO:0005829,GO:0006412,GO:0022625,GO:0022626,GO:0042788	K02912	RP-L32e, RPL32; large subunit ribosomal protein L32e	Ribosome [PATH:ko03010]
gene-12193	gene-12193.1	9	50416592	50417662	+	60S ribosomal protein L32-1	GO:0003729,GO:0003735,GO:0005730,GO:0005829,GO:0005840,GO:0006412,GO:0022625,GO:0022626,GO:0042788	-	-	-
gene-8734	gene-8734.1	1	33703249	33703535	+	60S ribosomal protein L34	GO:0003735,GO:0005840,GO:0006412	-	-	-
gene-8739	gene-8739.1	1	33814505	33814753	+	60S ribosomal protein L34	GO:0003735,GO:0005840,GO:0006412	-	-	-
gene-10800	gene-10800.1	9	18758000	18758609	+	60S ribosomal protein L38	GO:0003735,GO:0005829,GO:0005840,GO:0006412,GO:0022618,GO:0022625,GO:0022626	-	-	-
gene-14073	gene-14073.1	11	34270360	34270844	-	60S ribosomal protein L38	GO:0003735,GO:0005829,GO:0005840,GO:0006412,GO:0022618,GO:0022625,GO:0022626	K02923	RP-L38e, RPL38; large subunit ribosomal protein L38e	Ribosome [PATH:ko03010]
gene-13605	gene-13605.1	11	23289389	23290247	-	7-deoxyloganetin glucosyltransferase	GO:0008194,GO:0035251	-	-	-
gene-13610	gene-13610.1	11	23354397	23355095	-	7-deoxyloganetin glucosyltransferase	GO:0008194,GO:0035251	-	-	-
gene-7637	gene-7637.1	1	13363737	13370542	-	AATF-Che1 domain-containing protein	-	-	-	-
gene-30346	gene-30346.1	7	30211599	30216842	+	ABC transporter G family member 22	GO:0005524,GO:0009414,GO:0010148,GO:0016020,GO:0016021	-	-	-
gene-6529	gene-6529.1	0	1532313	1537899	-	ABC transporter G family member 22	GO:0005524,GO:0009414,GO:0010148,GO:0016020,GO:0016021,GO:0042626	-	-	-
gene-26181	gene-26181.1	3	8618304	8621008	+	ADP-ribosylation factor 2	GO:0003924,GO:0005525,GO:0005794,GO:0006471,GO:0006886,GO:0016192	K07937	ARF1_2; ADP-ribosylation factor 1/2	Phospholipase D signaling pathway [PATH:ko04072]
gene-16194	gene-16194.1	10	17219662	17220384	+	Alpha/beta-Hydrolases superfamily protein	-	-	-	-
gene-16199	gene-16199.1	10	17365456	17367804	+	Alpha/beta-Hydrolases superfamily protein	-	-	-	-
gene-18050	gene-18050.1	5	242980	244396	+	Alpha-dioxygenase 2	GO:0001676,GO:0004601,GO:0006631,GO:0006633,GO:0006979,GO:0010150,GO:0016702,GO:0020037,GO:0031408,GO:0046872,GO:0051213	-	-	-
gene-18052	gene-18052.1	5	278886	280182	+	Alpha-dioxygenase 2	GO:0001676,GO:0004601,GO:0006631,GO:0006633,GO:0006979,GO:0010150,GO:0016702,GO:0020037,GO:0031408,GO:0046872,GO:0051213	-	-	-
gene-15902	gene-15902.1	10	11517375	11519993	-	Alpha-N-acetylglucosaminidase	GO:0000325,GO:0004561,GO:0008152,GO:0009793,GO:0051781	-	-	-
gene-22370	gene-22370.1	4	8727120	8737746	-	Alpha-N-acetylglucosaminidase	GO:0000325,GO:0004561,GO:0008152,GO:0009793,GO:0051781	-	-	-
gene-22381	gene-22381.1	4	8967895	8974934	-	Alpha-N-acetylglucosaminidase	GO:0000325,GO:0004561,GO:0008152,GO:0009793,GO:0051781	-	-	-
gene-1168	gene-1168.1	8	25569285	25572253	-	Anaphase-promoting complex subunit 6	GO:0005515,GO:0005680,GO:0005737,GO:0007091,GO:0010087,GO:0016567,GO:0031145,GO:0032875,GO:0045842,GO:0051301	-	-	-
gene-1247	gene-1247.1	8	29049001	29052155	-	Anaphase-promoting complex subunit 6	GO:0005515,GO:0005680,GO:0005737,GO:0007091,GO:0010087,GO:0016567,GO:0031145,GO:0032875,GO:0045842,GO:0051301	-	-	-
gene-17601	gene-17601.1	10	53036909	53037442	+	Ankyrin repeat	GO:0005515	-	-	-
gene-33080	gene-33080.1	2	21608456	21608947	+	Aspartyl protease family protein At5g10770	GO:0004190,GO:0005886,GO:0031225	-	-	-
gene-33695	gene-33695.1	2	34505879	34507232	-	ATP-dependent DNA helicase PIF1	GO:0000002,GO:0000723,GO:0003677,GO:0003678,GO:0005524,GO:0005634,GO:0005739,GO:0006281,GO:0006310,GO:0016887,GO:0043139	K15255	PIF1; ATP-dependent DNA helicase PIF1 [EC:5.6.2.3]	DNA replication proteins [BR:ko03032]
gene-11889	gene-11889.1	9	44529647	44531919	+	ATP-dependent RNA helicase-like protein DB10	GO:0003723,GO:0003724,GO:0005524,GO:0016887	-	-	-
gene-12950	gene-12950.1	11	7518753	7527047	-	ATP-dependent RNA helicase-like protein DB10	GO:0003723,GO:0003724,GO:0005524,GO:0016887	-	-	-
gene-26407	gene-26407.1	3	13197117	13199031	+	ATP-dependent RNA helicase-like protein DB10	GO:0003723,GO:0003724,GO:0005524,GO:0016887	K12823	DDX5, DBP2; ATP-dependent RNA helicase DDX5/DBP2 [EC:3.6.4.13]	Spliceosome [PATH:ko03040]
gene-29999	gene-29999.1	7	20810710	20819086	+	ATP-dependent RNA helicase-like protein DB10	GO:0003723,GO:0003724,GO:0005524,GO:0016887,GO:0022857,GO:0055085	-	-	-
gene-34802	gene-34802.1	2	62156314	62158059	-	ATP-dependent RNA helicase-like protein DB10	GO:0003723,GO:0003724,GO:0005524,GO:0016887	-	-	-
gene-37613	gene-37613.1	12	11654517	11656445	+	ATP-dependent RNA helicase-like protein DB10	GO:0003723,GO:0003724,GO:0005524,GO:0016887	-	-	-
gene-13242	gene-13242.1	11	14952015	14952603	-	AT-rich interactive domain-containing protein 5	GO:0003677,GO:0005634,GO:0006357	-	-	-
gene-32914	gene-32914.1	2	18329012	18331458	-	AT-rich interactive domain-containing protein 5	GO:0003677,GO:0005634,GO:0006357	-	-	-
gene-28795	gene-28795.1	3	68106071	68106310	+	Auxin-induced protein PCNT115	GO:0004033,GO:0005737,GO:0009734,GO:0047834	-	-	-
gene-16479	gene-16479.1	10	22590251	22593021	+	B3 domain-containing protein At1g49475	GO:0003677,GO:0005634	-	-	-
gene-24253	gene-24253.1	4	52634896	52636919	+	B3 domain-containing protein At1g49475	GO:0003677,GO:0005634	-	-	-
gene-28369	gene-28369.1	3	59962800	59964828	+	B3 domain-containing protein At1g49475	GO:0003677,GO:0005634	-	-	-
gene-11217	gene-11217.1	9	28393579	28396398	-	BED zinc finger	GO:0003677	-	-	-
gene-13312	gene-13312.1	11	17075996	17077195	+	BED zinc finger	GO:0003677	-	-	-
gene-23834	gene-23834.1	4	42166732	42171679	-	BED zinc finger	GO:0003677	-	-	-
gene-3891	gene-3891.1	6	6536466	6539311	+	BED zinc finger	GO:0003677	-	-	-
gene-5350	gene-5350.1	6	38193890	38196735	+	BED zinc finger	GO:0003677	-	-	-
gene-13358	gene-13358.1	11	18218279	18221098	+	BED-type domain-containing protein	-	-	-	-
gene-19383	gene-19383.1	5	33483804	33486144	-	BED-type domain-containing protein	GO:0046983	-	-	-
gene-21794	gene-21794.1	5	92581400	92582763	+	BED-type domain-containing protein	-	-	-	-
gene-24099	gene-24099.1	4	48716130	48718824	-	BED-type domain-containing protein	-	-	-	-
gene-17112	gene-17112.1	10	40576412	40580583	+	Beta-galactosidase 6	GO:0004565,GO:0005773,GO:0005975,GO:0009536,GO:0009827,GO:0030246,GO:0048046,GO:0048354	-	-	-
gene-17113	gene-17113.1	10	40607727	40618342	+	Beta-galactosidase 6	GO:0004565,GO:0005773,GO:0005975,GO:0009536,GO:0009827,GO:0048046,GO:0048354	-	-	-
gene-22054	gene-22054.1	4	3310277	3310817	-	Beta-glucosidase 12	GO:0005794,GO:0005975,GO:0008422,GO:0009651,GO:0019762,GO:0102483	-	-	-
gene-22059	gene-22059.1	4	3337738	3338966	-	Beta-glucosidase 42	GO:0005829,GO:0008422,GO:0009617,GO:0009866,GO:0019748,GO:0030245,GO:0031349,GO:0102483,GO:1990641	-	-	-
gene-22062	gene-22062.1	4	3439222	3440037	-	Beta-glucosidase 42	GO:0004553,GO:0005829,GO:0005975,GO:0008422,GO:0009617,GO:0009866,GO:0019748,GO:0030245,GO:0031349,GO:0102483,GO:1990641	-	-	-
gene-21927	gene-21927.1	4	908468	908920	+	Bifunctional inhibitor/lipid-transfer protein/seed storage 2S albumin superfamily protein	-	-	-	-
gene-22609	gene-22609.1	4	14078964	14080886	+	Bifunctional protein Rv2228c	GO:0003676,GO:0004523,GO:0006401,GO:0009236,GO:0032296,GO:0043755,GO:0046872,GO:0071667	-	-	-
gene-26400	gene-26400.1	3	13091400	13093066	+	C1 domain	-	-	-	-
gene-12600	gene-12600.1	11	1339029	1340813	-	C2H2-type domain-containing protein	-	-	-	-
gene-7018	gene-7018.1	1	3647222	3648690	+	C3H1-type domain-containing protein	-	-	-	-
gene-18342	gene-18342.1	5	8006147	8009808	+	Calcium-transporting ATPase 12, plasma membrane-type	GO:0005388,GO:0005516,GO:0005524,GO:0005887,GO:0019829,GO:0043231,GO:0046872	-	-	-
gene-35777	gene-35777.1	2	82185580	82189040	+	Casein kinase II subunit alpha-2	GO:0004674,GO:0004712,GO:0005524,GO:0005634,GO:0005737,GO:0009507,GO:0009534,GO:0009535,GO:0009570,GO:0009648,GO:0009908,GO:0010196,GO:0010229,GO:0016021,GO:0016787,GO:0042651,GO:0046872,GO:0106310	-	-	-
gene-35790	gene-35790.1	2	82535914	82539991	+	Casein kinase II subunit alpha-2	GO:0004672,GO:0004674,GO:0004712,GO:0005524,GO:0005737,GO:0006468,GO:0009648,GO:0009908,GO:0010229,GO:0106310	-	-	-
gene-38221	gene-38221.1	12	23440952	23441188	+	CASP-like protein 1E2	GO:0005886,GO:0016021,GO:0051539	-	-	-
gene-38224	gene-38224.1	12	23480233	23480457	+	CASP-like protein 1E2	GO:0005886,GO:0016021,GO:0051539	-	-	-
gene-31665	gene-31665.1	7	51726596	51728389	-	Cation/H(+) antiporter 20	GO:0005783,GO:0006623,GO:0006813,GO:0006885,GO:0012505,GO:0015299,GO:0016021,GO:0030007,GO:0030104	-	-	-
gene-31667	gene-31667.1	7	51827438	51829018	-	Cation/H(+) antiporter 20	GO:0005783,GO:0006623,GO:0006813,GO:0006885,GO:0012505,GO:0015299,GO:0016021,GO:0030007,GO:0030104	-	-	-
gene-29409	gene-29409.1	7	7142044	7143326	-	CCHC-type domain-containing protein	-	-	-	-
gene-38605	gene-38605.1	12	29867009	29868384	+	CCHC-type domain-containing protein	-	-	-	-
gene-6738	gene-6738.1	0	4911883	4915145	-	Cellulose synthase-like protein E2	GO:0000139,GO:0005886,GO:0009833,GO:0016020,GO:0016021,GO:0016760,GO:0030244,GO:0051753,GO:0071555	-	-	-
gene-6734	gene-6734.1	0	4893729	4901652	-	Cellulose synthase-like protein E6	GO:0000139,GO:0005886,GO:0009833,GO:0016020,GO:0016021,GO:0016760,GO:0030244,GO:0051753,GO:0071555	-	-	-
gene-33638	gene-33638.1	2	33447690	33448059	-	Cellulose synthase-like protein G2	GO:0000139,GO:0005886,GO:0009833,GO:0016021,GO:0016760,GO:0030244,GO:0051753,GO:0071555	-	-	-
gene-33644	gene-33644.1	2	33511444	33515257	-	Cellulose synthase-like protein G2	GO:0000139,GO:0005886,GO:0009833,GO:0016020,GO:0016021,GO:0016760,GO:0030244,GO:0051753,GO:0071555	-	-	-
gene-17890	gene-17890.1	10	60105980	60106842	+	Chromo (CHRromatin Organisation MOdifier) domain	-	-	-	-
gene-26007	gene-26007.1	3	5571978	5573458	+	C-JID domain	-	-	-	-
gene-36978	gene-36978.1	12	57	3783	+	COP9 signalosome complex subunit 3	GO:0000338,GO:0005737,GO:0006511,GO:0008180,GO:0009585,GO:0010971	-	-	-
gene-9615	gene-9615.1	1	60402703	60404419	+	COP9 signalosome complex subunit 3	GO:0000338,GO:0005737,GO:0006511,GO:0008180,GO:0009585,GO:0010971	-	-	-
gene-23995	gene-23995.1	4	46400273	46402740	+	Copia protein	GO:0003676,GO:0004190,GO:0005524,GO:0008270,GO:0015074	-	-	-
gene-12934	gene-12934.1	11	7192363	7203158	-	Cyclic nucleotide-gated ion channel 1	GO:0005216,GO:0005516,GO:0005886,GO:0016021,GO:0030552,GO:0030553	-	-	-
gene-17389	gene-17389.1	10	48154646	48155504	-	Cysteine-rich receptor-like protein kinase 10	GO:0004674,GO:0004712,GO:0005524,GO:0005829,GO:0005886,GO:0006468,GO:0016021,GO:0042742,GO:0106310	-	-	-
gene-19061	gene-19061.1	5	25578712	25580587	-	Cysteine-rich receptor-like protein kinase 10	GO:0004672,GO:0004674,GO:0004712,GO:0005524,GO:0005829,GO:0005886,GO:0006468,GO:0016021,GO:0042742,GO:0106310	-	-	-
gene-19068	gene-19068.1	5	26003746	26006482	+	Cysteine-rich receptor-like protein kinase 10	GO:0004672,GO:0004674,GO:0004712,GO:0005524,GO:0005829,GO:0005886,GO:0006468,GO:0016021,GO:0042742,GO:0106310	-	-	-
gene-22446	gene-22446.1	4	10927428	10928040	-	Cytochrome b5 domain-containing protein RLF	GO:0005829,GO:0010311,GO:0020037,GO:0040008,GO:0046872	-	-	-
gene-26473	gene-26473.1	3	14041717	14042574	-	Cytochrome c oxidase assembly protein COX15	GO:0005739,GO:0005743,GO:0006784,GO:0016021,GO:0016653	-	-	-
gene-26493	gene-26493.1	3	14395594	14397942	-	Cytochrome c oxidase assembly protein COX15	GO:0005739,GO:0005743,GO:0006784,GO:0016021,GO:0016627,GO:0016653,GO:0055114	-	-	-
gene-8460	gene-8460.1	1	28258731	28261249	-	Cytochrome c oxidase assembly protein COX15	GO:0005739,GO:0005743,GO:0006784,GO:0016021,GO:0016627,GO:0016653,GO:0055114	-	-	-
gene-35773	gene-35773.1	2	82056436	82057265	+	Cytochrome P450 705A12	GO:0005506,GO:0009506,GO:0016020,GO:0016021,GO:0016705,GO:0016709,GO:0020037,GO:0055114	-	-	-
gene-35787	gene-35787.1	2	82395246	82396075	+	Cytochrome P450 705A12	GO:0005506,GO:0009506,GO:0016020,GO:0016021,GO:0016705,GO:0016709,GO:0020037,GO:0055114	-	-	-
gene-6950	gene-6950.1	1	2660055	2660282	-	Cytochrome P450 714C2	GO:0004497,GO:0005506,GO:0016021,GO:0016705,GO:0020037	-	-	-
gene-23213	gene-23213.1	4	27252725	27253409	+	Cytochrome P450 714D1	GO:0004497,GO:0005506,GO:0005789,GO:0016021,GO:0016705,GO:0020037,GO:0045487,GO:0055114	-	-	-
gene-15761	gene-15761.1	10	8356935	8358482	+	Cytochrome P450 736A117	GO:0004497,GO:0005506,GO:0016021,GO:0016705,GO:0020037,GO:0055114	-	-	-
gene-602	gene-602.1	8	11911850	11912056	+	Cytochrome P450 82A3	GO:0004497,GO:0005506,GO:0016020,GO:0016705,GO:0020037,GO:0098542	-	-	-
gene-32280	gene-32280.1	2	8640143	8640457	+	Cytochrome P450 82A4	GO:0004497,GO:0005506,GO:0016020,GO:0016705,GO:0020037,GO:0055114,GO:0098542	-	-	-
gene-12028	gene-12028.1	9	47456531	47460893	+	Cytoplasmic dynein 1 light intermediate chain 1	-	-	-	-
gene-23744	gene-23744.1	4	39868074	39869411	-	DDE superfamily endonuclease	GO:0016788	-	-	-
gene-25831	gene-25831.1	3	2161208	2162444	-	DEAD-box ATP-dependent RNA helicase 14	GO:0000184,GO:0003723,GO:0003724,GO:0005524,GO:0005634,GO:0005730,GO:0006364,GO:0016887,GO:1990904	-	-	-
gene-29726	gene-29726.1	7	14302480	14304396	+	DEAD-box ATP-dependent RNA helicase 46	GO:0003723,GO:0003724,GO:0005524,GO:0005634,GO:0016887,GO:1990904	-	-	-
gene-10255	gene-10255.1	9	9329938	9332054	-	Dihydrofolate synthetase	GO:0004326,GO:0005524,GO:0005737,GO:0005739,GO:0005759,GO:0005829,GO:0006730,GO:0008841,GO:0009396,GO:0009793,GO:0046654,GO:0046872	-	-	-
gene-26895	gene-26895.1	3	22937220	22939059	+	Dihydrofolate synthetase	GO:0004326,GO:0005524,GO:0005737,GO:0005739,GO:0005759,GO:0005829,GO:0006730,GO:0008841,GO:0009396,GO:0009793,GO:0046654,GO:0046872	-	-	-
gene-12416	gene-12416.1	9	56283103	56283303	-	Disease resistance protein L6	GO:0003953,GO:0006952,GO:0007165,GO:0019677,GO:0043068,GO:0043531,GO:0050135,GO:0061809	-	-	-
gene-13192	gene-13192.1	11	13793223	13795458	-	Disease resistance protein RGA2	GO:0005515,GO:0005524,GO:0006952,GO:0043531	-	-	-
gene-22294	gene-22294.1	4	7084851	7085658	-	disease resistance protein RGA2-like	-	-	-	-
gene-11928	gene-11928.1	9	45144375	45151518	+	Disease resistance protein Roq1	GO:0005524,GO:0006952,GO:0007165,GO:0009626,GO:0042742,GO:0043531,GO:0050135,GO:0061809	-	-	-
gene-12415	gene-12415.1	9	56269410	56277563	-	Disease resistance protein Roq1	GO:0005515,GO:0006952,GO:0007165,GO:0043531,GO:0050135,GO:0061809	-	-	-
gene-8031	gene-8031.1	1	19959900	19960753	-	Disease resistance protein Roq1	GO:0006952,GO:0007165,GO:0043531,GO:0050135,GO:0061809	-	-	-
gene-18940	gene-18940.1	5	23142058	23142848	+	Disease resistance protein RPP13	GO:0005524,GO:0005737,GO:0009626,GO:0043531,GO:0098542	-	-	-
gene-17534	gene-17534.1	10	51140041	51141616	-	Disease resistance protein RPP2A	GO:0005515,GO:0005524,GO:0006952,GO:0007165,GO:0043531,GO:0050135,GO:0061809	-	-	-
gene-29649	gene-29649.1	7	12737870	12742734	-	Disease resistance protein RPS2	GO:0005515,GO:0005524,GO:0005737,GO:0005886,GO:0006952,GO:0009626,GO:0016045,GO:0042742,GO:0043531	-	-	-
gene-13324	gene-13324.1	11	17249605	17250153	-	Disease resistance protein RPV1	GO:0005515,GO:0005634,GO:0005737,GO:0007165,GO:0042803,GO:0043068,GO:0043531,GO:0050135,GO:0050832,GO:0061809	-	-	-
gene-16407	gene-16407.1	10	21034199	21034880	-	Disease resistance protein RPV1	GO:0005634,GO:0005737,GO:0007165,GO:0042803,GO:0043068,GO:0043531,GO:0050135,GO:0050832,GO:0061809	-	-	-
gene-18048	gene-18048.1	5	171861	175102	-	Disease resistance protein RPV1	GO:0005524,GO:0005634,GO:0005737,GO:0007165,GO:0016887,GO:0042803,GO:0043068,GO:0043531,GO:0050135,GO:0050832,GO:0061809	-	-	-
gene-23597	gene-23597.1	4	36095080	36099401	-	Disease resistance protein RPV1	GO:0005515,GO:0005634,GO:0005737,GO:0007165,GO:0042803,GO:0043068,GO:0043531,GO:0050135,GO:0050832,GO:0061809	-	-	-
gene-23599	gene-23599.1	4	36125329	36130438	-	Disease resistance protein RPV1	GO:0005515,GO:0005634,GO:0005737,GO:0007165,GO:0042803,GO:0043068,GO:0043531,GO:0050135,GO:0050832,GO:0061809	-	-	-
gene-24006	gene-24006.1	4	46547248	46548332	-	Disease resistance protein RPV1	GO:0005634,GO:0005737,GO:0007165,GO:0042803,GO:0043068,GO:0043531,GO:0050135,GO:0050832,GO:0061809	-	-	-
gene-31458	gene-31458.1	7	48755206	48760278	-	Disease resistance protein RPV1	GO:0005634,GO:0005737,GO:0007165,GO:0042803,GO:0043068,GO:0043531,GO:0050135,GO:0050832,GO:0061809	-	-	-
gene-31488	gene-31488.1	7	49220867	49225365	-	Disease resistance protein RPV1	GO:0005634,GO:0005737,GO:0007165,GO:0042803,GO:0043068,GO:0043531,GO:0050135,GO:0050832,GO:0061809	-	-	-
gene-36879	gene-36879.1	2	103992783	103997950	-	Disease resistance protein RPV1	GO:0003677,GO:0005515,GO:0005524,GO:0005634,GO:0005737,GO:0006355,GO:0007165,GO:0016887,GO:0042803,GO:0043068,GO:0043531,GO:0050135,GO:0050832,GO:0061809	-	-	-
gene-38173	gene-38173.1	12	22579617	22580118	+	Disease resistance protein RPV1	GO:0005515,GO:0005634,GO:0005737,GO:0007165,GO:0042803,GO:0043068,GO:0043531,GO:0050135,GO:0050832,GO:0061809	-	-	-
gene-19459	gene-19459.1	5	34918736	34919353	+	Disease resistance protein RRS1	GO:0003700,GO:0003953,GO:0005524,GO:0005634,GO:0006952,GO:0007165,GO:0043531,GO:0043565	-	-	-
gene-19463	gene-19463.1	5	34951141	34953075	+	Disease resistance protein RRS1	GO:0003700,GO:0003953,GO:0005524,GO:0005634,GO:0005737,GO:0006952,GO:0007165,GO:0043531,GO:0043565	-	-	-
gene-15126	gene-15126.1	11	57557314	57559810	+	Disease resistance protein RRS1B	GO:0000325,GO:0000976,GO:0002758,GO:0003700,GO:0003953,GO:0005515,GO:0005524,GO:0005634,GO:0007165,GO:0042742,GO:0043531,GO:0050135,GO:0050832,GO:0061809	-	-	-
gene-19462	gene-19462.1	5	34945112	34947218	+	Disease resistance protein RRS1B	GO:0000325,GO:0000976,GO:0002758,GO:0003700,GO:0003953,GO:0005524,GO:0005634,GO:0042742,GO:0043531	-	-	-
gene-11481	gene-11481.1	9	34242522	34245078	+	Disease resistance protein RUN1	GO:0003953,GO:0005634,GO:0005737,GO:0007165,GO:0019677,GO:0043068,GO:0043531,GO:0050135,GO:0050832,GO:0061809	-	-	-
gene-11921	gene-11921.1	9	44973867	44974653	+	Disease resistance protein RUN1	GO:0003953,GO:0005634,GO:0005737,GO:0007165,GO:0019677,GO:0042803,GO:0043068,GO:0043531,GO:0050135,GO:0050832,GO:0061809	-	-	-
gene-18497	gene-18497.1	5	11637280	11640534	+	Disease resistance protein RUN1	GO:0000325,GO:0000976,GO:0002758,GO:0003700,GO:0003953,GO:0005515,GO:0005524,GO:0005634,GO:0005737,GO:0006952,GO:0007165,GO:0019677,GO:0042742,GO:0043068,GO:0043531,GO:0050135,GO:0050832,GO:0061809	-	-	-
gene-29397	gene-29397.1	7	6834278	6836270	-	Disease resistance protein RUN1	GO:0003953,GO:0005634,GO:0005737,GO:0007165,GO:0019677,GO:0043068,GO:0043531,GO:0050135,GO:0050832,GO:0061809	-	-	-
gene-36861	gene-36861.1	2	103582283	103584881	-	Disease resistance protein RUN1	GO:0003677,GO:0003953,GO:0005524,GO:0005634,GO:0005737,GO:0006355,GO:0007165,GO:0016887,GO:0019677,GO:0043068,GO:0043531,GO:0050135,GO:0050832,GO:0061809	-	-	-
gene-18495	gene-18495.1	5	11440142	11442194	+	Disease resistance-like protein CSA1	GO:0005515,GO:0005524,GO:0007165,GO:0009416,GO:0010114,GO:0042742,GO:0043531,GO:0050135,GO:0061809	-	-	-
gene-19460	gene-19460.1	5	34923221	34925355	+	Disease resistance-like protein DSC1	GO:0005524,GO:0007165,GO:0009626,GO:0042742,GO:0043531,GO:0050135,GO:0061809	-	-	-
gene-30330	gene-30330.1	7	29831656	29833117	+	D-lactate dehydrogenase [cytochrome], mitochondrial	GO:0003824,GO:0004458,GO:0005524,GO:0005739,GO:0005886,GO:0008720,GO:0019154,GO:0042802,GO:0050660,GO:0051596,GO:0071949,GO:1903457	-	-	-
gene-30334	gene-30334.1	7	29900814	29910423	+	D-lactate dehydrogenase [cytochrome], mitochondrial	GO:0003824,GO:0004458,GO:0005524,GO:0005739,GO:0005886,GO:0008720,GO:0019154,GO:0042802,GO:0050660,GO:0051596,GO:0071949,GO:1903457	-	-	-
gene-29677	gene-29677.1	7	13007929	13011625	+	DNA gyrase subunit B, chloroplastic/mitochondrial	GO:0003677,GO:0003918,GO:0005524,GO:0005694,GO:0005739,GO:0006265,GO:0009507,GO:0046872	-	-	-
gene-29779	gene-29779.1	7	15450491	15454194	+	DNA gyrase subunit B, chloroplastic/mitochondrial	GO:0003677,GO:0003918,GO:0005524,GO:0005694,GO:0005739,GO:0006265,GO:0009507,GO:0046872	-	-	-
gene-21876	gene-21876.1	5	94067837	94069471	+	DNA repair protein RAD51 homolog	GO:0000150,GO:0000730,GO:0000794,GO:0003690,GO:0003697,GO:0005524,GO:0006312,GO:0007131,GO:0008094,GO:0042148,GO:0070192,GO:1990426	-	-	-
gene-21878	gene-21878.1	5	94172608	94175464	+	DNA repair protein RAD51 homolog 1	GO:0000150,GO:0000730,GO:0000794,GO:0003690,GO:0003697,GO:0005524,GO:0005634,GO:0005694,GO:0006259,GO:0006302,GO:0006312,GO:0006355,GO:0007131,GO:0008094,GO:0009314,GO:0010332,GO:0042148,GO:0045003,GO:0070192,GO:1990426	-	-	-
gene-36424	gene-36424.1	2	95668029	95679664	+	DNA-directed RNA polymerase 3B, chloroplastic	GO:0003677,GO:0003899,GO:0006390,GO:0009507,GO:0034245	-	-	-
gene-36425	gene-36425.1	2	95691905	95696389	+	DNA-directed RNA polymerase 3B, chloroplastic	GO:0003677,GO:0003899,GO:0006390,GO:0009507,GO:0034245	-	-	-
gene-28613	gene-28613.1	3	64791556	64792260	-	Domain of unknown function (DUF2828)	-	-	-	-
gene-9217	gene-9217.1	1	44183386	44184106	-	Domain of unknown function (DUF2828)	-	-	-	-
gene-12959	gene-12959.1	11	8137248	8139319	-	Domain of unknown function (DUF4216)	-	-	-	-
gene-24810	gene-24810.1	4	71104604	71106671	-	Domain of unknown function (DUF4216)	-	-	-	-
gene-12511	gene-12511.1	9	58079072	58084664	-	Domain of unknown function (DUF4283)	-	-	-	-
gene-18778	gene-18778.1	5	18849378	18850702	-	Domain of unknown function (DUF4283)	-	-	-	-
gene-27425	gene-27425.1	3	36456199	36460967	+	Domain of unknown function (DUF4283)	-	-	-	-
gene-30250	gene-30250.1	7	27668250	27669574	+	Domain of unknown function (DUF4283)	-	-	-	-
gene-31972	gene-31972.1	2	3716794	3718076	+	Domain of unknown function (DUF4283)	-	-	-	-
gene-325	gene-325.1	8	6346324	6348167	-	Domain of unknown function (DUF4283)	-	-	-	-
gene-326	gene-326.1	8	6360465	6362308	-	Domain of unknown function (DUF4283)	-	-	-	-
gene-33268	gene-33268.1	2	25431657	25433080	-	Domain of unknown function (DUF4283)	-	-	-	-
gene-36929	gene-36929.1	2	105258450	105263378	-	Domain of unknown function (DUF4283)	-	-	-	-
gene-24819	gene-24819.1	4	71435261	71436036	+	Domain of unknown function (DUF4371)	-	-	-	-
gene-27364	gene-27364.1	3	34588969	34592671	+	DUF21 domain-containing protein At4g14240	GO:0010960,GO:0016021	-	-	-
gene-22797	gene-22797.1	4	17664690	17665522	+	DUF21 domain-containing protein At4g33700	GO:0005886,GO:0010960,GO:0016021,GO:0043231	-	-	-
gene-25255	gene-25255.1	4	82965197	82965956	+	DUF21 domain-containing protein At4g33700	GO:0005886,GO:0010960,GO:0016021,GO:0043231	-	-	-
gene-10927	gene-10927.1	9	21237594	21238947	+	DUF659 domain-containing protein	-	-	-	-
gene-24679	gene-24679.1	4	67045313	67047549	-	DUF659 domain-containing protein	GO:0046983	-	-	-
gene-28197	gene-28197.1	3	56244879	56246823	-	DUF659 domain-containing protein	-	-	-	-
gene-13635	gene-13635.1	11	23858029	23865934	+	E3 ubiquitin ligase PQT3-like	GO:0003676,GO:0005634,GO:0006397,GO:0006511,GO:0008270,GO:0016567,GO:0061630	-	-	-
gene-16714	gene-16714.1	10	27777725	27783583	+	E3 ubiquitin ligase PQT3-like	GO:0003676,GO:0005634,GO:0006397,GO:0006511,GO:0008270,GO:0016567,GO:0061630	-	-	-
gene-2165	gene-2165.1	8	49758973	49764033	+	E3 ubiquitin ligase PQT3-like	GO:0003676,GO:0005634,GO:0006397,GO:0006511,GO:0008270,GO:0016567,GO:0061630	-	-	-
gene-25832	gene-25832.1	3	2165513	2166979	-	E3 ubiquitin protein ligase DRIP2	GO:0004842,GO:0009414,GO:0016567,GO:0046872,GO:0051865	-	-	-
gene-11888	gene-11888.1	9	44525146	44526754	+	E3 ubiquitin-protein ligase RGLG1	GO:0004842,GO:0005634,GO:0005886,GO:0009738,GO:0009789,GO:0046872,GO:0061630,GO:0070534,GO:0080148	-	-	-
gene-26406	gene-26406.1	3	13192603	13194211	+	E3 ubiquitin-protein ligase RGLG1	GO:0004842,GO:0005634,GO:0005886,GO:0009738,GO:0009789,GO:0046872,GO:0061630,GO:0070534,GO:0080148	-	-	-
gene-29254	gene-29254.1	7	4268632	4270393	-	E3 ubiquitin-protein ligase RGLG1	GO:0004842,GO:0005634,GO:0005886,GO:0009738,GO:0009789,GO:0046872,GO:0061630,GO:0070534,GO:0080148	-	-	-
gene-29725	gene-29725.1	7	14298033	14299638	+	E3 ubiquitin-protein ligase RGLG1	GO:0004842,GO:0005634,GO:0005886,GO:0009738,GO:0009789,GO:0046872,GO:0061630,GO:0070534,GO:0080148	-	-	-
gene-34803	gene-34803.1	2	62161083	62162841	-	E3 ubiquitin-protein ligase RGLG1	GO:0004842,GO:0005634,GO:0005886,GO:0009738,GO:0009789,GO:0046872,GO:0061630,GO:0070534,GO:0080148	-	-	-
gene-37612	gene-37612.1	12	11650049	11651611	+	E3 ubiquitin-protein ligase RGLG1	GO:0004842,GO:0005634,GO:0005886,GO:0009738,GO:0009789,GO:0046872,GO:0061630,GO:0070534,GO:0080148	-	-	-
gene-3429	gene-3429.1	8	69810251	69810477	+	E3 ubiquitin-protein ligase SHPRH	GO:0000209,GO:0000786,GO:0003677,GO:0004386,GO:0004842,GO:0005524,GO:0005654,GO:0006281,GO:0006334,GO:0006974,GO:0016567,GO:0016787,GO:0031625,GO:0046872,GO:0061630	-	-	-
gene-5281	gene-5281.1	6	37028392	37028676	-	E3 ubiquitin-protein ligase SHPRH	GO:0000209,GO:0000786,GO:0003677,GO:0004386,GO:0004842,GO:0005524,GO:0005654,GO:0006281,GO:0006334,GO:0006974,GO:0016567,GO:0016787,GO:0031625,GO:0046872,GO:0061630	-	-	-
gene-28066	gene-28066.1	3	53590660	53591133	+	Electron transfer flavoprotein subunit beta, mitochondrial	GO:0005739,GO:0005759,GO:0006552,GO:0009055,GO:0009536,GO:0015996	-	-	-
gene-4508	gene-4508.1	6	17052799	17053749	-	Electron transfer flavoprotein subunit beta, mitochondrial	GO:0005739,GO:0005759,GO:0006552,GO:0009055,GO:0009536,GO:0015996	-	-	-
gene-23142	gene-23142.1	4	25775509	25779002	-	Endoglucanase 13	GO:0004553,GO:0005576,GO:0005975,GO:0008810,GO:0030245,GO:0071555	-	-	-
gene-23145	gene-23145.1	4	25822805	25829218	-	Endoglucanase 13	GO:0004553,GO:0005576,GO:0005975,GO:0008810,GO:0030245,GO:0071555	K01179	E3.2.1.4; endoglucanase [EC:3.2.1.4]	Starch and sucrose metabolism [PATH:ko00500]
gene-17105	gene-17105.1	10	40479501	40481442	+	Endonuclease/Exonuclease/phosphatase family	-	-	-	-
gene-16843	gene-16843.1	10	31185548	31186228	+	Endoplasmic reticulum transmembrane protein	-	-	-	-
gene-16844	gene-16844.1	10	31191594	31191921	+	Endoplasmic reticulum transmembrane protein (Fragment)	-	-	-	-
gene-1594	gene-1594.1	8	37477596	37483972	-	Endoribonuclease Dicer homolog 3a	GO:0003677,GO:0003723,GO:0004386,GO:0004525,GO:0005515,GO:0005524,GO:0005634,GO:0005737,GO:0030422,GO:0046872	-	-	-
gene-21519	gene-21519.1	5	86653365	86656404	+	Equilibrative nucleotide transporter 3	GO:0005337,GO:0005886,GO:0015858,GO:0016021	-	-	-
gene-21523	gene-21523.1	5	86735585	86738482	+	Equilibrative nucleotide transporter 3	GO:0005337,GO:0005886,GO:0015858,GO:0016021,GO:1901642	-	-	-
gene-21520	gene-21520.1	5	86675731	86677570	+	Equilibrative nucleotide transporter 5	GO:0005337,GO:0005886,GO:0016021	-	-	-
gene-12458	gene-12458.1	9	57013347	57013855	-	ER lumen protein-retaining receptor B	GO:0000139,GO:0002758,GO:0005783,GO:0005789,GO:0005794,GO:0005801,GO:0006621,GO:0006888,GO:0015031,GO:0016021,GO:0046923	-	-	-
gene-28917	gene-28917.1	3	70077807	70081409	-	Erlin-2	GO:0005783,GO:0005789,GO:0005829,GO:0005886,GO:0008203,GO:0015485,GO:0016021,GO:0030433,GO:0031625,GO:0032933,GO:0032991,GO:0045121,GO:0045541,GO:0045717	-	-	-
gene-28925	gene-28925.1	3	70248904	70253680	-	Erlin-2	GO:0005783,GO:0005789,GO:0005829,GO:0005886,GO:0008203,GO:0015485,GO:0016021,GO:0030433,GO:0031625,GO:0032933,GO:0032991,GO:0045121,GO:0045541,GO:0045717	-	-	-
gene-28923	gene-28923.1	3	70209279	70214206	-	Erlin-2-B	GO:0005789,GO:0008203,GO:0016021,GO:0031625	-	-	-
gene-13053	gene-13053.1	11	10894294	10895362	+	Ethanolamine-phosphate cytidylyltransferase	GO:0004306,GO:0005739,GO:0005794,GO:0006646,GO:0031307	-	-	-
gene-30504	gene-30504.1	7	33591052	33592325	+	Ethanolamine-phosphate cytidylyltransferase	GO:0004306,GO:0005739,GO:0005794,GO:0006646,GO:0031307	-	-	-
gene-14020	gene-14020.1	11	32586391	32587211	+	Exosome complex component RRP41 homolog	GO:0000176,GO:0000177,GO:0003723,GO:0005730,GO:0006364,GO:0016075,GO:0034427,GO:0034475,GO:0071028,GO:0071051	-	-	-
gene-24477	gene-24477.1	4	61215854	61218011	+	Exosome complex component RRP41 homolog	GO:0000176,GO:0000177,GO:0003723,GO:0005730,GO:0006364,GO:0016075,GO:0034427,GO:0034475,GO:0071028,GO:0071051	-	-	-
gene-2599	gene-2599.1	8	57618570	57619061	+	Extracellular ribonuclease LE	GO:0003723,GO:0004521,GO:0005576,GO:0005615,GO:0006401,GO:0033897	-	-	-
gene-16874	gene-16874.1	10	32176331	32177347	-	Extra-large guanine nucleotide-binding protein 1	GO:0001664,GO:0003924,GO:0005525,GO:0005634,GO:0005834,GO:0007188,GO:0031683,GO:0046872	-	-	-
gene-7430	gene-7430.1	1	9742113	9743756	+	Extra-large guanine nucleotide-binding protein 1	GO:0001664,GO:0003924,GO:0005525,GO:0005634,GO:0005834,GO:0007188,GO:0031683,GO:0046872	-	-	-
gene-10911	gene-10911.1	9	20971916	20973177	+	F-box associated	GO:0008284,GO:0009506	-	-	-
gene-23970	gene-23970.1	4	45815628	45816769	-	F-box domain	GO:0005515	-	-	-
gene-10909	gene-10909.1	9	20933720	20934353	+	F-box protein At4g22390	GO:0005515	-	-	-
gene-31394	gene-31394.1	7	47680931	47682759	+	F-box/kelch-repeat protein At2g44130	GO:0005515,GO:0005829,GO:2000762	-	-	-
gene-31397	gene-31397.1	7	47757491	47759198	+	F-box/kelch-repeat protein At2g44130	GO:0005515,GO:0005829,GO:2000762	-	-	-
gene-10925	gene-10925.1	9	21194455	21204616	+	F-box/kelch-repeat protein At3g06240	GO:0005515	-	-	-
gene-10923	gene-10923.1	9	21190957	21194634	+	F-box/kelch-repeat protein At3g23880	GO:0005515,GO:0005634	-	-	-
gene-459	gene-459.1	8	8782761	8783340	+	Formate dehydrogenase, mitochondrial	GO:0005739,GO:0008863,GO:0009326,GO:0016616,GO:0042183,GO:0051287	-	-	-
gene-9348	gene-9348.1	1	50027440	50027819	+	Formate dehydrogenase, mitochondrial	GO:0005739,GO:0008863,GO:0009326,GO:0016616,GO:0042183,GO:0051287	-	-	-
gene-39133	gene-39133.1	12	38390460	38391244	-	Gag-Pol polyprotein	GO:0015074	-	-	-
gene-6812	gene-6812.1	1	525637	526011	-	Gag-pol polyprotein	-	-	-	-
gene-27615	gene-27615.1	3	40731843	40733428	+	gag-polypeptide of LTR copia-type	-	-	-	-
gene-28797	gene-28797.1	3	68112839	68114146	-	Galactoside 2-alpha-L-fucosyltransferase	GO:0006486,GO:0008107,GO:0016020,GO:0016021,GO:0032580,GO:0042546,GO:0071555	-	-	-
gene-28801	gene-28801.1	3	68168913	68169527	-	Galactoside 2-alpha-L-fucosyltransferase	GO:0006486,GO:0008107,GO:0016020,GO:0016021,GO:0032580,GO:0042546,GO:0071555	-	-	-
gene-11940	gene-11940.1	9	45434333	45436480	+	GDSL esterase/lipase At5g33370	GO:0005576,GO:0016042,GO:0016788,GO:0042335	-	-	-
gene-12762	gene-12762.1	11	3732522	3735060	-	GDSL esterase/lipase At5g33370	GO:0005576,GO:0016042,GO:0016788,GO:0042335	-	-	-
gene-6249	gene-6249.1	6	53671927	53672303	+	GDSL esterase/lipase At5g42170	GO:0005576,GO:0016042,GO:0016788	-	-	-
gene-32655	gene-32655.1	2	14353045	14353521	+	GDSL esterase/lipase EXL2	GO:0005576,GO:0016042,GO:0016298	-	-	-
gene-11536	gene-11536.1	9	35292793	35307591	+	General transcription and DNA repair factor IIH subunit TFB4	GO:0000439,GO:0003777,GO:0005524,GO:0005675,GO:0005874,GO:0006289,GO:0007018,GO:0007052,GO:0008017,GO:0009506,GO:0046872,GO:0070816,GO:0071555	-	-	-
gene-11537	gene-11537.1	9	35298767	35307584	+	General transcription and DNA repair factor IIH subunit TFB4	GO:0000439,GO:0005675,GO:0006289,GO:0006355,GO:0046872,GO:0070816	-	-	-
gene-20056	gene-20056.1	5	55096226	55096697	-	Germin-like protein subfamily 1 member 7	GO:0030145,GO:0048046	-	-	-
gene-20059	gene-20059.1	5	55149309	55149780	-	Germin-like protein subfamily 1 member 7	GO:0030145,GO:0048046	-	-	-
gene-28770	gene-28770.1	3	67644968	67648823	+	Gibberellin 20 oxidase 1	GO:0005525,GO:0005737,GO:0006614,GO:0009416,GO:0009686,GO:0009739,GO:0009740,GO:0009826,GO:0009908,GO:0016491,GO:0045544,GO:0046872,GO:0048366,GO:0048575,GO:0051213,GO:0055114	-	-	-
gene-1035	gene-1035.1	8	21854688	21860147	-	Gibberellin 20 oxidase 2	GO:0005525,GO:0006614,GO:0009416,GO:0009639,GO:0009686,GO:0009739,GO:0009826,GO:0009908,GO:0016491,GO:0045544,GO:0046872,GO:0051213,GO:0055114	K05282	GA20ox; gibberellin-44 dioxygenase [EC:1.14.11.12]	Diterpenoid biosynthesis [PATH:ko00904]
gene-25862	gene-25862.1	3	2794083	2798269	+	Gibberellin 20 oxidase 2	GO:0005525,GO:0006614,GO:0009416,GO:0009639,GO:0009686,GO:0009739,GO:0009826,GO:0009908,GO:0016491,GO:0045544,GO:0046872,GO:0051213,GO:0055114	-	-	-
gene-39110	gene-39110.1	12	38116920	38122373	+	Gibberellin 20 oxidase 2	GO:0005525,GO:0006614,GO:0009416,GO:0009639,GO:0009686,GO:0009739,GO:0009826,GO:0009908,GO:0016491,GO:0045544,GO:0046872,GO:0051213,GO:0055114	K05282	GA20ox; gibberellin-44 dioxygenase [EC:1.14.11.12]	Diterpenoid biosynthesis [PATH:ko00904]
gene-4822	gene-4822.1	6	25791698	25795330	-	Gibberellin 20 oxidase 2	GO:0009416,GO:0009639,GO:0009686,GO:0009739,GO:0009826,GO:0009908,GO:0045544,GO:0046872,GO:0051213	-	-	-
gene-5107	gene-5107.1	6	32750732	32753720	+	Gibberellin 20 oxidase 2	GO:0003723,GO:0003924,GO:0005047,GO:0005525,GO:0005785,GO:0005789,GO:0006605,GO:0006614,GO:0007409,GO:0009416,GO:0009639,GO:0009686,GO:0009739,GO:0009826,GO:0009908,GO:0012505,GO:0016020,GO:0045047,GO:0045544,GO:0046872,GO:0050708,GO:0051213	-	-	-
gene-11831	gene-11831.1	9	43200019	43236766	-	Glutamate receptor 2.2	GO:0005262,GO:0005886,GO:0006816,GO:0008066,GO:0015276,GO:0016020,GO:0016021,GO:0019722,GO:0038023,GO:0071230	-	-	-
gene-11833	gene-11833.1	9	43255410	43257249	+	Glutamate receptor 2.3	GO:0005262,GO:0005886,GO:0006816,GO:0008066,GO:0015276,GO:0016021,GO:0019722,GO:0038023,GO:0071230	-	-	-
gene-11834	gene-11834.1	9	43259901	43260577	+	Glutamate receptor 2.5	GO:0004930,GO:0005262,GO:0005886,GO:0006816,GO:0008066,GO:0015276,GO:0016021,GO:0019722,GO:0038023,GO:0071230	-	-	-
gene-11832	gene-11832.1	9	43200019	43201962	-	Glutamate receptor 2.8	GO:0005262,GO:0005886,GO:0006816,GO:0008066,GO:0015276,GO:0016020,GO:0016021,GO:0019722,GO:0038023,GO:0071230	-	-	-
gene-23192	gene-23192.1	4	26823825	26826083	+	Glutamate receptor 2.8	GO:0005262,GO:0005886,GO:0006816,GO:0008066,GO:0015276,GO:0016020,GO:0016021,GO:0019722,GO:0038023,GO:0071230	-	-	-
gene-8263	gene-8263.1	1	24272152	24272426	+	Glutathione S-transferase F11	GO:0004364,GO:0005737,GO:0005829,GO:0006749,GO:0006979,GO:0009407,GO:0043295	-	-	-
gene-15279	gene-15279.1	10	355112	355976	+	Glutathione transferase	-	-	-	-
gene-834	gene-834.1	8	17065899	17070546	+	G-type lectin S-receptor-like serine/threonine-protein kinase At1g11300	GO:0004672,GO:0004674,GO:0004712,GO:0005516,GO:0005524,GO:0005886,GO:0006468,GO:0016021,GO:0030246,GO:0048544,GO:0106310	-	-	-
gene-777	gene-777.1	8	15976860	15979060	-	G-type lectin S-receptor-like serine/threonine-protein kinase At4g03230	GO:0004672,GO:0004674,GO:0004712,GO:0005516,GO:0005524,GO:0005886,GO:0006468,GO:0016021,GO:0030246,GO:0048544,GO:0106310	-	-	-
gene-37143	gene-37143.1	12	2465996	2468336	+	G-type lectin S-receptor-like serine/threonine-protein kinase B120	GO:0004672,GO:0004674,GO:0004712,GO:0005516,GO:0005524,GO:0005886,GO:0006468,GO:0016021,GO:0030246,GO:0045087,GO:0048544,GO:0106310	-	-	-
gene-773	gene-773.1	8	15949398	15951582	-	G-type lectin S-receptor-like serine/threonine-protein kinase B120	GO:0004672,GO:0004674,GO:0004712,GO:0005516,GO:0005524,GO:0005886,GO:0006468,GO:0016021,GO:0030246,GO:0045087,GO:0048544,GO:0106310	-	-	-
gene-19090	gene-19090.1	5	26304510	26306079	-	G-type lectin S-receptor-like serine/threonine-protein kinase CES101	GO:0004672,GO:0004674,GO:0004675,GO:0004712,GO:0005516,GO:0005524,GO:0005829,GO:0005886,GO:0006468,GO:0009620,GO:0016021,GO:0030246,GO:0031625,GO:0034613,GO:0045087,GO:0046777,GO:0048544,GO:0106310	-	-	-
gene-824	gene-824.1	8	16867069	16869038	+	G-type lectin S-receptor-like serine/threonine-protein kinase CES101	GO:0004672,GO:0004674,GO:0004712,GO:0005516,GO:0005524,GO:0005886,GO:0006468,GO:0009620,GO:0016021,GO:0030246,GO:0045087,GO:0106310	-	-	-
gene-7354	gene-7354.1	1	8849364	8849777	-	G-type lectin S-receptor-like serine/threonine-protein kinase LECRK1	GO:0004674,GO:0004712,GO:0005524,GO:0006952,GO:0016021,GO:0030246,GO:0106310	-	-	-
gene-8117	gene-8117.1	1	21427300	21427749	+	G-type lectin S-receptor-like serine/threonine-protein kinase LECRK1	GO:0004674,GO:0004712,GO:0005524,GO:0006952,GO:0016021,GO:0030246,GO:0106310	-	-	-
gene-35260	gene-35260.1	2	71899739	71900053	+	Gypsy retrotransposon integrase-like protein (Fragment)	-	-	-	-
gene-28581	gene-28581.1	3	64097275	64098788	+	HAT family dimerization domain containing protein	GO:0003677	-	-	-
gene-2985	gene-2985.1	8	63668038	63668827	-	Heat shock 70 kDa protein 2	GO:0005524,GO:0005634,GO:0005737,GO:0005794,GO:0005829,GO:0005886,GO:0009408,GO:0009505,GO:0009615,GO:0009617,GO:0016887,GO:0031072,GO:0034620,GO:0042026,GO:0044183,GO:0051082,GO:0051085,GO:0051787	-	-	-
gene-8911	gene-8911.1	1	37477807	37482676	-	Heat shock 70 kDa protein 4	GO:0000325,GO:0005524,GO:0005634,GO:0005737,GO:0005739,GO:0005794,GO:0005829,GO:0005886,GO:0009266,GO:0009408,GO:0009505,GO:0009615,GO:0009617,GO:0016567,GO:0016887,GO:0031072,GO:0031625,GO:0034620,GO:0042026,GO:0044183,GO:0051082,GO:0051085,GO:0051787	-	-	-
gene-8914	gene-8914.1	1	37578873	37579106	-	Heat shock 70 kDa protein 4	GO:0000325,GO:0005524,GO:0005634,GO:0005737,GO:0005739,GO:0005794,GO:0005829,GO:0005886,GO:0009266,GO:0009408,GO:0009505,GO:0009615,GO:0009617,GO:0016567,GO:0016887,GO:0031072,GO:0031625,GO:0034620,GO:0042026,GO:0044183,GO:0051082,GO:0051085,GO:0051787	-	-	-
gene-12809	gene-12809.1	11	4675008	4677310	-	Heat shock cognate 70 kDa protein	GO:0005524,GO:0016887	-	-	-
gene-12810	gene-12810.1	11	4680505	4683200	-	Heat shock cognate 70 kDa protein	GO:0005524,GO:0016887	K03283	HSPA1s; heat shock 70kDa protein 1/2/6/8	Spliceosome [PATH:ko03040]
gene-12811	gene-12811.1	11	4737211	4739289	-	Heat shock cognate 70 kDa protein	GO:0005524,GO:0016887	-	-	-
gene-2979	gene-2979.1	8	63622107	63622916	-	Heat shock cognate 70 kDa protein	GO:0005524,GO:0016887	-	-	-
gene-26360	gene-26360.1	3	11950046	11955506	-	Helicase SEN1	GO:0001147,GO:0003723,GO:0003729,GO:0004386,GO:0005524,GO:0005634,GO:0005657,GO:0005730,GO:0005737,GO:0006283,GO:0006353,GO:0006364,GO:0006369,GO:0006378,GO:0008033,GO:0016180,GO:0016604,GO:0016787,GO:0019904,GO:0031124,GO:0031126,GO:0032040,GO:0032574,GO:0033678,GO:0035649,GO:0043139,GO:0045005,GO:0045454,GO:0060257,GO:1990248	-	-	-
gene-26375	gene-26375.1	3	12251448	12255330	-	Helicase SEN1	GO:0001147,GO:0003723,GO:0003729,GO:0004386,GO:0005524,GO:0005634,GO:0005657,GO:0005730,GO:0005737,GO:0006283,GO:0006353,GO:0006364,GO:0006369,GO:0006378,GO:0008033,GO:0016180,GO:0016604,GO:0016787,GO:0019904,GO:0031124,GO:0031126,GO:0032040,GO:0032574,GO:0033678,GO:0035649,GO:0043139,GO:0045005,GO:0045454,GO:0060257,GO:1990248	-	-	-
gene-24675	gene-24675.1	4	66959167	66964476	-	Helitron helicase-like domain at N-terminus	GO:0000723,GO:0003678,GO:0006281	-	-	-
gene-1596	gene-1596.1	8	37487821	37488819	+	Hydroxyisourate hydrolase	GO:0004553,GO:0005778,GO:0005975,GO:0006144,GO:0008422,GO:0016021,GO:0019628,GO:0033971	-	-	-
gene-24538	gene-24538.1	4	63228326	63228970	-	Hypersensitive-induced reaction 1 protein	-	-	-	-
gene-25098	gene-25098.1	4	78724259	78725266	+	Hypersensitive-induced reaction 1 protein	-	-	-	-
gene-25170	gene-25170.1	4	80266773	80268127	+	Hypersensitive-induced response protein 1	GO:0000325,GO:0005794,GO:0005886,GO:0009506,GO:0009536,GO:0043424	-	-	-
gene-28796	gene-28796.1	3	68106659	68107160	-	IN2-2 protein	GO:0004033,GO:0005737,GO:0047834	-	-	-
gene-808	gene-808.1	8	16626961	16629862	-	Indole-3-glycerol phosphate synthase, chloroplastic	GO:0000162,GO:0004425,GO:0004640,GO:0005507,GO:0009507,GO:0009570	-	-	-
gene-809	gene-809.1	8	16629873	16632120	-	Indole-3-glycerol phosphate synthase, chloroplastic	GO:0000162,GO:0004425,GO:0004640,GO:0005507,GO:0009507,GO:0009570	-	-	-
gene-811	gene-811.1	8	16659145	16662788	-	Indole-3-glycerol phosphate synthase, chloroplastic	GO:0000162,GO:0004425,GO:0004640,GO:0005507,GO:0009507,GO:0009570	-	-	-
gene-812	gene-812.1	8	16669078	16670519	-	Indole-3-glycerol phosphate synthase, chloroplastic	GO:0000162,GO:0004425,GO:0004640,GO:0005507,GO:0009507,GO:0009570	-	-	-
gene-814	gene-814.1	8	16700251	16701160	-	Indole-3-glycerol phosphate synthase, chloroplastic	GO:0000162,GO:0004425,GO:0004640,GO:0005507,GO:0009507,GO:0009570	-	-	-
gene-815	gene-815.1	8	16702074	16705744	-	Indole-3-glycerol phosphate synthase, chloroplastic	GO:0000162,GO:0004425,GO:0004640,GO:0005507,GO:0009507,GO:0009570	-	-	-
gene-823	gene-823.1	8	16840823	16843377	+	Indole-3-glycerol phosphate synthase, chloroplastic	GO:0000162,GO:0004425,GO:0004640,GO:0005507,GO:0009507,GO:0009570	-	-	-
gene-29894	gene-29894.1	7	18277772	18278191	+	Isoflavone reductase homolog A622	GO:0005737,GO:0016491,GO:0044550,GO:0050661	-	-	-
gene-12126	gene-12126.1	9	49180807	49186893	-	Isoleucine--tRNA ligase, cytoplasmic	GO:0000049,GO:0000166,GO:0002161,GO:0004812,GO:0004822,GO:0005524,GO:0005829,GO:0006418,GO:0006428	-	-	-
gene-26960	gene-26960.1	3	24328373	24328867	-	Kinesin-like protein KIN-13B	GO:0003777,GO:0005524,GO:0005874,GO:0007018,GO:0008017,GO:1903338	-	-	-
gene-26966	gene-26966.1	3	24417628	24418158	-	Kinesin-like protein KIN-13B	GO:0003777,GO:0005524,GO:0005874,GO:0007018,GO:0008017,GO:1903338	-	-	-
gene-6465	gene-6465.1	0	216064	220295	-	Kinesin-like protein KIN-14J	GO:0003777,GO:0005524,GO:0005874,GO:0007018,GO:0008017	-	-	-
gene-6469	gene-6469.1	0	247395	251134	-	Kinesin-like protein KIN-14J	GO:0003777,GO:0005524,GO:0005874,GO:0007018,GO:0008017	-	-	-
gene-29200	gene-29200.1	7	2327843	2328441	+	Kinesin-like protein KIN-14L	GO:0005524,GO:0005874,GO:0007018,GO:0008017	-	-	-
gene-29203	gene-29203.1	7	2475551	2476408	+	Kinesin-like protein KIN-14L	GO:0005524,GO:0005874,GO:0007018,GO:0008017	-	-	-
gene-11532	gene-11532.1	9	35207132	35207903	+	Kinesin-like protein KIN-4C	GO:0003777,GO:0005524,GO:0005874,GO:0007018,GO:0007052,GO:0008017,GO:0071555	-	-	-
gene-20466	gene-20466.1	5	64183056	64187651	-	KxDL domain-containing protein	-	-	-	-
gene-33928	gene-33928.1	2	40606872	40607154	+	Laccase-14	GO:0005507,GO:0016491,GO:0046274,GO:0048046,GO:0052716	-	-	-
gene-7624	gene-7624.1	1	13139555	13141991	+	LEAF RUST 10 DISEASE-RESISTANCE LOCUS RECEPTOR-LIKE PROTEIN KINASE-like 2.5	GO:0004672,GO:0004674,GO:0004712,GO:0005524,GO:0006468,GO:0016021,GO:0030247,GO:0106310	-	-	-
gene-12029	gene-12029.1	9	47470090	47470599	+	Leucine rich repeat	GO:0005515	-	-	-
gene-12033	gene-12033.1	9	47491788	47492315	+	Leucine Rich Repeat	GO:0005515	-	-	-
gene-12148	gene-12148.1	9	49617490	49617888	+	Leucine Rich Repeat	GO:0005515	-	-	-
gene-12151	gene-12151.1	9	49678889	49679566	-	Leucine Rich repeat	GO:0005515	-	-	-
gene-24941	gene-24941.1	4	74754089	74756015	+	Leucine Rich repeat	GO:0005515	-	-	-
gene-26314	gene-26314.1	3	10980333	10981351	-	Leucine Rich Repeat	GO:0005515	-	-	-
gene-27059	gene-27059.1	3	26390486	26391245	+	Leucine Rich Repeat	GO:0005515	-	-	-
gene-31629	gene-31629.1	7	51258979	51259624	-	Leucine Rich Repeat	GO:0005515	-	-	-
gene-31635	gene-31635.1	7	51374641	51375337	-	Leucine rich repeat	GO:0005515	-	-	-
gene-5228	gene-5228.1	6	35934859	35935703	-	Leucine Rich Repeat	GO:0005515	-	-	-
gene-5231	gene-5231.1	6	35994478	35995222	-	Leucine Rich Repeat	GO:0005515	-	-	-
gene-14317	gene-14317.1	11	39723823	39727510	-	LINE-1 reverse transcriptase homolog	GO:0003964,GO:0046872	-	-	-
gene-22020	gene-22020.1	4	2609214	2615528	+	Linoleate 13S-lipoxygenase 2-1, chloroplastic	GO:0005515,GO:0006633,GO:0009534,GO:0009570,GO:0010597,GO:0016165,GO:0016702,GO:0031408,GO:0034440,GO:0046872,GO:0055114	K00454	LOX2S; lipoxygenase [EC:1.13.11.12]	Linoleic acid metabolism [PATH:ko00591]
gene-22021	gene-22021.1	4	2620837	2630406	+	Linoleate 13S-lipoxygenase 2-1, chloroplastic	GO:0005515,GO:0006633,GO:0009534,GO:0009570,GO:0010597,GO:0016165,GO:0016702,GO:0031408,GO:0034440,GO:0043531,GO:0046872,GO:0055114	-	-	-
gene-22025	gene-22025.1	4	2708797	2716822	+	Linoleate 13S-lipoxygenase 2-1, chloroplastic	GO:0006633,GO:0009534,GO:0009570,GO:0010597,GO:0016165,GO:0016702,GO:0031408,GO:0034440,GO:0046872,GO:0055114	-	-	-
gene-22029	gene-22029.1	4	2771219	2777019	+	Linoleate 13S-lipoxygenase 2-1, chloroplastic	GO:0005515,GO:0006633,GO:0009534,GO:0009570,GO:0010597,GO:0016165,GO:0016702,GO:0031408,GO:0034440,GO:0043531,GO:0046872,GO:0055114	-	-	-
gene-22039	gene-22039.1	4	3059597	3062768	+	Linoleate 13S-lipoxygenase 2-1, chloroplastic	GO:0006633,GO:0009534,GO:0009570,GO:0010597,GO:0016165,GO:0016702,GO:0031408,GO:0034440,GO:0046872,GO:0055114	-	-	-
gene-22049	gene-22049.1	4	3233427	3236725	+	Linoleate 13S-lipoxygenase 2-1, chloroplastic	GO:0006633,GO:0009534,GO:0009570,GO:0010597,GO:0016165,GO:0016702,GO:0031408,GO:0034440,GO:0046872,GO:0055114	-	-	-
gene-22044	gene-22044.1	4	3157833	3158945	+	Lipoxygenase 2, chloroplastic	GO:0006633,GO:0009507,GO:0016702,GO:0031408,GO:0046872,GO:0055114	-	-	-
gene-22036	gene-22036.1	4	2929647	2930335	+	Lipoxygenase 2.3, chloroplastic	GO:0006633,GO:0009507,GO:0009751,GO:0009753,GO:0010597,GO:0016165,GO:0016702,GO:0031408,GO:0046872,GO:0055114	-	-	-
gene-5229	gene-5229.1	6	35949619	35950463	-	LRR receptor-like serine/threonine-protein kinase	GO:0005515	-	-	-
gene-22868	gene-22868.1	4	19282480	19285852	-	LRR receptor-like serine/threonine-protein kinase EFR	GO:0002237,GO:0002758,GO:0002764,GO:0004674,GO:0004712,GO:0005515,GO:0005524,GO:0005886,GO:0009626,GO:0009755,GO:0010359,GO:0012505,GO:0016021,GO:0016045,GO:0019199,GO:0106310	-	-	-
gene-22890	gene-22890.1	4	19653554	19657589	+	LRR receptor-like serine/threonine-protein kinase EFR	GO:0002237,GO:0002758,GO:0002764,GO:0004674,GO:0004712,GO:0005515,GO:0005524,GO:0005886,GO:0009626,GO:0009755,GO:0010359,GO:0012505,GO:0016021,GO:0016045,GO:0019199,GO:0106310	-	-	-
gene-22930	gene-22930.1	4	20443039	20443875	+	LRR receptor-like serine/threonine-protein kinase EFR	GO:0002237,GO:0002758,GO:0002764,GO:0004672,GO:0004674,GO:0004712,GO:0005524,GO:0005886,GO:0006468,GO:0009626,GO:0009755,GO:0010359,GO:0012505,GO:0016021,GO:0016045,GO:0019199,GO:0106310	-	-	-
gene-24834	gene-24834.1	4	71789933	71791261	-	LRR receptor-like serine/threonine-protein kinase GSO1	GO:0005515	-	-	-
gene-18814	gene-18814.1	5	19616842	19618747	-	LRR receptor-like serine/threonine-protein kinase IOS1	GO:0002229,GO:0002237,GO:0002238,GO:0002239,GO:0004674,GO:0005524,GO:0005886,GO:0009620,GO:0009738,GO:0009788,GO:0010200,GO:0016021,GO:0042802,GO:0042803,GO:0090406,GO:1900150,GO:1900426,GO:1902289,GO:2000071	-	-	-
gene-18815	gene-18815.1	5	19631539	19633021	-	LRR receptor-like serine/threonine-protein kinase IOS1	GO:0002229,GO:0002237,GO:0002238,GO:0002239,GO:0004672,GO:0004674,GO:0005524,GO:0005886,GO:0006468,GO:0009620,GO:0009738,GO:0009788,GO:0010200,GO:0016021,GO:0042802,GO:0042803,GO:0090406,GO:1900150,GO:1900426,GO:1902289,GO:2000071	-	-	-
gene-29469	gene-29469.1	7	8492541	8494677	-	L-type lectin-domain containing receptor kinase IX.1	GO:0002229,GO:0004672,GO:0004675,GO:0004712,GO:0005524,GO:0005886,GO:0006468,GO:0010726,GO:0010942,GO:0016021,GO:0030246,GO:0042742,GO:0106310	-	-	-
gene-5370	gene-5370.1	6	38755842	38756816	-	L-type lectin-domain containing receptor kinase IX.1	GO:0002229,GO:0004672,GO:0004675,GO:0004712,GO:0005524,GO:0005886,GO:0006468,GO:0010726,GO:0010942,GO:0016021,GO:0030246,GO:0042742,GO:0106310	-	-	-
gene-13035	gene-13035.1	11	10540085	10541622	+	Lupeol synthase	GO:0000250,GO:0003824,GO:0005811,GO:0019745,GO:0042299,GO:0042300	-	-	-
gene-34781	gene-34781.1	2	61641863	61645931	-	Lupeol synthase	GO:0000250,GO:0005811,GO:0019745,GO:0042299,GO:0042300	-	-	-
gene-23650	gene-23650.1	4	37179320	37180490	-	Mannose-1-phosphate guanylyltransferase 1	GO:0000032,GO:0004475,GO:0005525,GO:0005634,GO:0005737,GO:0005829,GO:0006486,GO:0009058,GO:0009298,GO:0009408,GO:0009651,GO:0009753,GO:0010193,GO:0016779,GO:0019853,GO:0030244,GO:0042742,GO:0060359	-	-	-
gene-2951	gene-2951.1	8	63213206	63214509	-	Mannose-1-phosphate guanylyltransferase 1	GO:0000032,GO:0004475,GO:0005525,GO:0005634,GO:0005737,GO:0005829,GO:0006486,GO:0009058,GO:0009298,GO:0009408,GO:0009651,GO:0009753,GO:0010193,GO:0016779,GO:0019853,GO:0030244,GO:0042742,GO:0060359	-	-	-
gene-33751	gene-33751.1	2	35962881	35964050	-	Mannose-1-phosphate guanylyltransferase 1	GO:0000032,GO:0004475,GO:0005525,GO:0005634,GO:0005737,GO:0005829,GO:0006486,GO:0009058,GO:0009298,GO:0009408,GO:0009651,GO:0009753,GO:0010193,GO:0016779,GO:0019853,GO:0030244,GO:0042742,GO:0060359	-	-	-
gene-10961	gene-10961.1	9	22265007	22266291	+	MDIS1-interacting receptor like kinase 2	GO:0004672,GO:0004674,GO:0004712,GO:0005524,GO:0005886,GO:0006468,GO:0009506,GO:0009755,GO:0010183,GO:0016021,GO:0090406,GO:0106310	-	-	-
gene-11139	gene-11139.1	9	26608496	26609556	-	MDIS1-interacting receptor like kinase 2	GO:0004674,GO:0004712,GO:0005524,GO:0005886,GO:0009506,GO:0009755,GO:0010183,GO:0016021,GO:0090406,GO:0106310	-	-	-
gene-11144	gene-11144.1	9	26749554	26750982	-	MDIS1-interacting receptor like kinase 2	GO:0004674,GO:0004712,GO:0005524,GO:0005886,GO:0009506,GO:0009755,GO:0010183,GO:0016021,GO:0090406,GO:0106310	-	-	-
gene-11374	gene-11374.1	9	32176741	32179746	-	MDIS1-interacting receptor like kinase 2	GO:0004674,GO:0004712,GO:0005524,GO:0005886,GO:0009506,GO:0009755,GO:0010183,GO:0016021,GO:0090406,GO:0106310	-	-	-
gene-12030	gene-12030.1	9	47470976	47472701	+	MDIS1-interacting receptor like kinase 2	GO:0004672,GO:0004674,GO:0004712,GO:0005524,GO:0005886,GO:0006468,GO:0009506,GO:0009755,GO:0010183,GO:0016021,GO:0090406,GO:0106310	-	-	-
gene-12031	gene-12031.1	9	47488372	47489701	-	MDIS1-interacting receptor like kinase 2	GO:0004672,GO:0004674,GO:0004712,GO:0005524,GO:0005886,GO:0006468,GO:0009506,GO:0009755,GO:0010183,GO:0016021,GO:0090406,GO:0106310	-	-	-
gene-16014	gene-16014.1	10	14312679	14320799	+	Mediator of RNA polymerase II transcription subunit 13	GO:0003712,GO:0004843,GO:0006357,GO:0016579,GO:0016592,GO:0040008,GO:0040034,GO:0090213	-	-	-
gene-23689	gene-23689.1	4	38679884	38689377	+	Mediator of RNA polymerase II transcription subunit 13	GO:0003676,GO:0003712,GO:0005524,GO:0006357,GO:0016592,GO:0040008,GO:0040034,GO:0090213	-	-	-
gene-35022	gene-35022.1	2	67697468	67705598	-	Mediator of RNA polymerase II transcription subunit 13	GO:0003676,GO:0003712,GO:0004843,GO:0005524,GO:0006357,GO:0016579,GO:0016592,GO:0040008,GO:0040034,GO:0090213	-	-	-
gene-25491	gene-25491.1	4	90436903	90438133	+	Metal tolerance protein 10	GO:0005774,GO:0008324,GO:0009787,GO:0016020,GO:0016021,GO:2000022,GO:2000031	-	-	-
gene-25497	gene-25497.1	4	90679326	90680603	+	Metal tolerance protein 9	GO:0005774,GO:0008324,GO:0016020,GO:0016021	-	-	-
gene-16027	gene-16027.1	10	14487939	14489041	-	MFS domain-containing protein	GO:0022857,GO:0055085	-	-	-
gene-16032	gene-16032.1	10	14545434	14546185	-	MFS domain-containing protein	GO:0022857,GO:0055085	-	-	-
gene-18405	gene-18405.1	5	9286825	9289701	-	Mogroside IE synthase	GO:0008194,GO:0016491,GO:0035251,GO:0055114	-	-	-
gene-12548	gene-12548.1	11	297554	308318	+	Monosaccharide-sensing protein 2	GO:0000325,GO:0005794,GO:0005886,GO:0008643,GO:0016021,GO:0022857,GO:0055085	-	-	-
gene-15646	gene-15646.1	10	6448785	6450380	-	MuDR family transposase	-	-	-	-
gene-23210	gene-23210.1	4	27145764	27147556	+	Myb/SANT-like DNA-binding domain	-	-	-	-
gene-32651	gene-32651.1	2	14277917	14278563	-	Myb/SANT-like DNA-binding domain	-	-	-	-
gene-36462	gene-36462.1	2	96408903	96410176	-	Myb/SANT-like DNA-binding domain	-	-	-	-
gene-6329	gene-6329.1	6	54666110	54670413	+	Myb/SANT-like DNA-binding domain	-	-	-	-
gene-8785	gene-8785.1	1	34625305	34626374	-	Myb/SANT-like DNA-binding domain	-	-	-	-
gene-11063	gene-11063.1	9	25214287	25215341	+	Myrcene synthase, chloroplastic	GO:0000287,GO:0009507,GO:0010333,GO:0016102,GO:0016829,GO:0050551	-	-	-
gene-11363	gene-11363.1	9	31915935	31916675	-	Myrcene synthase, chloroplastic	GO:0000287,GO:0009507,GO:0010333,GO:0016102,GO:0016829,GO:0050551	-	-	-
gene-17364	gene-17364.1	10	47177453	47183639	-	Myrcene synthase, chloroplastic	GO:0000287,GO:0009507,GO:0010333,GO:0016102,GO:0016829,GO:0050551	-	-	-
gene-33212	gene-33212.1	2	24431424	24436767	+	NADH dehydrogenase [ubiquinone] iron-sulfur protein 2	GO:0005747,GO:0006120,GO:0008137,GO:0016651,GO:0048038,GO:0051287,GO:0055114	K03935	NDUFS2; NADH dehydrogenase (ubiquinone) Fe-S protein 2 [EC:7.1.1.2]	Oxidative phosphorylation [PATH:ko00190]
gene-8689	gene-8689.1	1	32948033	32949602	+	NADH dehydrogenase [ubiquinone] iron-sulfur protein 2	GO:0005747,GO:0006120,GO:0008137,GO:0016651,GO:0048038,GO:0051287,GO:0055114	-	-	-
gene-17924	gene-17924.1	10	61168882	61169228	-	NADPH-dependent oxidoreductase 2-alkenal reductase	GO:0005634,GO:0005654,GO:0005829,GO:0006979,GO:0009536,GO:0032440	-	-	-
gene-18894	gene-18894.1	5	22137545	22139746	-	NB-ARC domain	GO:0005524,GO:0006952,GO:0043531	-	-	-
gene-198	gene-198.1	8	4129174	4131386	+	NB-ARC domain	GO:0005515,GO:0043531	-	-	-
gene-20478	gene-20478.1	5	64710197	64714041	-	Neprosin	-	-	-	-
gene-22771	gene-22771.1	4	17110841	17114181	+	Neprosin domain-containing protein (Fragment)	-	-	-	-
gene-21930	gene-21930.1	4	941039	941590	+	Non-specific lipid transfer protein GPI-anchored 14	GO:0005829,GO:0005886,GO:0006869,GO:0008289,GO:0009625,GO:0010150,GO:0031225,GO:0080027	-	-	-
gene-29124	gene-29124.1	7	1001741	1004896	-	Nuclear speckle splicing regulatory protein 1	GO:0000381,GO:0001701,GO:0003729,GO:0005634,GO:0005654,GO:0006397,GO:0008380,GO:0016607,GO:0032502,GO:1990904	K13206	CCDC55; coiled-coil domain-containing protein 55	Spliceosome [BR:ko03041]
gene-29128	gene-29128.1	7	1037588	1040775	-	Nuclear speckle splicing regulatory protein 1	GO:0000381,GO:0001701,GO:0003729,GO:0005634,GO:0005654,GO:0006397,GO:0008380,GO:0016607,GO:0032502,GO:1990904	K13206	CCDC55; coiled-coil domain-containing protein 55	Spliceosome [BR:ko03041]
gene-39225	gene-39225.1	12	39737946	39739063	+	Odorant response abnormal 4-like	-	-	-	-
gene-5736	gene-5736.1	6	44897808	44900208	-	Patatin-like protein 5	GO:0004620,GO:0006952,GO:0010311,GO:0016042,GO:0047372	-	-	-
gene-5741	gene-5741.1	6	44950045	44950557	-	Patatin-like protein 5	GO:0004620,GO:0006952,GO:0010311,GO:0016042,GO:0047372	-	-	-
gene-26588	gene-26588.1	3	16440736	16445773	-	Pentatricopeptide repeat superfamily-1	-	-	-	-
gene-26420	gene-26420.1	3	13318494	13319959	+	Pentatricopeptide repeat-containing protein	-	-	-	-
gene-26033	gene-26033.1	3	6185959	6186566	+	Pentatricopeptide repeat-containing protein At2g13600	GO:0003723,GO:0005739,GO:0009451,GO:0010182,GO:0043231,GO:0080156	-	-	-
gene-26089	gene-26089.1	3	7005325	7007609	-	Pentatricopeptide repeat-containing protein At3g05340	GO:0003723,GO:0009451,GO:0043231	-	-	-
gene-10771	gene-10771.1	9	18188092	18189896	+	Peptidyl-prolyl cis-trans isomerase CYP71	GO:0000412,GO:0000413,GO:0003682,GO:0003755,GO:0005634,GO:0009909,GO:0009933,GO:0010082,GO:0010305,GO:0010338,GO:0010358,GO:0031060,GO:0042393,GO:0048440,GO:0048443,GO:0048453,GO:0061087	-	-	-
gene-22011	gene-22011.1	4	2467697	2473567	+	Peptidyl-prolyl cis-trans isomerase CYP71	GO:0000412,GO:0000413,GO:0003682,GO:0003755,GO:0005634,GO:0009909,GO:0009933,GO:0010082,GO:0010305,GO:0010338,GO:0010358,GO:0031060,GO:0042393,GO:0048440,GO:0048443,GO:0048453,GO:0061087	-	-	-
gene-31420	gene-31420.1	7	48016606	48020177	-	Phenylalanine ammonia-lyase	GO:0005737,GO:0006559,GO:0009800,GO:0045548	-	-	-
gene-31432	gene-31432.1	7	48248403	48252119	-	Phenylalanine ammonia-lyase	GO:0005737,GO:0006559,GO:0009800,GO:0045548	-	-	-
gene-5997	gene-5997.1	6	49428965	49431523	+	Phenylcoumaran benzylic ether reductase Betv6	GO:0003824,GO:0003854,GO:0006694,GO:0016491,GO:0016616,GO:0055114	-	-	-
gene-5999	gene-5999.1	6	49445704	49447147	+	Phenylcoumaran benzylic ether reductase Betv6	GO:0003824,GO:0003854,GO:0006694,GO:0016491,GO:0016616,GO:0055114	-	-	-
gene-13425	gene-13425.1	11	19456122	19459192	-	Phosphatidylinositol 4-phosphate 5-kinase 7	GO:0005524,GO:0016307,GO:0016308,GO:0046488	-	-	-
gene-13429	gene-13429.1	11	19483002	19485694	-	Phosphatidylinositol 4-phosphate 5-kinase 7	GO:0005524,GO:0016307,GO:0016308,GO:0046488	-	-	-
gene-10163	gene-10163.1	9	7891482	7892961	-	Phytocyanin domain-containing protein	-	-	-	-
gene-14355	gene-14355.1	11	40886278	40887834	-	Phytocyanin domain-containing protein	-	-	-	-
gene-38961	gene-38961.1	12	35808897	35812163	+	PIF1-like helicase	GO:0000723,GO:0003678,GO:0006281	-	-	-
gene-4244	gene-4244.1	6	12157878	12161803	-	Plant mobile domain	-	-	-	-
gene-11011	gene-11011.1	9	23804845	23806540	+	Pleiotropic drug resistance protein 1	GO:0005524,GO:0005886,GO:0006952,GO:0016021,GO:0140359	-	-	-
gene-11015	gene-11015.1	9	23910283	23911543	+	Pleiotropic drug resistance protein 1	GO:0005524,GO:0005886,GO:0009914,GO:0016021,GO:0140359,GO:2000032	-	-	-
gene-142	gene-142.1	8	2596051	2596513	-	Pleiotropic drug resistance protein 1	GO:0005524,GO:0005886,GO:0009914,GO:0016021,GO:0140359,GO:2000032	-	-	-
gene-17775	gene-17775.1	10	57415400	57416659	-	PMD domain-containing protein	-	-	-	-
gene-5429	gene-5429.1	6	39975507	39976046	+	PMD domain-containing protein	-	-	-	-
gene-27845	gene-27845.1	3	48153792	48154594	-	Pol polyprotein (Fragment)	GO:0015074	-	-	-
gene-4419	gene-4419.1	6	15304171	15304847	+	PRA1 family protein D	GO:0005737,GO:0005783,GO:0005794,GO:0010008,GO:0016021,GO:0016192,GO:0046739	-	-	-
gene-7640	gene-7640.1	1	13400322	13403802	-	PRA1 family protein D	GO:0005737,GO:0005783,GO:0005794,GO:0010008,GO:0016021,GO:0016192,GO:0046739	-	-	-
gene-4823	gene-4823.1	6	25797815	25799585	+	Probable 2-oxoglutarate/Fe(II)-dependent dioxygenase	GO:0016491,GO:0016740,GO:0046872,GO:0051213,GO:0055114	-	-	-
gene-5629	gene-5629.1	6	43099121	43103476	-	Probable 2-oxoglutarate-dependent dioxygenase At3g50210	GO:0046872,GO:0051213	-	-	-
gene-5637	gene-5637.1	6	43197565	43198460	-	Probable 2-oxoglutarate-dependent dioxygenase At3g50210	GO:0046872,GO:0051213	-	-	-
gene-23101	gene-23101.1	4	24572789	24573935	+	Probable 3-hydroxyisobutyryl-CoA hydrolase 3	GO:0003860,GO:0005777,GO:0006574	-	-	-
gene-1621	gene-1621.1	8	38214485	38215785	-	Probable aldo-keto reductase 1	GO:0004033,GO:0005737,GO:0047834	-	-	-
gene-39384	gene-39384.1	12	42648330	42650461	-	Probable aldo-keto reductase 1	GO:0004033,GO:0005737,GO:0047834	-	-	-
gene-28798	gene-28798.1	3	68116643	68124704	-	Probable aldo-keto reductase 2	GO:0004033,GO:0005737,GO:0047834	-	-	-
gene-16875	gene-16875.1	10	32204936	32213362	-	Probable cyclic nucleotide-gated ion channel 20, chloroplastic	GO:0005216,GO:0005516,GO:0006811,GO:0009535,GO:0009624,GO:0016020,GO:0016021,GO:0030552,GO:0030553,GO:0055085	-	-	-
gene-6860	gene-6860.1	1	1360130	1362846	+	Probable disease resistance RPP8-like protein 2	GO:0005524,GO:0006952,GO:0043531	-	-	-
gene-6450	gene-6450.1	0	17387	18818	-	Probable glutathione S-transferase	GO:0004364,GO:0005515,GO:0005737,GO:0006749,GO:0009734	K00799	GST, gst; glutathione S-transferase [EC:2.5.1.18]	Glutathione metabolism [PATH:ko00480]
gene-6451	gene-6451.1	0	33308	34821	-	Probable glutathione S-transferase	GO:0004364,GO:0005515,GO:0005737,GO:0006749,GO:0009734	K00799	GST, gst; glutathione S-transferase [EC:2.5.1.18]	Glutathione metabolism [PATH:ko00480]
gene-6452	gene-6452.1	0	42011	45552	-	Probable glutathione S-transferase	GO:0004364,GO:0005515,GO:0005737,GO:0006749,GO:0009734	-	-	-
gene-20147	gene-20147.1	5	57634276	57639538	-	probable leucine-rich repeat receptor-like serine/threonine-protein kinase At3g14840 isoform X1	GO:0005515	-	-	-
gene-18824	gene-18824.1	5	19797854	19799709	-	Probable LRR receptor-like protein kinase At1g51890	GO:0004672,GO:0004674,GO:0004712,GO:0005524,GO:0005886,GO:0006468,GO:0016021,GO:0042742,GO:0106310	-	-	-
gene-20126	gene-20126.1	5	57192714	57200441	-	Probable LRR receptor-like serine/threonine-protein kinase At1g29720	GO:0004672,GO:0004674,GO:0004712,GO:0005515,GO:0005524,GO:0005886,GO:0006468,GO:0016021,GO:0106310	-	-	-
gene-20134	gene-20134.1	5	57369508	57370824	-	Probable LRR receptor-like serine/threonine-protein kinase At1g53430	GO:0004674,GO:0004712,GO:0005524,GO:0005886,GO:0016021,GO:0106310	-	-	-
gene-25093	gene-25093.1	4	78535441	78535842	+	Probable LRR receptor-like serine/threonine-protein kinase At1g56130	GO:0004674,GO:0004712,GO:0005524,GO:0005886,GO:0016021,GO:0106310	-	-	-
gene-25082	gene-25082.1	4	78010264	78011665	-	Probable LRR receptor-like serine/threonine-protein kinase At1g56140	GO:0004674,GO:0004712,GO:0005524,GO:0005886,GO:0016021,GO:0106310	-	-	-
gene-22936	gene-22936.1	4	20534813	20535653	+	Probable LRR receptor-like serine/threonine-protein kinase At3g47570	GO:0004672,GO:0004674,GO:0004712,GO:0005524,GO:0005886,GO:0006468,GO:0016021,GO:0106310	-	-	-
gene-37100	gene-37100.1	12	1887415	1888508	+	Probable L-type lectin-domain containing receptor kinase S.5	GO:0002229,GO:0004672,GO:0004675,GO:0004712,GO:0005524,GO:0005886,GO:0006468,GO:0016021,GO:0030246,GO:0042742,GO:0106310	-	-	-
gene-6441	gene-6441.1	6	55964567	55965466	+	Probable L-type lectin-domain containing receptor kinase S.5	GO:0002229,GO:0004672,GO:0004675,GO:0004712,GO:0005524,GO:0005886,GO:0006468,GO:0016021,GO:0030246,GO:0042742,GO:0106310	-	-	-
gene-20607	gene-20607.1	5	67761522	67762975	+	Probable methyltransferase At1g29790	GO:0000139,GO:0005768,GO:0005794,GO:0005797,GO:0005802,GO:0005886,GO:0006488,GO:0008168,GO:0016021,GO:0032259	-	-	-
gene-12721	gene-12721.1	11	3115582	3117601	-	Probable pectinesterase/pectinesterase inhibitor 12	GO:0005576,GO:0009617,GO:0030599,GO:0042545,GO:0045330,GO:0045490,GO:0046910	-	-	-
gene-12726	gene-12726.1	11	3146413	3147023	-	Probable pectinesterase/pectinesterase inhibitor 12	GO:0005576,GO:0009617,GO:0030599,GO:0042545,GO:0045330,GO:0045490,GO:0046910	-	-	-
gene-12737	gene-12737.1	11	3273095	3276874	-	Probable pectinesterase/pectinesterase inhibitor 12	GO:0005576,GO:0009617,GO:0030599,GO:0042545,GO:0045330,GO:0045490,GO:0046910	-	-	-
gene-12738	gene-12738.1	11	3283009	3284776	-	Probable pectinesterase/pectinesterase inhibitor 12	GO:0005576,GO:0009617,GO:0030599,GO:0042545,GO:0045330,GO:0045490,GO:0046910	-	-	-
gene-12739	gene-12739.1	11	3299168	3301733	-	Probable pectinesterase/pectinesterase inhibitor 12	GO:0005576,GO:0009617,GO:0030599,GO:0042545,GO:0045330,GO:0045490,GO:0046910	-	-	-
gene-24366	gene-24366.1	4	55967816	55968370	+	Probable polygalacturonase	GO:0004650,GO:0005975,GO:0016021	-	-	-
gene-24367	gene-24367.1	4	55986864	55988229	+	Probable polygalacturonase	GO:0004650,GO:0005975,GO:0016021	-	-	-
gene-840	gene-840.1	8	17129037	17133472	-	Probable protein kinase UbiB	GO:0004672,GO:0005524,GO:0005886,GO:0006744,GO:0010795,GO:0016021	-	-	-
gene-797	gene-797.1	8	16382986	16387446	-	Probable serine/threonine-protein kinase abkC	GO:0004674,GO:0005524	-	-	-
gene-4763	gene-4763.1	6	23447992	23448447	+	Probable voltage-gated potassium channel subunit beta	GO:0005244,GO:0005576,GO:0005886,GO:0006813,GO:0009506,GO:0034765,GO:0047834	-	-	-
gene-4765	gene-4765.1	6	23474518	23474973	+	Probable voltage-gated potassium channel subunit beta	GO:0005244,GO:0005576,GO:0005886,GO:0006813,GO:0009506,GO:0034765,GO:0047834	-	-	-
gene-25475	gene-25475.1	4	89940250	89951070	-	Probable WRKY transcription factor 19	GO:0000976,GO:0003700,GO:0003953,GO:0004674,GO:0005524,GO:0005634,GO:0006952,GO:0007165,GO:0009941,GO:0043531	-	-	-
gene-25479	gene-25479.1	4	90109165	90111090	-	Probable WRKY transcription factor 19	GO:0000976,GO:0003700,GO:0003953,GO:0004674,GO:0005515,GO:0005524,GO:0005634,GO:0006952,GO:0007165,GO:0009941,GO:0043531	-	-	-
gene-36569	gene-36569.1	2	98577254	98577865	-	Probable xyloglucan endotransglucosylase/hydrolase protein 25	GO:0004553,GO:0005975,GO:0009832,GO:0010411,GO:0016762,GO:0048046,GO:0071555	-	-	-
gene-35464	gene-35464.1	2	75488581	75491100	+	Protease Do-like 1, chloroplastic	GO:0004252,GO:0005634,GO:0005829,GO:0006508,GO:0008236,GO:0009507,GO:0009534,GO:0009535,GO:0009579,GO:0010206,GO:0030163,GO:0031977,GO:0042802	-	-	-
gene-35468	gene-35468.1	2	75580929	75584857	+	Protease Do-like 1, chloroplastic	GO:0004222,GO:0004252,GO:0005515,GO:0005634,GO:0005829,GO:0006508,GO:0008236,GO:0009507,GO:0009534,GO:0009535,GO:0009579,GO:0010206,GO:0030163,GO:0031977,GO:0042802	-	-	-
gene-33076	gene-33076.1	2	21522603	21522908	+	Protein ASPARTIC PROTEASE IN GUARD CELL 1	-	-	-	-
gene-25850	gene-25850.1	3	2507554	2518937	+	Protein BONZAI 3	GO:0005544,GO:0005886,GO:0006952,GO:0046872,GO:0060548,GO:0071277,GO:0090332	-	-	-
gene-25875	gene-25875.1	3	3052116	3058986	+	Protein BONZAI 3	GO:0005544,GO:0005886,GO:0006952,GO:0046872,GO:0060548,GO:0071277,GO:0090332	-	-	-
gene-25880	gene-25880.1	3	3253122	3264354	+	Protein BONZAI 3	GO:0005544,GO:0005886,GO:0006952,GO:0046872,GO:0060548,GO:0071277,GO:0090332	-	-	-
gene-33777	gene-33777.1	2	36721035	36722141	+	Protein crooked neck	GO:0000245,GO:0000381,GO:0000398,GO:0000974,GO:0003723,GO:0005634,GO:0005829,GO:0006396,GO:0006397,GO:0007438,GO:0007443,GO:0008347,GO:0008366,GO:0016607,GO:0071007,GO:0071011,GO:0071013,GO:0071014	-	-	-
gene-33782	gene-33782.1	2	36853033	36854139	+	Protein crooked neck	GO:0000245,GO:0000381,GO:0000398,GO:0000974,GO:0003723,GO:0005634,GO:0005829,GO:0006396,GO:0006397,GO:0007438,GO:0007443,GO:0008347,GO:0008366,GO:0016607,GO:0071007,GO:0071011,GO:0071013,GO:0071014	-	-	-
gene-10929	gene-10929.1	9	21297222	21298046	+	Protein DETOXIFICATION 41	GO:0005774,GO:0009705,GO:0009813,GO:0010023,GO:0010231,GO:0015297,GO:0015299,GO:0016020,GO:0016021,GO:0022857,GO:0042910,GO:0055085,GO:1990961	-	-	-
gene-13596	gene-13596.1	11	23005825	23006647	-	Protein DETOXIFICATION 41	GO:0005774,GO:0009705,GO:0009813,GO:0010023,GO:0010231,GO:0015297,GO:0015299,GO:0016020,GO:0016021,GO:0022857,GO:0042910,GO:0055085,GO:1990961	-	-	-
gene-2877	gene-2877.1	8	62320667	62321486	+	Protein DETOXIFICATION 41	GO:0005774,GO:0009705,GO:0009813,GO:0010023,GO:0010231,GO:0015297,GO:0015299,GO:0016020,GO:0016021,GO:0022857,GO:0042910,GO:0055085,GO:1990961	-	-	-
gene-1083	gene-1083.1	8	23169446	23172033	+	Protein DMR6-LIKE OXYGENASE 1	GO:0002229,GO:0002239,GO:0009617,GO:0009620,GO:0009751,GO:0010150,GO:0016491,GO:0046244,GO:0046872,GO:0051213,GO:0055114	-	-	-
gene-1084	gene-1084.1	8	23192567	23195000	+	Protein DMR6-LIKE OXYGENASE 1	GO:0002229,GO:0002239,GO:0009617,GO:0009620,GO:0009751,GO:0010150,GO:0016491,GO:0046244,GO:0046872,GO:0051213,GO:0055114	-	-	-
gene-11370	gene-11370.1	9	32081457	32082983	+	Protein FAR1-RELATED SEQUENCE 11	GO:0005634,GO:0006355,GO:0008270	-	-	-
gene-21235	gene-21235.1	5	80438406	80441752	+	Protein FAR1-RELATED SEQUENCE 11	GO:0005634,GO:0006355,GO:0008270	-	-	-
gene-923	gene-923.1	8	18917002	18917528	+	Protein FAR1-RELATED SEQUENCE 11	GO:0003677,GO:0004803,GO:0005634,GO:0006313,GO:0006355,GO:0008270	-	-	-
gene-11347	gene-11347.1	9	31582164	31583660	-	Protein FAR1-RELATED SEQUENCE 5	GO:0005634,GO:0006355,GO:0008270	-	-	-
gene-11941	gene-11941.1	9	45461320	45462419	+	Protein FAR1-RELATED SEQUENCE 5	GO:0003677,GO:0004803,GO:0005634,GO:0006313,GO:0006355,GO:0008270	-	-	-
gene-12907	gene-12907.1	11	6509921	6512510	-	Protein FAR1-RELATED SEQUENCE 5	GO:0003700,GO:0005634,GO:0006355,GO:0008270,GO:0009639,GO:0010017,GO:0010018,GO:0010218,GO:0042753,GO:0045893,GO:1900056	-	-	-
gene-150	gene-150.1	8	2746200	2747543	+	Protein FAR1-RELATED SEQUENCE 5	GO:0003677,GO:0004803,GO:0005634,GO:0006313,GO:0006355,GO:0008270	-	-	-
gene-7566	gene-7566.1	1	12454058	12455074	-	Protein FAR1-RELATED SEQUENCE 5	GO:0005634,GO:0006355,GO:0008270	-	-	-
gene-1640	gene-1640.1	8	38675844	38676285	+	Protein FAR1-RELATED SEQUENCE 7	GO:0005634,GO:0006355,GO:0008270	-	-	-
gene-27779	gene-27779.1	3	46498269	46499722	+	Protein FAR-RED IMPAIRED RESPONSE 1	GO:0003700,GO:0005634,GO:0008270,GO:0009639,GO:0010017,GO:0010018,GO:0010218,GO:0042753,GO:0045893,GO:1900056	-	-	-
gene-12283	gene-12283.1	9	52809402	52813545	-	Protein GRIP	GO:0005802,GO:0007131,GO:0048193	-	-	-
gene-6371	gene-6371.1	6	55135801	55141144	+	Protein GRIP	GO:0005802,GO:0007131,GO:0048193	-	-	-
gene-22988	gene-22988.1	4	21269039	21270943	-	Protein MAINTENANCE OF PSII UNDER HIGH LIGHT 1	GO:0005886,GO:0009507,GO:0009535,GO:0009579,GO:0016021,GO:0061635	-	-	-
gene-16279	gene-16279.1	10	18809925	18818088	+	Protein NEDD1	GO:0000776,GO:0000919,GO:0005515,GO:0005635,GO:0005828,GO:0009524,GO:0009553,GO:0009555,GO:0010968,GO:0032467,GO:0060236,GO:0140496,GO:2000694	-	-	-
gene-18001	gene-18001.1	10	62391207	62396743	+	Protein NEDD1	GO:0000776,GO:0000919,GO:0005515,GO:0005635,GO:0005828,GO:0009524,GO:0009553,GO:0009555,GO:0010968,GO:0032467,GO:0060236,GO:0140496,GO:2000694	-	-	-
gene-20372	gene-20372.1	5	62408914	62417291	+	Protein NEDD1	GO:0000776,GO:0000919,GO:0005515,GO:0005635,GO:0005828,GO:0009524,GO:0009553,GO:0009555,GO:0010968,GO:0032467,GO:0060236,GO:0140496,GO:2000694	-	-	-
gene-25006	gene-25006.1	4	75901190	75909566	-	Protein NEDD1	GO:0000776,GO:0000919,GO:0005635,GO:0005828,GO:0009524,GO:0009553,GO:0009555,GO:0010968,GO:0032467,GO:0060236,GO:0140496,GO:2000694	-	-	-
gene-16253	gene-16253.1	10	18426760	18427742	+	Protein NEN1	GO:0003676,GO:0005634,GO:0005737,GO:0008408,GO:0046872	-	-	-
gene-8682	gene-8682.1	1	32772839	32774958	+	Protein NEN1	GO:0003676,GO:0005634,GO:0005737,GO:0008408,GO:0046872	-	-	-
gene-9627	gene-9627.1	1	61096024	61097761	-	Protein NEN1	GO:0003676,GO:0005634,GO:0005737,GO:0008408,GO:0046872	-	-	-
gene-9628	gene-9628.1	1	61098555	61101498	-	Protein NEN1	GO:0003676,GO:0005634,GO:0005737,GO:0008408,GO:0046872	-	-	-
gene-27518	gene-27518.1	3	38849888	38851376	+	Protein NRT1/ PTR FAMILY 8.1	GO:0005886,GO:0006807,GO:0009506,GO:0015031,GO:0016021,GO:0042937,GO:0042938,GO:0042939,GO:0071916	-	-	-
gene-27511	gene-27511.1	3	38697809	38699909	+	Protein NRT1/ PTR FAMILY 8.3	GO:0000325,GO:0005773,GO:0005774,GO:0005794,GO:0009705,GO:0015031,GO:0015334,GO:0015833,GO:0016020,GO:0016021,GO:0022857,GO:0042937,GO:0042938,GO:0042939,GO:0055085,GO:0071916	-	-	-
gene-27516	gene-27516.1	3	38788775	38792353	+	Protein NRT1/ PTR FAMILY 8.3	GO:0000325,GO:0005773,GO:0005774,GO:0005794,GO:0009705,GO:0015031,GO:0015334,GO:0015833,GO:0016020,GO:0016021,GO:0022857,GO:0042937,GO:0042938,GO:0042939,GO:0055085,GO:0071916	-	-	-
gene-27519	gene-27519.1	3	38857225	38857594	+	Protein NRT1/ PTR FAMILY 8.3	GO:0000325,GO:0005773,GO:0005774,GO:0005794,GO:0009705,GO:0015031,GO:0015334,GO:0015833,GO:0016021,GO:0042937,GO:0042938,GO:0042939,GO:0071916	-	-	-
gene-6776	gene-6776.1	0	5979468	5982916	+	Protein NRT1/ PTR FAMILY 8.3	GO:0000325,GO:0005773,GO:0005774,GO:0005794,GO:0009705,GO:0015031,GO:0015334,GO:0015833,GO:0016020,GO:0016021,GO:0022857,GO:0042937,GO:0042938,GO:0042939,GO:0055085,GO:0071916	-	-	-
gene-16033	gene-16033.1	10	14550888	14551637	-	protein NUCLEAR FUSION DEFECTIVE 4-like	GO:0022857,GO:0055085	-	-	-
gene-11179	gene-11179.1	9	27722668	27724670	-	Protein of unknown function (DUF 659)	-	-	-	-
gene-14323	gene-14323.1	11	39784219	39785424	+	Protein of unknown function (DUF 659)	-	-	-	-
gene-15756	gene-15756.1	10	8285765	8288454	-	Protein of unknown function (DUF 659)	GO:0046983	-	-	-
gene-15931	gene-15931.1	10	12883958	12886221	-	Protein of unknown function (DUF 659)	-	-	-	-
gene-19594	gene-19594.1	5	38366131	38367653	-	Protein of unknown function (DUF 659)	-	-	-	-
gene-23255	gene-23255.1	4	28478038	28479114	+	Protein of unknown function (DUF 659)	-	-	-	-
gene-25354	gene-25354.1	4	85987612	85989834	+	Protein of unknown function (DUF 659)	-	-	-	-
gene-27051	gene-27051.1	3	26168627	26170417	+	Protein of unknown function (DUF 659)	-	-	-	-
gene-33445	gene-33445.1	2	29520817	29522665	-	Protein of unknown function (DUF 659)	GO:0046983	-	-	-
gene-37863	gene-37863.1	12	16707150	16708846	-	Protein of unknown function (DUF 659)	-	-	-	-
gene-6543	gene-6543.1	0	1882964	1884270	-	Protein of unknown function (DUF 659)	-	-	-	-
gene-22573	gene-22573.1	4	13498924	13500964	-	Protein of unknown function (DUF295)	-	-	-	-
gene-20733	gene-20733.1	5	70245714	70246853	+	Protein ROOT HAIR DEFECTIVE 3 homolog 2	GO:0003924,GO:0005525,GO:0005783,GO:0005789,GO:0016021,GO:0016320	-	-	-
gene-20734	gene-20734.1	5	70252936	70255209	+	Protein ROOT HAIR DEFECTIVE 3 homolog 2	GO:0003924,GO:0005525,GO:0005783,GO:0005789,GO:0016021,GO:0016320	-	-	-
gene-1036	gene-1036.1	8	21861289	21864069	+	Protein SRG1	GO:0010150,GO:0016491,GO:0016682,GO:0046872,GO:0055114	-	-	-
gene-12547	gene-12547.1	11	255465	257366	+	Protein SRG1	GO:0010150,GO:0016491,GO:0016682,GO:0046872,GO:0055114	-	-	-
gene-12832	gene-12832.1	11	5096254	5098155	+	Protein SRG1	GO:0010150,GO:0016491,GO:0016682,GO:0046872,GO:0055114	-	-	-
gene-14388	gene-14388.1	11	41509274	41511477	+	Protein SRG1	GO:0010150,GO:0016491,GO:0016682,GO:0046872,GO:0055114	-	-	-
gene-17130	gene-17130.1	10	40839945	40841846	+	Protein SRG1	GO:0010150,GO:0016491,GO:0016682,GO:0046872,GO:0055114	-	-	-
gene-17558	gene-17558.1	10	51783106	51784087	-	Protein SRG1	GO:0010150,GO:0016491,GO:0016682,GO:0046872,GO:0055114	-	-	-
gene-1924	gene-1924.1	8	44767857	44768658	+	Protein SRG1	GO:0010150,GO:0016491,GO:0016682,GO:0046872,GO:0055114	-	-	-
gene-22138	gene-22138.1	4	4716424	4718626	+	Protein SRG1	GO:0010150,GO:0016491,GO:0016682,GO:0046872,GO:0055114	-	-	-
gene-23450	gene-23450.1	4	32928595	32931375	-	Protein SRG1	GO:0010150,GO:0016491,GO:0016682,GO:0046872,GO:0055114	-	-	-
gene-25861	gene-25861.1	3	2789885	2791469	-	Protein SRG1	GO:0010150,GO:0016491,GO:0016682,GO:0046872,GO:0055114	-	-	-
gene-28769	gene-28769.1	3	67641384	67642553	-	Protein SRG1	GO:0010150,GO:0016491,GO:0016682,GO:0046872,GO:0055114	-	-	-
gene-31900	gene-31900.1	2	2451237	2453434	-	Protein SRG1	GO:0010150,GO:0016491,GO:0016682,GO:0046872,GO:0055114	-	-	-
gene-32499	gene-32499.1	2	12044206	12046101	-	Protein SRG1	GO:0010150,GO:0016491,GO:0016682,GO:0046872,GO:0055114	-	-	-
gene-34327	gene-34327.1	2	51605349	51607551	+	Protein SRG1	GO:0010150,GO:0016491,GO:0016682,GO:0046872,GO:0055114	-	-	-
gene-37175	gene-37175.1	12	3029152	3031345	+	Protein SRG1	GO:0010150,GO:0016491,GO:0016682,GO:0046872,GO:0055114	-	-	-
gene-39109	gene-39109.1	12	38113565	38115787	-	Protein SRG1	GO:0010150,GO:0016491,GO:0016682,GO:0046872,GO:0055114	-	-	-
gene-5106	gene-5106.1	6	32747399	32749592	-	Protein SRG1	GO:0010150,GO:0016491,GO:0016682,GO:0046872,GO:0055114	-	-	-
gene-5114	gene-5114.1	6	32884331	32886960	+	Protein SRG1	GO:0010150,GO:0016491,GO:0016682,GO:0046872,GO:0055114	-	-	-
gene-6484	gene-6484.1	0	495885	498083	-	Protein SRG1	GO:0010150,GO:0016491,GO:0016682,GO:0046872,GO:0055114	-	-	-
gene-6628	gene-6628.1	0	3581598	3584345	+	Protein SRG1	GO:0010150,GO:0016491,GO:0016682,GO:0046872,GO:0055114	-	-	-
gene-6948	gene-6948.1	1	2570763	2572966	+	Protein SRG1	GO:0010150,GO:0016491,GO:0016682,GO:0046872,GO:0055114	-	-	-
gene-7163	gene-7163.1	1	5879795	5881998	+	Protein SRG1	GO:0010150,GO:0016491,GO:0016682,GO:0046872,GO:0055114	-	-	-
gene-7495	gene-7495.1	1	11236527	11237744	+	Protein SRG1	GO:0010150,GO:0016491,GO:0016682,GO:0046872,GO:0055114	-	-	-
gene-7622	gene-7622.1	1	13126565	13129015	+	Protein SUPPRESSOR OF NPR1-1 CONSTITUTIVE 4	GO:0004672,GO:0004674,GO:0004712,GO:0005524,GO:0005739,GO:0005886,GO:0006071,GO:0006468,GO:0006629,GO:0006952,GO:0006968,GO:0008889,GO:0016021,GO:0045087,GO:0106310	-	-	-
gene-8454	gene-8454.1	1	28059983	28061448	-	Protein SUPPRESSOR OF QUENCHING 1, chloroplastic	GO:0005634,GO:0009507,GO:0009534,GO:0009535,GO:0009570,GO:0010196,GO:0016021,GO:0016787,GO:0042651,GO:0046872	-	-	-
gene-27512	gene-27512.1	3	38713960	38715804	+	Protein transport protein Sec24-like At4g32640	GO:0000139,GO:0000149,GO:0005789,GO:0006886,GO:0008270,GO:0030127,GO:0070971,GO:0090110	-	-	-
gene-27513	gene-27513.1	3	38732183	38734629	+	Protein transport protein Sec24-like At4g32640	GO:0000139,GO:0000149,GO:0005789,GO:0006886,GO:0008270,GO:0030127,GO:0070971,GO:0090110	-	-	-
gene-27521	gene-27521.1	3	38864672	38866483	+	Protein transport protein Sec24-like At4g32640	GO:0000139,GO:0000149,GO:0005789,GO:0006886,GO:0008270,GO:0030127,GO:0070971,GO:0090110	-	-	-
gene-27522	gene-27522.1	3	38870062	38872470	+	Protein transport protein Sec24-like At4g32640	GO:0000139,GO:0000149,GO:0005789,GO:0006886,GO:0008270,GO:0030127,GO:0070971,GO:0090110	-	-	-
gene-27524	gene-27524.1	3	38883595	38892338	+	Protein transport protein Sec24-like At4g32640	GO:0000139,GO:0000149,GO:0005789,GO:0006886,GO:0006888,GO:0008270,GO:0030127,GO:0070971,GO:0090110	K14007	SEC24; protein transport protein SEC24	Protein processing in endoplasmic reticulum [PATH:ko04141]
gene-6777	gene-6777.1	0	5994615	5996764	+	Protein transport protein Sec24-like At4g32640	GO:0000139,GO:0000149,GO:0005789,GO:0006886,GO:0008270,GO:0030127,GO:0070971,GO:0090110	-	-	-
gene-6778	gene-6778.1	0	6000416	6002804	+	Protein transport protein Sec24-like At4g32640	GO:0000139,GO:0000149,GO:0005789,GO:0006886,GO:0008270,GO:0030127,GO:0070971,GO:0090110	-	-	-
gene-27514	gene-27514.1	3	38740850	38741936	+	Protein transport protein Sec24-like CEF	GO:0000139,GO:0000149,GO:0005789,GO:0006886,GO:0006979,GO:0008270,GO:0030127,GO:0070971,GO:0090110	-	-	-
gene-27515	gene-27515.1	3	38745449	38753393	+	Protein transport protein Sec24-like CEF	GO:0000139,GO:0000149,GO:0005789,GO:0006886,GO:0006888,GO:0006979,GO:0008270,GO:0030127,GO:0070971,GO:0090110	K14007	SEC24; protein transport protein SEC24	Protein processing in endoplasmic reticulum [PATH:ko04141]
gene-27523	gene-27523.1	3	38878659	38879285	+	Protein transport protein Sec24-like CEF	GO:0000139,GO:0000149,GO:0005789,GO:0006886,GO:0006979,GO:0008270,GO:0030127,GO:0070971,GO:0090110	-	-	-
gene-6775	gene-6775.1	0	5955536	5960782	+	Protein transport protein Sec24-like CEF	GO:0000139,GO:0000149,GO:0005789,GO:0006886,GO:0006888,GO:0006979,GO:0008270,GO:0030127,GO:0070971,GO:0090110	-	-	-
gene-6779	gene-6779.1	0	6009018	6010104	+	Protein transport protein Sec24-like CEF	GO:0000139,GO:0000149,GO:0005789,GO:0006886,GO:0006979,GO:0008270,GO:0030127,GO:0070971,GO:0090110	-	-	-
gene-6780	gene-6780.1	0	6013619	6019332	+	Protein transport protein Sec24-like CEF	GO:0000139,GO:0000149,GO:0005789,GO:0006886,GO:0006888,GO:0006979,GO:0008270,GO:0030127,GO:0070971,GO:0090110	-	-	-
gene-33106	gene-33106.1	2	22225122	22225748	-	Proton gradient regulation 3	-	-	-	-
gene-19014	gene-19014.1	5	24573255	24576747	-	Putative AC transposase	GO:0003677,GO:0006310,GO:0032196,GO:0046983	-	-	-
gene-28899	gene-28899.1	3	69724100	69726811	-	Putative AC transposase	GO:0003677,GO:0006310,GO:0032196,GO:0046983	-	-	-
gene-23294	gene-23294.1	4	29233016	29236660	+	Putative AC9 transposase	GO:0003677,GO:0006310,GO:0032196,GO:0046983	-	-	-
gene-18340	gene-18340.1	5	7974942	7976250	+	Putative calcium-transporting ATPase 13, plasma membrane-type	GO:0005388,GO:0005516,GO:0005524,GO:0005887,GO:0019829,GO:0043231,GO:0046872	-	-	-
gene-19617	gene-19617.1	5	39458618	39460423	+	Putative cyclic nucleotide-gated ion channel 8	GO:0005216,GO:0005516,GO:0005886,GO:0009860,GO:0016021,GO:0030552,GO:0030553	-	-	-
gene-37122	gene-37122.1	12	2145985	2147548	-	Putative cyclic nucleotide-gated ion channel 8	GO:0005216,GO:0005516,GO:0005886,GO:0009860,GO:0016021,GO:0030552,GO:0030553	-	-	-
gene-17999	gene-17999.1	10	62328990	62334553	-	Putative disease resistance protein RGA1	GO:0005524,GO:0006952,GO:0043531	-	-	-
gene-18893	gene-18893.1	5	22059453	22062832	-	Putative disease resistance protein RGA1	GO:0005524,GO:0006952,GO:0043531	-	-	-
gene-1882	gene-1882.1	8	44110403	44111514	-	Putative disease resistance protein RGA3	GO:0005524,GO:0006952,GO:0043531	-	-	-
gene-22193	gene-22193.1	4	5337584	5341097	+	Putative disease resistance protein RGA3	GO:0005524,GO:0006952,GO:0043531	-	-	-
gene-22206	gene-22206.1	4	5608312	5609828	+	Putative disease resistance protein RGA3	GO:0005524,GO:0006952,GO:0043531	-	-	-
gene-22285	gene-22285.1	4	6939290	6941317	-	Putative disease resistance protein RGA3	GO:0005515,GO:0005524,GO:0006952,GO:0043531	-	-	-
gene-22309	gene-22309.1	4	7291897	7293322	+	Putative disease resistance protein RGA3	GO:0005524,GO:0006952,GO:0043531	-	-	-
gene-22315	gene-22315.1	4	7428296	7432181	+	Putative disease resistance protein RGA3	GO:0005515,GO:0005524,GO:0006952,GO:0043531	-	-	-
gene-14973	gene-14973.1	11	54982917	54983415	+	Putative disease resistance protein RGA4	-	-	-	-
gene-1880	gene-1880.1	8	44086790	44088867	-	Putative disease resistance protein RGA4	GO:0005524,GO:0006952,GO:0043531	-	-	-
gene-18911	gene-18911.1	5	22428372	22429062	-	Putative disease resistance protein RGA4	GO:0005524,GO:0006952,GO:0043531	-	-	-
gene-22882	gene-22882.1	4	19572447	19577415	-	Putative disease resistance RPP13-like protein 1	GO:0004016,GO:0005515,GO:0005524,GO:0006952,GO:0042742,GO:0043531,GO:0050832	-	-	-
gene-22909	gene-22909.1	4	20005652	20006267	+	Putative disease resistance RPP13-like protein 1	GO:0005524,GO:0006952,GO:0043531	-	-	-
gene-18898	gene-18898.1	5	22182914	22183966	-	Putative disease resistance RPP13-like protein 3	GO:0005524,GO:0006952,GO:0043531	-	-	-
gene-10908	gene-10908.1	9	20925666	20940972	+	Putative F-box protein At1g47790	GO:0005515	-	-	-
gene-1033	gene-1033.1	8	21802985	21804041	-	Putative HAT dimerization domain, ribonuclease H-like domain-containing protein	GO:0046983	-	-	-
gene-13015	gene-13015.1	11	9912678	9913737	-	Putative HAT dimerization domain, ribonuclease H-like domain-containing protein	GO:0046983	-	-	-
gene-22493	gene-22493.1	4	11979410	11980469	-	Putative HAT dimerization domain, ribonuclease H-like domain-containing protein	GO:0046983	-	-	-
gene-11048	gene-11048.1	9	24612143	24612769	+	Putative laccase-9	GO:0005507,GO:0016491,GO:0046274,GO:0048046,GO:0052716	-	-	-
gene-26591	gene-26591.1	3	16462161	16466988	-	putative pentatricopeptide repeat-containing protein At1g12700, mitochondrial	-	-	-	-
gene-14669	gene-14669.1	11	46931915	46933237	-	Putative pentatricopeptide repeat-containing protein At1g26500	-	-	-	-
gene-14679	gene-14679.1	11	47155220	47155998	-	Putative pentatricopeptide repeat-containing protein At1g26500	-	-	-	-
gene-14681	gene-14681.1	11	47189200	47189547	-	Putative pentatricopeptide repeat-containing protein At1g26500	-	-	-	-
gene-30845	gene-30845.1	7	38589482	38589961	-	Putative retroelement pol polyprotein	-	-	-	-
gene-36852	gene-36852.1	2	103450703	103450952	-	Putative ribonuclease H-like domain-containing protein (Fragment)	-	-	-	-
gene-6823	gene-6823.1	1	638679	639713	+	Putative RNA-directed DNA polymerase	-	-	-	-
gene-23653	gene-23653.1	4	37268520	37271237	+	Putative tetratricopeptide-like helical domain-containing protein	-	-	-	-
gene-12633	gene-12633.1	11	1828020	1830089	-	Putative U6 snRNA-associated Sm-like protein LSm1-like	-	-	-	-
gene-12636	gene-12636.1	11	1836000	1838492	-	Putative U6 snRNA-associated Sm-like protein LSm1-like	-	-	-	-
gene-12641	gene-12641.1	11	1870896	1874135	-	Putative U6 snRNA-associated Sm-like protein LSm1-like	-	-	-	-
gene-23171	gene-23171.1	4	26430641	26432167	-	Ras-related protein RABH1b	GO:0000139,GO:0000325,GO:0001558,GO:0003924,GO:0005525,GO:0005768,GO:0005794,GO:0005802,GO:0005829,GO:0005886,GO:0006886,GO:0006887,GO:0006890,GO:0006891,GO:0009506,GO:0012505,GO:0016020,GO:0042147,GO:0052324	-	-	-
gene-23173	gene-23173.1	4	26461110	26462610	-	Ras-related protein RABH1b	GO:0000139,GO:0000325,GO:0001558,GO:0003924,GO:0005525,GO:0005768,GO:0005794,GO:0005802,GO:0005829,GO:0005886,GO:0006886,GO:0006887,GO:0006890,GO:0006891,GO:0009506,GO:0012505,GO:0016020,GO:0042147,GO:0052324	-	-	-
gene-24837	gene-24837.1	4	71825691	71826871	-	Receptor like protein 22	GO:0005515,GO:0005886,GO:0016021	-	-	-
gene-34898	gene-34898.1	2	64477540	64478037	+	Receptor like protein 30	GO:0005515	-	-	-
gene-14413	gene-14413.1	11	41857036	41858838	+	Receptor like protein 6	-	-	-	-
gene-12153	gene-12153.1	9	49721411	49722929	+	Receptor-like protein 18	GO:0002758,GO:0005515,GO:0005886,GO:0016021,GO:0042742	-	-	-
gene-12184	gene-12184.1	9	50215470	50215802	-	Receptor-like protein 6	GO:0005515,GO:0005886,GO:0016021	-	-	-
gene-25100	gene-25100.1	4	78796395	78805477	+	Receptor-like protein 6	GO:0005515,GO:0005886,GO:0016021	-	-	-
gene-25514	gene-25514.1	4	91315055	91317678	+	Receptor-like protein 6	GO:0002758,GO:0005515,GO:0005886,GO:0016021,GO:0042742,GO:0050832	-	-	-
gene-27063	gene-27063.1	3	26465043	26465369	+	Receptor-like protein 7	GO:0005515,GO:0005886,GO:0016021	-	-	-
gene-13288	gene-13288.1	11	16057424	16059361	-	Receptor-like protein 9DC3	GO:0005515,GO:0005886,GO:0016021,GO:0050832	-	-	-
gene-26275	gene-26275.1	3	10091056	10096217	-	Receptor-like protein 9DC3	GO:0005515,GO:0005886,GO:0016021,GO:0050832	-	-	-
gene-26316	gene-26316.1	3	11004865	11007210	-	Receptor-like protein 9DC3	GO:0005515,GO:0005886,GO:0016021,GO:0050832	-	-	-
gene-29274	gene-29274.1	7	4663823	4666330	+	Receptor-like protein 9DC3	GO:0005515,GO:0005886,GO:0016021,GO:0050832	-	-	-
gene-12169	gene-12169.1	9	49913646	49913946	+	Receptor-like protein Cf-9 homolog	GO:0005886,GO:0016021	-	-	-
gene-26517	gene-26517.1	3	14881441	14888140	-	Regulator of nonsense transcripts UPF2	GO:0000184,GO:0003729,GO:0005730,GO:0005737,GO:0005844,GO:0009611,GO:0009863,GO:0009867,GO:0035145,GO:0042742,GO:0048471,GO:0048571	-	-	-
gene-4933	gene-4933.1	6	29257780	29263795	+	Regulator of nonsense transcripts UPF2	GO:0000184,GO:0003729,GO:0005730,GO:0005737,GO:0005844,GO:0009611,GO:0009863,GO:0009867,GO:0035145,GO:0042742,GO:0043565,GO:0048471,GO:0048571	-	-	-
gene-18362	gene-18362.1	5	8339164	8339953	+	Replication factor C subunit 1	GO:0000003,GO:0000712,GO:0003677,GO:0003689,GO:0005524,GO:0005634,GO:0005663,GO:0006260,GO:0006281,GO:0006974,GO:0016887,GO:0051321,GO:0051570	-	-	-
gene-18363	gene-18363.1	5	8350191	8351785	+	Replication factor C subunit 1	GO:0000712,GO:0003677,GO:0003689,GO:0005524,GO:0005634,GO:0005663,GO:0006260,GO:0006281,GO:0016887,GO:0051570	-	-	-
gene-19323	gene-19323.1	5	31919265	31930133	-	Replication factor C subunit 1	GO:0000003,GO:0000712,GO:0003677,GO:0003689,GO:0005524,GO:0005634,GO:0005663,GO:0006260,GO:0006281,GO:0006974,GO:0016887,GO:0051321,GO:0051570	-	-	-
gene-19324	gene-19324.1	5	31936649	31940073	+	Replication factor C subunit 1	GO:0000003,GO:0000712,GO:0003677,GO:0003689,GO:0005524,GO:0005634,GO:0005663,GO:0006260,GO:0006281,GO:0006974,GO:0016887,GO:0051321,GO:0051570	-	-	-
gene-19325	gene-19325.1	5	31942367	31947536	+	Replication factor C subunit 1	GO:0000003,GO:0000712,GO:0003677,GO:0003689,GO:0005524,GO:0005634,GO:0005663,GO:0006260,GO:0006281,GO:0006974,GO:0016887,GO:0051321,GO:0051570	-	-	-
gene-11652	gene-11652.1	9	39444017	39445767	-	Retrotransposon gag protein	-	-	-	-
gene-12732	gene-12732.1	11	3163665	3163991	-	Retrotransposon gag protein	-	-	-	-
gene-13075	gene-13075.1	11	11462456	11462817	+	Retrotransposon gag protein	-	-	-	-
gene-16038	gene-16038.1	10	14614629	14615125	-	Retrotransposon gag protein	-	-	-	-
gene-17650	gene-17650.1	10	54091313	54091802	-	Retrotransposon gag protein	-	-	-	-
gene-22845	gene-22845.1	4	18838063	18840204	+	Retrotransposon gag protein	-	-	-	-
gene-24851	gene-24851.1	4	72251048	72251738	+	Retrotransposon gag protein	-	-	-	-
gene-27280	gene-27280.1	3	32065508	32067650	-	Retrotransposon gag protein	-	-	-	-
gene-27928	gene-27928.1	3	50308633	50309367	+	Retrotransposon gag protein	-	-	-	-
gene-28028	gene-28028.1	3	52875411	52875769	-	Retrotransposon gag protein	-	-	-	-
gene-28292	gene-28292.1	3	58379520	58380089	-	Retrotransposon gag protein	-	-	-	-
gene-30096	gene-30096.1	7	23478844	23480985	+	Retrotransposon gag protein	-	-	-	-
gene-30187	gene-30187.1	7	26443149	26443746	-	Retrotransposon gag protein	-	-	-	-
gene-5946	gene-5946.1	6	48767261	48767701	+	Retrotransposon gag protein	-	-	-	-
gene-9598	gene-9598.1	1	60075619	60076503	-	Retrotransposon gag protein	-	-	-	-
gene-14315	gene-14315.1	11	39680191	39688402	-	Retrovirus-related Pol polyprotein from transposon 17.6	GO:0003676,GO:0003964,GO:0004190,GO:0004519,GO:0004523,GO:0015074	-	-	-
gene-22632	gene-22632.1	4	14538060	14540741	+	Retrovirus-related Pol polyprotein from transposon 17.6	GO:0003676,GO:0003964,GO:0004190,GO:0004519,GO:0004523,GO:0015074	-	-	-
gene-28192	gene-28192.1	3	56205669	56206365	+	Retrovirus-related Pol polyprotein from transposon 17.6	GO:0003676,GO:0003964,GO:0004190,GO:0004519,GO:0015074	-	-	-
gene-37637	gene-37637.1	12	12126727	12127720	-	Retrovirus-related Pol polyprotein from transposon 17.6	GO:0003676,GO:0003964,GO:0004190,GO:0004519,GO:0015074	-	-	-
gene-9450	gene-9450.1	1	53653910	53654471	+	Retrovirus-related Pol polyprotein from transposon 17.6	GO:0003676,GO:0003964,GO:0004190,GO:0004519,GO:0015074	-	-	-
gene-28211	gene-28211.1	3	56385610	56388066	-	Retrovirus-related Pol polyprotein from transposon 17.6 (Fragment)	-	-	-	-
gene-19629	gene-19629.1	5	40028363	40031587	-	Retrovirus-related Pol polyprotein from transposon 297	GO:0003676,GO:0003964,GO:0004190,GO:0004519,GO:0015074	-	-	-
gene-27990	gene-27990.1	3	52160278	52162869	-	Retrovirus-related Pol polyprotein from transposon 297	GO:0003676,GO:0003964,GO:0004190,GO:0004519,GO:0004523,GO:0015074	-	-	-
gene-34138	gene-34138.1	2	46064797	46069470	+	Retrovirus-related Pol polyprotein from transposon 297	GO:0003676,GO:0003964,GO:0004190,GO:0004519,GO:0015074	-	-	-
gene-14070	gene-14070.1	11	34224688	34225359	-	Retrovirus-related Pol polyprotein from transposon gypsy	GO:0003676,GO:0003964,GO:0004519,GO:0015074	-	-	-
gene-30134	gene-30134.1	7	24852259	24853680	-	Retrovirus-related Pol polyprotein from transposon gypsy	GO:0003676,GO:0003964,GO:0004519,GO:0004523,GO:0015074	-	-	-
gene-12730	gene-12730.1	11	3161153	3162068	-	Retrovirus-related Pol polyprotein from transposon opus	GO:0003676,GO:0003964,GO:0004519,GO:0005634,GO:0006313,GO:0008233,GO:0015074	-	-	-
gene-17200	gene-17200.1	10	42793876	42796705	+	Retrovirus-related Pol polyprotein from transposon opus	GO:0003676,GO:0003964,GO:0004519,GO:0004523,GO:0005634,GO:0006313,GO:0008233,GO:0015074	-	-	-
gene-6973	gene-6973.1	1	3103696	3104112	+	Retrovirus-related Pol polyprotein from transposon opus	GO:0003676,GO:0003964,GO:0004519,GO:0005634,GO:0006313,GO:0008233,GO:0015074	-	-	-
gene-27773	gene-27773.1	3	46350564	46351132	-	Retrovirus-related Pol polyprotein from transposon RE1	GO:0003676,GO:0003964,GO:0004190,GO:0004519,GO:0006310,GO:0007596,GO:0015074,GO:0046872	-	-	-
gene-8052	gene-8052.1	1	20199221	20199955	+	Retrovirus-related Pol polyprotein from transposon RE1	GO:0003676,GO:0003964,GO:0004190,GO:0004519,GO:0006310,GO:0015074,GO:0046872	-	-	-
gene-837	gene-837.1	8	17088161	17090200	+	Retrovirus-related Pol polyprotein from transposon RE1	GO:0003676,GO:0003964,GO:0004190,GO:0004519,GO:0006310,GO:0015074,GO:0046872	-	-	-
gene-9455	gene-9455.1	1	53833690	53843542	+	Retrovirus-related Pol polyprotein from transposon RE1	GO:0003676,GO:0003964,GO:0004190,GO:0004519,GO:0006310,GO:0015074,GO:0046872	-	-	-
gene-1091	gene-1091.1	8	23405312	23408521	+	Retrovirus-related Pol polyprotein from transposon TNT 1-94	GO:0003676,GO:0003964,GO:0004190,GO:0004519,GO:0008270,GO:0015074	-	-	-
gene-11501	gene-11501.1	9	34541132	34544586	+	Retrovirus-related Pol polyprotein from transposon TNT 1-94	GO:0003676,GO:0003964,GO:0004190,GO:0004519,GO:0008270,GO:0015074	-	-	-
gene-1179	gene-1179.1	8	26053689	26054351	+	Retrovirus-related Pol polyprotein from transposon TNT 1-94	GO:0003676,GO:0003964,GO:0004190,GO:0004519,GO:0008270,GO:0015074	-	-	-
gene-12838	gene-12838.1	11	5276525	5281093	-	Retrovirus-related Pol polyprotein from transposon TNT 1-94	GO:0003676,GO:0003964,GO:0004190,GO:0004519,GO:0008270,GO:0015074	-	-	-
gene-13696	gene-13696.1	11	24929269	24931509	-	Retrovirus-related Pol polyprotein from transposon TNT 1-94	GO:0003676,GO:0003964,GO:0004190,GO:0004519,GO:0008270,GO:0015074	-	-	-
gene-14047	gene-14047.1	11	33671092	33677476	-	Retrovirus-related Pol polyprotein from transposon TNT 1-94	GO:0003676,GO:0003964,GO:0004190,GO:0004519,GO:0008270,GO:0015074	-	-	-
gene-16914	gene-16914.1	10	33306787	33308388	-	Retrovirus-related Pol polyprotein from transposon TNT 1-94	GO:0003676,GO:0003964,GO:0004190,GO:0004519,GO:0008270,GO:0015074	-	-	-
gene-16916	gene-16916.1	10	33341086	33342279	-	Retrovirus-related Pol polyprotein from transposon TNT 1-94	GO:0003676,GO:0003964,GO:0004190,GO:0004519,GO:0008270,GO:0015074	-	-	-
gene-20092	gene-20092.1	5	56374230	56376770	-	Retrovirus-related Pol polyprotein from transposon TNT 1-94	GO:0003676,GO:0003964,GO:0004190,GO:0004519,GO:0008270,GO:0015074	-	-	-
gene-24115	gene-24115.1	4	49184517	49185685	-	Retrovirus-related Pol polyprotein from transposon TNT 1-94	GO:0003676,GO:0003964,GO:0004190,GO:0004519,GO:0008270,GO:0015074	-	-	-
gene-24157	gene-24157.1	4	49894906	49895883	-	Retrovirus-related Pol polyprotein from transposon TNT 1-94	GO:0003676,GO:0003964,GO:0004190,GO:0004519,GO:0008270,GO:0015074	-	-	-
gene-24238	gene-24238.1	4	52311195	52312892	-	Retrovirus-related Pol polyprotein from transposon TNT 1-94	GO:0003676,GO:0003964,GO:0004190,GO:0004519,GO:0008270,GO:0015074	-	-	-
gene-27477	gene-27477.1	3	37906179	37909169	-	Retrovirus-related Pol polyprotein from transposon TNT 1-94	GO:0003676,GO:0003964,GO:0004190,GO:0004519,GO:0008270,GO:0015074	-	-	-
gene-27761	gene-27761.1	3	45657623	45659396	+	Retrovirus-related Pol polyprotein from transposon TNT 1-94	GO:0003676,GO:0003964,GO:0004190,GO:0004519,GO:0008270,GO:0015074	-	-	-
gene-29335	gene-29335.1	7	5930306	5934938	+	Retrovirus-related Pol polyprotein from transposon TNT 1-94	GO:0003676,GO:0003964,GO:0004190,GO:0004519,GO:0008270,GO:0015074	-	-	-
gene-31036	gene-31036.1	7	41650580	41652352	+	Retrovirus-related Pol polyprotein from transposon TNT 1-94	GO:0003676,GO:0003964,GO:0004190,GO:0004519,GO:0008270,GO:0015074	-	-	-
gene-34207	gene-34207.1	2	48619455	48621199	-	Retrovirus-related Pol polyprotein from transposon TNT 1-94	GO:0003676,GO:0003964,GO:0004190,GO:0004519,GO:0008270,GO:0015074	-	-	-
gene-37016	gene-37016.1	12	551161	554463	+	Retrovirus-related Pol polyprotein from transposon TNT 1-94	GO:0003676,GO:0003964,GO:0004190,GO:0004519,GO:0008270,GO:0015074	-	-	-
gene-37956	gene-37956.1	12	18466907	18468400	-	Retrovirus-related Pol polyprotein from transposon TNT 1-94	GO:0003676,GO:0003964,GO:0004190,GO:0004519,GO:0008270,GO:0015074	-	-	-
gene-4825	gene-4825.1	6	25838275	25845125	+	Retrovirus-related Pol polyprotein from transposon TNT 1-94	GO:0003676,GO:0003964,GO:0004190,GO:0004519,GO:0008270,GO:0015074	-	-	-
gene-829	gene-829.1	8	17009224	17010408	+	Retrovirus-related Pol polyprotein from transposon TNT 1-94	GO:0003676,GO:0003964,GO:0004190,GO:0004519,GO:0008270,GO:0015074	-	-	-
gene-9008	gene-9008.1	1	39343778	39344843	+	Retrovirus-related Pol polyprotein from transposon TNT 1-94	GO:0003676,GO:0003964,GO:0004190,GO:0004519,GO:0008270,GO:0015074	-	-	-
gene-9431	gene-9431.1	1	52493559	52495428	-	Retrovirus-related Pol polyprotein from transposon TNT 1-94	GO:0003676,GO:0003964,GO:0004190,GO:0004519,GO:0008270,GO:0015074	-	-	-
gene-9446	gene-9446.1	1	53483565	53489051	+	Retrovirus-related Pol polyprotein from transposon TNT 1-94	GO:0003676,GO:0003964,GO:0004190,GO:0004519,GO:0008270,GO:0015074	-	-	-
gene-9536	gene-9536.1	1	57062092	57066051	+	Retrovirus-related Pol polyprotein from transposon TNT 1-94	GO:0003676,GO:0003964,GO:0004190,GO:0004519,GO:0008270,GO:0015074	-	-	-
gene-25091	gene-25091.1	4	78361326	78361589	+	Reverse transcriptase (Fragment)	-	-	-	-
gene-110	gene-110.1	8	1896836	1897489	-	Reverse transcriptase (RNA-dependent DNA polymerase)	-	-	-	-
gene-19185	gene-19185.1	5	28271212	28272142	+	Reverse transcriptase (RNA-dependent DNA polymerase)	-	-	-	-
gene-19207	gene-19207.1	5	28916895	28919790	-	Reverse transcriptase (RNA-dependent DNA polymerase)	GO:0003676,GO:0004523	-	-	-
gene-19237	gene-19237.1	5	29998183	29999498	-	Reverse transcriptase (RNA-dependent DNA polymerase)	-	-	-	-
gene-37527	gene-37527.1	12	10048398	10050751	-	Reverse transcriptase (RNA-dependent DNA polymerase)	-	-	-	-
gene-38118	gene-38118.1	12	21769044	21770993	-	Reverse transcriptase (RNA-dependent DNA polymerase)	-	-	-	-
gene-4828	gene-4828.1	6	25871985	25874391	-	Reverse transcriptase (RNA-dependent DNA polymerase)	-	-	-	-
gene-8590	gene-8590.1	1	30812322	30812900	+	Reverse transcriptase (RNA-dependent DNA polymerase)	-	-	-	-
gene-18177	gene-18177.1	5	3195452	3196307	+	Reverse transcriptase domain-containing protein	GO:0005739	-	-	-
gene-1261	gene-1261.1	8	29530584	29532170	+	Reverse transcriptase-like	GO:0003676,GO:0004523	-	-	-
gene-1361	gene-1361.1	8	32274601	32283696	-	Reverse transcriptase-like	GO:0003676,GO:0004523	-	-	-
gene-17882	gene-17882.1	10	59632976	59633499	-	Reverse transcriptase-like	GO:0003676,GO:0004523	-	-	-
gene-19236	gene-19236.1	5	29997169	29998122	-	Reverse transcriptase-like	GO:0003676,GO:0004523	-	-	-
gene-21905	gene-21905.1	4	549042	551540	+	Reverse transcriptase-like	GO:0003676,GO:0004523	-	-	-
gene-27846	gene-27846.1	3	48154677	48155078	-	Reverse transcriptase-like	GO:0003676,GO:0004523	-	-	-
gene-29937	gene-29937.1	7	19109214	19109768	+	Reverse transcriptase-like	GO:0003676,GO:0004523	-	-	-
gene-32531	gene-32531.1	2	12423276	12424223	-	Reverse transcriptase-like	GO:0003676,GO:0004523	-	-	-
gene-33037	gene-33037.1	2	20732460	20733681	+	Reverse transcriptase-like	GO:0003676,GO:0004523	-	-	-
gene-8297	gene-8297.1	1	25012217	25013158	-	Reverse transcriptase-like	GO:0003676,GO:0004523	-	-	-
gene-23839	gene-23839.1	4	42280774	42281821	-	Reverse transcriptase-like protein (Fragment)	-	-	-	-
gene-9233	gene-9233.1	1	44553061	44554206	-	Ribonuclease H (Fragment)	-	-	-	-
gene-21200	gene-21200.1	5	79823075	79824592	+	Ribonuclease H protein (Fragment)	GO:0003676,GO:0004523	-	-	-
gene-20723	gene-20723.1	5	70115027	70118154	-	Ribonuclease HI	GO:0003676,GO:0003677,GO:0003723,GO:0004523,GO:0004527,GO:0005737,GO:0046872	-	-	-
gene-34864	gene-34864.1	2	63540800	63541520	+	Ribonuclease HI	GO:0003676,GO:0003677,GO:0003723,GO:0004523,GO:0004527,GO:0005737,GO:0046872	-	-	-
gene-9392	gene-9392.1	1	50791573	50793336	-	Ribonuclease HI	GO:0003676,GO:0003677,GO:0003723,GO:0004523,GO:0004527,GO:0005737,GO:0046872	-	-	-
gene-5815	gene-5815.1	6	46514536	46515499	-	RING-box protein 1a	GO:0005634,GO:0005737,GO:0006511,GO:0008270,GO:0009753,GO:0009867,GO:0016567,GO:0019005,GO:0031461,GO:0061630,GO:0097602	-	-	-
gene-12638	gene-12638.1	11	1845666	1848148	-	RmlC-like jelly roll fold	-	-	-	-
gene-22204	gene-22204.1	4	5571504	5572782	-	RNA-binding protein Y14	GO:0000184,GO:0003729,GO:0005634,GO:0005654,GO:0005730,GO:0005737,GO:0005829,GO:0006397,GO:0006417,GO:0008380,GO:0010628,GO:0016604,GO:0016607,GO:0035145,GO:0051028	-	-	-
gene-21408	gene-21408.1	5	84318822	84319310	+	RNA-dependent RNA polymerase 2	GO:0003723,GO:0003968,GO:0005634,GO:0005654,GO:0005730,GO:0010495,GO:0016458,GO:0030422,GO:0031380,GO:0050832,GO:0070919	-	-	-
gene-21413	gene-21413.1	5	84359852	84360074	+	RNA-dependent RNA polymerase 2	GO:0003723,GO:0003968,GO:0005634,GO:0005654,GO:0005730,GO:0010495,GO:0016458,GO:0030422,GO:0031380,GO:0050832,GO:0070919	-	-	-
gene-11552	gene-11552.1	9	35775112	35775423	-	RNA-directed DNA polymerase (Reverse transcriptase), Ribonuclease H	-	-	-	-
gene-18611	gene-18611.1	5	14854608	14855033	+	RNase H type-1 domain-containing protein	GO:0003676,GO:0004523	-	-	-
gene-24646	gene-24646.1	4	66004562	66005179	+	RNase H type-1 domain-containing protein	GO:0003676,GO:0004523	-	-	-
gene-30324	gene-30324.1	7	29738994	29739541	+	RNase H type-1 domain-containing protein	GO:0003676,GO:0004523	-	-	-
gene-8553	gene-8553.1	1	30090442	30091156	-	RNase H type-1 domain-containing protein	GO:0003676,GO:0004523	-	-	-
gene-1474	gene-1474.1	8	34773079	34774112	+	RNase H type-1 domain-containing protein (Fragment)	-	-	-	-
gene-4816	gene-4816.1	6	25234847	25235380	+	RNase H type-1 domain-containing protein (Fragment)	-	-	-	-
gene-12252	gene-12252.1	9	52304301	52304660	-	RNase H-like domain found in reverse transcriptase	-	-	-	-
gene-19507	gene-19507.1	5	35840490	35841050	+	RNase H-like domain found in reverse transcriptase	-	-	-	-
gene-22239	gene-22239.1	4	6356878	6357237	-	RNase H-like domain found in reverse transcriptase	-	-	-	-
gene-22256	gene-22256.1	4	6591231	6591692	+	RNase H-like domain found in reverse transcriptase	-	-	-	-
gene-27663	gene-27663.1	3	42031832	42034619	+	RNase H-like domain found in reverse transcriptase	-	-	-	-
gene-29219	gene-29219.1	7	3436103	3437965	-	RNase H-like domain found in reverse transcriptase	-	-	-	-
gene-39135	gene-39135.1	12	38392095	38392394	-	RNase H-like domain found in reverse transcriptase	-	-	-	-
gene-6816	gene-6816.1	1	548319	550102	+	RNase H-like domain found in reverse transcriptase	GO:0003676,GO:0004523	-	-	-
gene-9776	gene-9776.1	9	2544112	2544411	-	RNase H-like domain found in reverse transcriptase	-	-	-	-
gene-32112	gene-32112.1	2	5981655	5982182	-	Rve domain-containing protein	GO:0015074	-	-	-
gene-22295	gene-22295.1	4	7100875	7101324	-	Rx N-terminal domain	-	-	-	-
gene-24552	gene-24552.1	4	63644312	63644792	-	Rx N-terminal domain	-	-	-	-
gene-10375	gene-10375.1	9	11384183	11385206	-	secreted RxLR effector protein 78-like	GO:0005739	-	-	-
gene-7900	gene-7900.1	1	17702887	17704416	-	Serine carboxypeptidase-like	GO:0004185,GO:0005773,GO:0005777,GO:0005789,GO:0006508	-	-	-
gene-7904	gene-7904.1	1	17751132	17753137	+	Serine carboxypeptidase-like 48	GO:0004185,GO:0005576,GO:0005773,GO:0006508	-	-	-
gene-36535	gene-36535.1	2	97821108	97821699	-	Serine/threonine-protein kinase SAPK3	GO:0004674,GO:0004712,GO:0005524,GO:0005634,GO:0005737,GO:0009738,GO:0106310	-	-	-
gene-22853	gene-22853.1	4	18950986	18955610	-	Serine/threonine-protein kinase SRK2E	GO:0004672,GO:0004674,GO:0004712,GO:0005524,GO:0005634,GO:0005737,GO:0005886,GO:0005985,GO:0006468,GO:0006636,GO:0006970,GO:0009414,GO:0009651,GO:0009737,GO:0009738,GO:0009789,GO:0009931,GO:0010118,GO:0010119,GO:0010359,GO:0016301,GO:0019432,GO:0019903,GO:0035556,GO:0042742,GO:0042802,GO:0046777,GO:0048366,GO:0071244,GO:0071485,GO:0090333,GO:0106310,GO:1902456,GO:2000377	-	-	-
gene-25593	gene-25593.1	4	93567221	93568900	+	Serine/threonine-protein kinase-like protein CCR4	GO:0004672,GO:0004674,GO:0004712,GO:0005524,GO:0006468,GO:0016021,GO:0042803,GO:0106310	-	-	-
gene-25595	gene-25595.1	4	93584431	93585844	+	Serine/threonine-protein kinase-like protein CCR4	GO:0004672,GO:0004674,GO:0004712,GO:0005524,GO:0006468,GO:0016021,GO:0042803,GO:0106310	-	-	-
gene-25638	gene-25638.1	4	94806974	94808692	+	Serine/threonine-protein kinase-like protein CCR4	GO:0004672,GO:0004674,GO:0004712,GO:0005524,GO:0006468,GO:0016021,GO:0042803,GO:0106310	-	-	-
gene-15511	gene-15511.1	10	4248693	4251330	-	Serine/threonine-protein phosphatase 7 long form homolog	GO:0004722,GO:0005634,GO:0005829,GO:0046872	-	-	-
gene-19749	gene-19749.1	5	46503619	46504016	-	Serine/threonine-protein phosphatase 7 long form homolog	GO:0004722,GO:0005634,GO:0005829,GO:0046872	-	-	-
gene-23982	gene-23982.1	4	46071172	46072318	+	Serine/threonine-protein phosphatase 7 long form homolog	GO:0004722,GO:0005634,GO:0005829,GO:0046872	-	-	-
gene-24699	gene-24699.1	4	68447061	68447669	-	Serine/threonine-protein phosphatase 7 long form homolog	GO:0004722,GO:0005634,GO:0005829,GO:0046872	-	-	-
gene-26907	gene-26907.1	3	23185817	23186273	+	Serine/threonine-protein phosphatase 7 long form homolog	GO:0004722,GO:0005634,GO:0005829,GO:0046872	-	-	-
gene-33763	gene-33763.1	2	36387354	36387923	-	Serine/threonine-protein phosphatase 7 long form homolog	GO:0004722,GO:0005634,GO:0005829,GO:0046872	-	-	-
gene-34172	gene-34172.1	2	47143105	47146063	+	Serine/threonine-protein phosphatase 7 long form homolog	GO:0004722,GO:0005634,GO:0005829,GO:0046872	-	-	-
gene-37322	gene-37322.1	12	5943560	5944024	+	Serine/threonine-protein phosphatase 7 long form homolog	GO:0004722,GO:0005634,GO:0005829,GO:0046872	-	-	-
gene-4697	gene-4697.1	6	22007153	22010945	+	Serine/threonine-protein phosphatase 7 long form homolog	GO:0004722,GO:0005634,GO:0005829,GO:0046872	-	-	-
gene-26156	gene-26156.1	3	8330753	8335137	-	Shaggy-related protein kinase alpha	GO:0004672,GO:0004674,GO:0004712,GO:0005524,GO:0005737,GO:0006468,GO:0007165,GO:0009651,GO:0009933,GO:0042538,GO:0106310,GO:1901002	-	-	-
gene-26170	gene-26170.1	3	8481226	8484937	-	Shaggy-related protein kinase alpha	GO:0004672,GO:0004674,GO:0004712,GO:0005524,GO:0005737,GO:0006468,GO:0007165,GO:0009651,GO:0009933,GO:0042538,GO:0106310,GO:1901002	-	-	-
gene-29384	gene-29384.1	7	6715253	6722828	-	Signal peptidase complex catalytic subunit SEC11A	GO:0004252,GO:0005787,GO:0006465,GO:0008233,GO:0016021	K13280	SEC11, sipW; signal peptidase I [EC:3.4.21.89]	Protein export [PATH:ko03060]
gene-25398	gene-25398.1	4	87451444	87456894	-	Signal peptidase complex catalytic subunit SEC11C	GO:0004252,GO:0005787,GO:0005789,GO:0006465,GO:0008233,GO:0016021	K13280	SEC11, sipW; signal peptidase I [EC:3.4.21.89]	Protein export [PATH:ko03060]
gene-12546	gene-12546.1	11	251001	254040	-	Signal recognition particle receptor subunit alpha homolog	GO:0003723,GO:0003924,GO:0005047,GO:0005525,GO:0005785,GO:0005789,GO:0006605,GO:0006614,GO:0007409,GO:0012505,GO:0016020,GO:0045047,GO:0050708	-	-	-
gene-12831	gene-12831.1	11	5091790	5094829	-	Signal recognition particle receptor subunit alpha homolog	GO:0003723,GO:0003924,GO:0005047,GO:0005525,GO:0005785,GO:0005789,GO:0006605,GO:0006614,GO:0007409,GO:0012505,GO:0016020,GO:0045047,GO:0050708	-	-	-
gene-31901	gene-31901.1	2	2454570	2457669	+	Signal recognition particle receptor subunit alpha homolog	GO:0003723,GO:0003924,GO:0005047,GO:0005525,GO:0005785,GO:0005789,GO:0006605,GO:0006614,GO:0007409,GO:0012505,GO:0016020,GO:0045047,GO:0050708	-	-	-
gene-32500	gene-32500.1	2	12047556	12050655	+	Signal recognition particle receptor subunit alpha homolog	GO:0003723,GO:0003924,GO:0005047,GO:0005525,GO:0005785,GO:0005789,GO:0006605,GO:0006614,GO:0007409,GO:0012505,GO:0016020,GO:0045047,GO:0050708	-	-	-
gene-34326	gene-34326.1	2	51601116	51604215	-	Signal recognition particle receptor subunit alpha homolog	GO:0003723,GO:0003924,GO:0005047,GO:0005525,GO:0005785,GO:0005789,GO:0006605,GO:0006614,GO:0007409,GO:0012505,GO:0016020,GO:0045047,GO:0050708	-	-	-
gene-5113	gene-5113.1	6	32880078	32883070	-	Signal recognition particle receptor subunit alpha homolog	GO:0003723,GO:0003924,GO:0005047,GO:0005525,GO:0005785,GO:0005789,GO:0006605,GO:0006614,GO:0007409,GO:0012505,GO:0016020,GO:0045047,GO:0050708	-	-	-
gene-6947	gene-6947.1	1	2566522	2569621	-	Signal recognition particle receptor subunit alpha homolog	GO:0003723,GO:0003924,GO:0005047,GO:0005525,GO:0005785,GO:0005789,GO:0006605,GO:0006614,GO:0007409,GO:0012505,GO:0016020,GO:0045047,GO:0050708	-	-	-
gene-7162	gene-7162.1	1	5875562	5878565	-	Signal recognition particle receptor subunit alpha homolog	GO:0003723,GO:0003924,GO:0005047,GO:0005525,GO:0005785,GO:0005789,GO:0006605,GO:0006614,GO:0007409,GO:0012505,GO:0016020,GO:0045047,GO:0050708	-	-	-
gene-7494	gene-7494.1	1	11228526	11232645	-	Signal recognition particle receptor subunit alpha homolog	GO:0003723,GO:0003924,GO:0005047,GO:0005525,GO:0005785,GO:0005789,GO:0006605,GO:0006614,GO:0007409,GO:0012505,GO:0016020,GO:0045047,GO:0050708	-	-	-
gene-20687	gene-20687.1	5	69435290	69435896	-	Subtilisin-like protease SBT1.6	GO:0004252,GO:0005886,GO:0008236,GO:0009827	-	-	-
gene-9297	gene-9297.1	1	46570131	46570400	-	Subtilisin-like protease SBT1.6	GO:0004252,GO:0005886,GO:0008236,GO:0009827	-	-	-
gene-1101	gene-1101.1	8	23513854	23515358	-	SWIM zinc finger	GO:0008270	-	-	-
gene-16191	gene-16191.1	10	17163750	17165781	-	SWIM zinc finger	GO:0008270	-	-	-
gene-18413	gene-18413.1	5	9706044	9707282	+	SWIM zinc finger	GO:0008270	-	-	-
gene-21791	gene-21791.1	5	92437220	92438822	+	SWIM zinc finger	GO:0008270	-	-	-
gene-29418	gene-29418.1	7	7400233	7401255	-	SWIM zinc finger	GO:0008270	-	-	-
gene-32208	gene-32208.1	2	7356583	7357206	+	SWIM zinc finger	GO:0008270	-	-	-
gene-36828	gene-36828.1	2	102944927	102946774	-	SWIM zinc finger	GO:0008270	-	-	-
gene-37614	gene-37614.1	12	11680926	11682620	+	SWIM zinc finger	GO:0008270	-	-	-
gene-11981	gene-11981.1	9	46405842	46419319	-	TATA-binding protein-associated factor BTAF1	GO:0003677,GO:0004386,GO:0005524,GO:0005634,GO:0008094,GO:0016887,GO:0017025,GO:1902185	-	-	-
gene-11982	gene-11982.1	9	46420607	46429686	-	TATA-binding protein-associated factor BTAF1	GO:0003677,GO:0004386,GO:0005524,GO:0005634,GO:0008094,GO:0016887,GO:0017025,GO:1902185	-	-	-
gene-12237	gene-12237.1	9	52094633	52103553	-	TATA-binding protein-associated factor BTAF1	GO:0003677,GO:0004386,GO:0005524,GO:0005634,GO:0008094,GO:0016887,GO:0017025,GO:1902185	-	-	-
gene-12238	gene-12238.1	9	52107614	52110825	-	TATA-binding protein-associated factor BTAF1	GO:0003677,GO:0004386,GO:0005524,GO:0005634,GO:0008094,GO:0016887,GO:0017025,GO:1902185	-	-	-
gene-12240	gene-12240.1	9	52141141	52143046	-	TATA-binding protein-associated factor BTAF1	GO:0003677,GO:0004386,GO:0005524,GO:0005634,GO:0008094,GO:0016887,GO:0017025,GO:1902185	-	-	-
gene-12823	gene-12823.1	11	4933560	4936802	+	Telomerase reverse transcriptase	GO:0000333,GO:0000781,GO:0003721,GO:0007004,GO:0042162,GO:0046872,GO:0070034	-	-	-
gene-29620	gene-29620.1	7	12011207	12011410	+	TGACG-sequence-specific DNA-binding protein TGA-2.1	GO:0003700,GO:0005634,GO:0006351,GO:0043565	-	-	-
gene-29634	gene-29634.1	7	12290340	12291053	+	TGACG-sequence-specific DNA-binding protein TGA-2.1	GO:0003700,GO:0005634,GO:0006351,GO:0043565	-	-	-
gene-30660	gene-30660.1	7	35884406	35888027	+	TIP49 P-loop domain	GO:0003678,GO:0005524	-	-	-
gene-9720	gene-9720.1	9	1551321	1551521	-	TIR domain-containing protein	-	-	-	-
gene-9726	gene-9726.1	9	1796776	1796976	-	TIR domain-containing protein	-	-	-	-
gene-12420	gene-12420.1	9	56344401	56348391	-	TMV resistance protein N	GO:0005515,GO:0005524,GO:0005737,GO:0007165,GO:0009626,GO:0043531,GO:0050135,GO:0061809	-	-	-
gene-12427	gene-12427.1	9	56568002	56578826	-	TMV resistance protein N	GO:0005515,GO:0005524,GO:0005737,GO:0007165,GO:0009626,GO:0043531,GO:0050135,GO:0061809	-	-	-
gene-17541	gene-17541.1	10	51301092	51301313	-	TMV resistance protein N	GO:0005524,GO:0005737,GO:0007165,GO:0009626,GO:0043531,GO:0050135,GO:0061809	-	-	-
gene-18075	gene-18075.1	5	661242	661601	+	TMV resistance protein N	GO:0005515,GO:0005524,GO:0005737,GO:0007165,GO:0009626,GO:0043531,GO:0050135,GO:0061809	-	-	-
gene-18087	gene-18087.1	5	747861	748220	+	TMV resistance protein N	GO:0005515,GO:0005524,GO:0005737,GO:0007165,GO:0009626,GO:0043531,GO:0050135,GO:0061809	-	-	-
gene-25288	gene-25288.1	4	84121184	84124786	+	TMV resistance protein N	GO:0005515,GO:0005524,GO:0005737,GO:0007165,GO:0009626,GO:0043531,GO:0050135,GO:0061809	-	-	-
gene-31463	gene-31463.1	7	48890008	48893992	-	TMV resistance protein N	GO:0005524,GO:0005737,GO:0006952,GO:0007165,GO:0009626,GO:0043531,GO:0050135,GO:0061809	-	-	-
gene-38169	gene-38169.1	12	22530115	22530639	+	TMV resistance protein N	GO:0005515,GO:0005524,GO:0005737,GO:0007165,GO:0009626,GO:0043531,GO:0050135,GO:0061809	-	-	-
gene-409	gene-409.1	8	7861755	7863060	-	TMV resistance protein N	GO:0005515,GO:0005524,GO:0005737,GO:0007165,GO:0009626,GO:0043531,GO:0050135,GO:0061809	-	-	-
gene-16024	gene-16024.1	10	14472382	14473054	-	Transcription initiation factor IIB-2-like	GO:0022857,GO:0055085	-	-	-
gene-16542	gene-16542.1	10	23756637	23757820	+	Transcription initiation factor TFIID subunit 2	GO:0000976,GO:0003682,GO:0005669,GO:0006367,GO:0008237,GO:0008270,GO:0009506	-	-	-
gene-16546	gene-16546.1	10	23891952	23899095	+	Transcription initiation factor TFIID subunit 2	GO:0000976,GO:0003682,GO:0005669,GO:0006367,GO:0008237,GO:0008270,GO:0009506	-	-	-
gene-29532	gene-29532.1	7	10158765	10161014	-	Transmembrane protein, putative	-	-	-	-
gene-14200	gene-14200.1	11	37285816	37286325	+	Transposase family tnp2	-	-	-	-
gene-1994	gene-1994.1	8	46379888	46381525	-	Transposase family tnp2	-	-	-	-
gene-25518	gene-25518.1	4	91496369	91498439	+	Transposase family tnp2	-	-	-	-
gene-26962	gene-26962.1	3	24338479	24339340	-	Transposase family tnp2	-	-	-	-
gene-35848	gene-35848.1	2	84621692	84623329	-	Transposase family tnp2	-	-	-	-
gene-22608	gene-22608.1	4	14075327	14078934	+	Transposon Tf2-12 polyprotein	GO:0003677,GO:0003723,GO:0003887,GO:0003964,GO:0004190,GO:0004519,GO:0006310,GO:0015074,GO:0046872	-	-	-
gene-8805	gene-8805.1	1	35039375	35041735	+	Transposon Tf2-12 polyprotein	GO:0003677,GO:0003723,GO:0003887,GO:0003964,GO:0004190,GO:0004519,GO:0006310,GO:0015074,GO:0046872	-	-	-
gene-25769	gene-25769.1	3	1089782	1090240	-	Transposon TX1 putative 149 kDa protein (Fragment)	-	-	-	-
gene-9478	gene-9478.1	1	54249118	54252291	-	Transposon TX1 uncharacterized 149 kDa protein	GO:0003824	-	-	-
gene-1171	gene-1171.1	8	25677879	25678427	+	Transposon Ty3-G Gag-Pol polyprotein	GO:0000943,GO:0003677,GO:0003723,GO:0003887,GO:0003964,GO:0004190,GO:0004523,GO:0004540,GO:0005524,GO:0005634,GO:0005737,GO:0006310,GO:0008233,GO:0008270,GO:0015074,GO:0032197	-	-	-
gene-11916	gene-11916.1	9	44953342	44955106	-	Transposon Ty3-G Gag-Pol polyprotein	GO:0000943,GO:0003677,GO:0003723,GO:0003887,GO:0003964,GO:0004190,GO:0004523,GO:0004540,GO:0005524,GO:0005634,GO:0005737,GO:0006310,GO:0008233,GO:0008270,GO:0015074,GO:0032197	-	-	-
gene-19428	gene-19428.1	5	34159769	34162645	+	Transposon Ty3-G Gag-Pol polyprotein	GO:0000943,GO:0003676,GO:0003677,GO:0003723,GO:0003887,GO:0003964,GO:0004190,GO:0004523,GO:0004540,GO:0005524,GO:0005634,GO:0005737,GO:0006310,GO:0008233,GO:0008270,GO:0015074,GO:0032197	-	-	-
gene-22243	gene-22243.1	4	6513208	6514314	+	Transposon Ty3-G Gag-Pol polyprotein	GO:0000943,GO:0003677,GO:0003723,GO:0003887,GO:0003964,GO:0004190,GO:0004523,GO:0004540,GO:0005524,GO:0005634,GO:0005737,GO:0006310,GO:0008233,GO:0008270,GO:0015074,GO:0032197	-	-	-
gene-22846	gene-22846.1	4	18840244	18840669	+	Transposon Ty3-G Gag-Pol polyprotein	GO:0000943,GO:0003677,GO:0003723,GO:0003887,GO:0003964,GO:0004190,GO:0004523,GO:0004540,GO:0005524,GO:0005634,GO:0005737,GO:0006310,GO:0008233,GO:0008270,GO:0015074,GO:0032197	-	-	-
gene-2750	gene-2750.1	8	60341706	60345690	+	Transposon Ty3-G Gag-Pol polyprotein	GO:0000943,GO:0003677,GO:0003723,GO:0003887,GO:0003964,GO:0004190,GO:0004523,GO:0004540,GO:0005524,GO:0005634,GO:0005737,GO:0006310,GO:0008233,GO:0008270,GO:0015074,GO:0032197	-	-	-
gene-33160	gene-33160.1	2	23255304	23256329	-	Transposon Ty3-G Gag-Pol polyprotein	GO:0000943,GO:0003677,GO:0003723,GO:0003887,GO:0003964,GO:0004190,GO:0004523,GO:0004540,GO:0005524,GO:0005634,GO:0005737,GO:0006310,GO:0008233,GO:0008270,GO:0015074,GO:0032197	-	-	-
gene-3356	gene-3356.1	8	68835412	68836682	+	Transposon Ty3-G Gag-Pol polyprotein	GO:0000943,GO:0003677,GO:0003723,GO:0003887,GO:0003964,GO:0004190,GO:0004523,GO:0004540,GO:0005524,GO:0005634,GO:0005737,GO:0006310,GO:0008233,GO:0008270,GO:0015074,GO:0032197	-	-	-
gene-3724	gene-3724.1	6	3892976	3893539	-	Transposon Ty3-G Gag-Pol polyprotein	GO:0000943,GO:0003677,GO:0003723,GO:0003887,GO:0003964,GO:0004190,GO:0004523,GO:0004540,GO:0005524,GO:0005634,GO:0005737,GO:0006310,GO:0008233,GO:0008270,GO:0015074,GO:0032197	-	-	-
gene-4432	gene-4432.1	6	15446037	15448868	-	Transposon Ty3-G Gag-Pol polyprotein	GO:0000943,GO:0003677,GO:0003723,GO:0003887,GO:0003964,GO:0004190,GO:0004523,GO:0004540,GO:0005524,GO:0005634,GO:0005737,GO:0006310,GO:0008233,GO:0008270,GO:0015074,GO:0032197	-	-	-
gene-5356	gene-5356.1	6	38262849	38263274	+	Transposon Ty3-G Gag-Pol polyprotein	GO:0000943,GO:0003677,GO:0003723,GO:0003887,GO:0003964,GO:0004190,GO:0004523,GO:0004540,GO:0005524,GO:0005634,GO:0005737,GO:0006310,GO:0008233,GO:0008270,GO:0015074,GO:0032197	-	-	-
gene-9482	gene-9482.1	1	54292555	54293511	+	Transposon Ty3-G Gag-Pol polyprotein	GO:0000943,GO:0003677,GO:0003723,GO:0003887,GO:0003964,GO:0004190,GO:0004523,GO:0004540,GO:0005524,GO:0005634,GO:0005737,GO:0006310,GO:0008233,GO:0008270,GO:0015074,GO:0032197	-	-	-
gene-11554	gene-11554.1	9	35970446	35978086	+	Ubiquitin carboxyl-terminal hydrolase 7	GO:0004843,GO:0005516,GO:0016579,GO:0043161,GO:0061136,GO:0070628	-	-	-
gene-11864	gene-11864.1	9	44146252	44153412	+	Ubiquitin carboxyl-terminal hydrolase 7	GO:0004843,GO:0005515,GO:0005516,GO:0016579,GO:0043161,GO:0061136,GO:0070628	-	-	-
gene-29141	gene-29141.1	7	1183869	1185972	-	Ubiquitin carboxyl-terminal hydrolase 7	GO:0004843,GO:0005516,GO:0016579,GO:0043161,GO:0061136,GO:0070628	-	-	-
gene-22449	gene-22449.1	4	11157204	11158479	+	Ubiquitin-protein ligase	GO:0005515	-	-	-
gene-20595	gene-20595.1	5	67271178	67271797	+	UDP-N-acetylglucosamine transferase subunit ALG14 homolog	GO:0005789,GO:0006488,GO:0016021,GO:0031965,GO:0043541	-	-	-
gene-10328	gene-10328.1	9	10599833	10602354	-	Uncharacterized mitochondrial protein AtMg00310	GO:0005739	-	-	-
gene-13466	gene-13466.1	11	20157032	20159455	-	Uncharacterized mitochondrial protein AtMg00310	GO:0005739	-	-	-
gene-24638	gene-24638.1	4	65841992	65842588	+	Uncharacterized mitochondrial protein AtMg00310	GO:0005739	-	-	-
gene-27926	gene-27926.1	3	50296367	50296974	-	Uncharacterized mitochondrial protein AtMg00310	GO:0005739	-	-	-
gene-30860	gene-30860.1	7	38808034	38809699	+	Uncharacterized mitochondrial protein AtMg00310	GO:0003676,GO:0004523,GO:0005739	-	-	-
gene-36383	gene-36383.1	2	94913070	94913641	-	Uncharacterized mitochondrial protein AtMg00310	GO:0005739	-	-	-
gene-19511	gene-19511.1	5	35884691	35885757	-	Uncharacterized mitochondrial protein AtMg00810	GO:0005739	-	-	-
gene-21279	gene-21279.1	5	81178791	81179358	-	Uncharacterized mitochondrial protein AtMg00810	GO:0005739	-	-	-
gene-8035	gene-8035.1	1	20003181	20004056	+	Uncharacterized mitochondrial protein AtMg00810	GO:0005739	-	-	-
gene-8038	gene-8038.1	1	20067403	20068278	+	Uncharacterized mitochondrial protein AtMg00810	GO:0005739	-	-	-
gene-20267	gene-20267.1	5	60464540	60464965	-	Uncharacterized mitochondrial protein AtMg01250	GO:0005739	-	-	-
gene-22234	gene-22234.1	4	6315509	6317287	+	Uncharacterized mitochondrial protein AtMg01250	GO:0005739	-	-	-
gene-25777	gene-25777.1	3	1193843	1199237	-	Uncharacterized mitochondrial protein AtMg01250	GO:0003676,GO:0004523,GO:0005739	-	-	-
gene-27787	gene-27787.1	3	46651796	46654715	+	Uncharacterized mitochondrial protein AtMg01250	GO:0005739	-	-	-
gene-6830	gene-6830.1	1	694247	695470	-	Uncharacterized mitochondrial protein AtMg01250	GO:0005739	-	-	-
gene-8041	gene-8041.1	1	20077321	20081393	+	Uncharacterized mitochondrial protein AtMg01250	GO:0005739	-	-	-
gene-29253	gene-29253.1	7	4262858	4268060	-	Vacuolar protein sorting-associated protein 53 A	GO:0000139,GO:0000938,GO:0005739,GO:0005829,GO:0006890,GO:0006970,GO:0007009,GO:0009408,GO:0010008,GO:0010286,GO:0015031,GO:0042147	-	-	-
gene-3608	gene-3608.1	6	2269838	2277169	+	Vacuolar protein sorting-associated protein 53 A	GO:0000139,GO:0000938,GO:0005739,GO:0005829,GO:0006890,GO:0006970,GO:0007009,GO:0009408,GO:0010008,GO:0010286,GO:0015031,GO:0042147	-	-	-
gene-14446	gene-14446.1	11	42778410	42781261	-	Vacuolar-sorting receptor 1	GO:0000139,GO:0005509,GO:0005768,GO:0005770,GO:0005783,GO:0005794,GO:0005802,GO:0005829,GO:0005886,GO:0006511,GO:0006623,GO:0006896,GO:0007034,GO:0009940,GO:0016020,GO:0016021,GO:0017119,GO:0030665,GO:0061630	-	-	-
gene-30575	gene-30575.1	7	34362528	34366955	+	Vacuolar-sorting receptor 1	GO:0000139,GO:0005509,GO:0005768,GO:0005770,GO:0005783,GO:0005794,GO:0005802,GO:0005829,GO:0005886,GO:0006511,GO:0006623,GO:0006896,GO:0007034,GO:0009940,GO:0016020,GO:0016021,GO:0017119,GO:0030665,GO:0061630	-	-	-
gene-30578	gene-30578.1	7	34377829	34382216	+	Vacuolar-sorting receptor 1	GO:0000139,GO:0005509,GO:0005768,GO:0005770,GO:0005783,GO:0005794,GO:0005802,GO:0005829,GO:0005886,GO:0006511,GO:0006623,GO:0006896,GO:0007034,GO:0009940,GO:0016020,GO:0016021,GO:0017119,GO:0030665,GO:0061630	-	-	-
gene-1593	gene-1593.1	8	37474898	37476371	-	Vesicle-fusing ATPase	GO:0005524,GO:0005737,GO:0015031,GO:0016887,GO:0035494,GO:0046872,GO:0051028,GO:1990019	-	-	-
gene-16873	gene-16873.1	10	32169557	32171626	-	Vesicle-fusing ATPase	GO:0005524,GO:0005737,GO:0015031,GO:0016887,GO:0035494,GO:0046872,GO:0051028,GO:1990019	-	-	-
gene-17531	gene-17531.1	10	50976565	50989252	-	Vesicle-fusing ATPase	GO:0005515,GO:0005524,GO:0005737,GO:0015031,GO:0016887,GO:0035494,GO:0046855,GO:0046872,GO:0051028,GO:1990019	-	-	-
gene-34537	gene-34537.1	2	56834209	56835221	-	Vesicle-fusing ATPase	GO:0000325,GO:0005524,GO:0005794,GO:0005795,GO:0005829,GO:0005886,GO:0006891,GO:0007030,GO:0009506,GO:0016192,GO:0016887,GO:0035494,GO:0043001,GO:0046872,GO:0048211	-	-	-
gene-37131	gene-37131.1	12	2312229	2315950	+	Vesicle-fusing ATPase	GO:0000062,GO:0005524,GO:0005737,GO:0015031,GO:0016887,GO:0035494,GO:0046872,GO:0051028,GO:1990019	-	-	-
gene-7431	gene-7431.1	1	9756463	9758675	+	Vesicle-fusing ATPase	GO:0005524,GO:0005737,GO:0015031,GO:0016887,GO:0035494,GO:0046872,GO:0051028,GO:1990019	-	-	-
gene-25404	gene-25404.1	4	87555367	87557567	+	Wall-associated receptor kinase-like 4	GO:0004672,GO:0004674,GO:0004712,GO:0005509,GO:0005524,GO:0005886,GO:0006468,GO:0007166,GO:0016021,GO:0030247,GO:0106310	-	-	-
gene-25406	gene-25406.1	4	87586556	87588739	+	Wall-associated receptor kinase-like 4	GO:0004672,GO:0004674,GO:0004712,GO:0005509,GO:0005524,GO:0005886,GO:0006468,GO:0007166,GO:0016021,GO:0030247,GO:0106310	-	-	-
gene-35523	gene-35523.1	2	76773439	76774020	+	WAT1-related protein At5g40230	GO:0005886,GO:0016021,GO:0022857	-	-	-
gene-35538	gene-35538.1	2	76938960	76944432	+	WAT1-related protein At5g40230	GO:0005886,GO:0016020,GO:0016021,GO:0022857	-	-	-
gene-20674	gene-20674.1	5	69137321	69140211	-	Xyloglucan endotransglucosylase protein 1	GO:0004553,GO:0005618,GO:0005975,GO:0006073,GO:0010411,GO:0016762,GO:0042546,GO:0048046,GO:0071555	-	-	-
gene-20675	gene-20675.1	5	69139536	69140211	-	Xyloglucan endotransglucosylase protein 1	GO:0004553,GO:0005975,GO:0010411,GO:0016762,GO:0042546,GO:0048046,GO:0071555	-	-	-
gene-36564	gene-36564.1	2	98516840	98518967	-	Xyloglucan endotransglucosylase/hydrolase protein 22	GO:0004553,GO:0005618,GO:0005794,GO:0005975,GO:0006073,GO:0009408,GO:0009409,GO:0009612,GO:0009664,GO:0009733,GO:0009741,GO:0010411,GO:0016762,GO:0042546,GO:0048046,GO:0071456,GO:0099503	-	-	-
gene-4623	gene-4623.1	6	20351983	20356243	-	Zinc finger BED domain-containing protein RICESLEEPER 1	GO:0003677,GO:0005634,GO:0009791,GO:0046872,GO:0046983	-	-	-
gene-18619	gene-18619.1	5	14913615	14917270	-	Zinc finger BED domain-containing protein RICESLEEPER 3	GO:0003677,GO:0005634,GO:0009791,GO:0046872,GO:0046983	-	-	-
gene-12154	gene-12154.1	9	49725651	49726750	+	Zinc finger MYM-type protein 1	GO:0005634,GO:0008270,GO:0046983	-	-	-
gene-7832	gene-7832.1	1	16381010	16381610	+	Zinc finger, BED-type	GO:0003677	-	-	-
gene-37991	gene-37991.1	12	19222408	19223330	+	Zinc knuckle	-	-	-	-
gene-11330	gene-11330.1	9	31237459	31238652	-	zinc-binding in reverse transcriptase	GO:0003676,GO:0004523	-	-	-
gene-1362	gene-1362.1	8	32284564	32288359	-	zinc-binding in reverse transcriptase	-	-	-	-
gene-3040	gene-3040.1	8	64399212	64399992	-	zinc-binding in reverse transcriptase	-	-	-	-
gene-5287	gene-5287.1	6	37071383	37072178	-	zinc-binding in reverse transcriptase	-	-	-	-
gene-8252	gene-8252.1	1	24023489	24028654	-	zinc-binding in reverse transcriptase	-	-	-	-

## Sheet: biological_process
GO code	Number of genes	Biological process
GO:0015074	60	DNA integration
GO:0055114	51	obsolete oxidation-reduction process
GO:0007165	38	signal transduction
GO:0006952	36	defense response
GO:0006468	32	protein phosphorylation
GO:0010150	28	leaf senescence
GO:0006310	24	DNA recombination
GO:0050832	24	defense response to fungus
GO:0042742	23	defense response to bacterium
GO:0006412	16	translation
GO:0006886	16	intracellular protein transport
GO:0009626	16	plant-type hypersensitive response
GO:0043068	16	positive regulation of programmed cell death
GO:0005975	13	carbohydrate metabolic process
GO:0006355	13	regulation of transcription
GO:0006614	13	SRP-dependent cotranslational protein targeting to membrane
GO:0015031	13	protein transport
GO:0055085	13	transmembrane transport
GO:0071555	13	cell wall organization
GO:0090110	13	COPII-coated vesicle cargo loading
GO:0009617	12	response to bacterium
GO:0032197	12	transposition
GO:0006979	11	response to oxidative stress
GO:0016567	11	protein ubiquitination
GO:0006281	10	DNA repair
GO:0006605	10	protein targeting
GO:0006633	10	fatty acid biosynthetic process
GO:0007409	10	axonogenesis
GO:0009738	10	abscisic acid-activated signaling pathway
GO:0031408	10	oxylipin biosynthetic process
GO:0045047	10	protein targeting to ER
GO:0050708	10	regulation of protein secretion
GO:0009408	9	response to heat
GO:0009755	9	hormone-mediated signaling pathway
GO:0042546	9	cell wall biogenesis
GO:0002229	8	defense response to oomycetes
GO:0006397	8	mRNA processing
GO:0006511	8	ubiquitin-dependent protein catabolic process
GO:0007018	8	microtubule-based movement
GO:0009908	8	flower development
GO:0000162	7	tryptophan biosynthetic process
GO:0002239	7	response to oomycetes
GO:0009414	7	response to water deprivation
GO:0009416	7	response to light stimulus
GO:0009639	7	response to red or far red light
GO:0009651	7	response to salt stress
GO:0009789	7	positive regulation of abscisic acid-activated signaling pathway
GO:0030244	7	cellulose biosynthetic process
GO:0002758	6	innate immune response-activating signal transduction
GO:0006313	6	transposition
GO:0006890	6	retrograde vesicle-mediated transport
GO:0006974	6	cellular response to DNA damage stimulus
GO:0009620	6	response to fungus
GO:0009686	6	gibberellin biosynthetic process
GO:0009739	6	response to gibberellin
GO:0010183	6	pollen tube guidance
GO:0010597	6	green leaf volatile biosynthetic process
GO:0016042	6	lipid catabolic process
GO:0019677	6	NAD catabolic process
GO:0034440	6	lipid oxidation
GO:0035494	6	SNARE complex disassembly
GO:0042938	6	dipeptide transport
GO:0051028	6	mRNA transport
GO:0070534	6	protein K63-linked ubiquitination
GO:0080148	6	negative regulation of response to water deprivation
GO:0000712	5	resolution of meiotic recombination intermediates
GO:0002237	5	response to molecule of bacterial origin
GO:0006260	5	DNA replication
GO:0006357	5	regulation of transcription by RNA polymerase II
GO:0006623	5	protein targeting to vacuole
GO:0006816	5	calcium ion transport
GO:0006888	5	endoplasmic reticulum to Golgi vesicle-mediated transport
GO:0009058	5	biosynthetic process
GO:0009753	5	response to jasmonic acid
GO:0009793	5	embryo development ending in seed dormancy
GO:0009826	5	unidimensional cell growth
GO:0016579	5	protein deubiquitination
GO:0019722	5	calcium-mediated signaling
GO:0042545	5	cell wall modification
GO:0045087	5	innate immune response
GO:0045490	5	pectin catabolic process
GO:0048544	5	recognition of pollen
GO:0051570	5	regulation of histone H3-K9 methylation
GO:0071230	5	cellular response to amino acid stimulus
GO:1902185	5	positive regulation of shoot apical meristem development
GO:1990019	5	protein storage vacuole organization
GO:0000003	4	reproduction
GO:0000184	4	nuclear-transcribed mRNA catabolic process
GO:0000381	4	regulation of alternative mRNA splicing
GO:0000919	4	cell plate assembly
GO:0006508	4	proteolysis
GO:0006574	4	valine catabolic process
GO:0006749	4	glutathione metabolic process
GO:0006813	4	potassium ion transport
GO:0007131	4	reciprocal meiotic recombination
GO:0009553	4	embryo sac development
GO:0009555	4	pollen development
GO:0009827	4	plant-type cell wall modification
GO:0009833	4	plant-type primary cell wall biogenesis
GO:0009933	4	meristem structural organization
GO:0010359	4	regulation of anion channel activity
GO:0010411	4	xyloglucan metabolic process
GO:0010968	4	regulation of microtubule nucleation
GO:0015833	4	peptide transport
GO:0016045	4	detection of bacterium
GO:0016192	4	vesicle-mediated transport
GO:0030245	4	cellulose catabolic process
GO:0032467	4	positive regulation of cytokinesis
GO:0040008	4	regulation of growth
GO:0042147	4	retrograde transport
GO:0042939	4	tripeptide transport
GO:0051321	4	meiotic cell cycle
GO:0060236	4	regulation of mitotic spindle organization
GO:2000694	4	regulation of phragmoplast microtubule organization
GO:0000032	3	cell wall mannoprotein biosynthetic process
GO:0000723	3	telomere maintenance
GO:0001701	3	in utero embryonic development
GO:0002764	3	immune response-regulating signaling pathway
GO:0006364	3	rRNA processing
GO:0006486	3	protein glycosylation
GO:0006784	3	heme A biosynthetic process
GO:0006896	3	Golgi to vacuole transport
GO:0006970	3	response to osmotic stress
GO:0007034	3	vacuolar transport
GO:0008152	3	metabolic process
GO:0008203	3	cholesterol metabolic process
GO:0008380	3	RNA splicing
GO:0009298	3	GDP-mannose biosynthetic process
GO:0009407	3	toxin catabolic process
GO:0009615	3	response to virus
GO:0009734	3	auxin-activated signaling pathway
GO:0009751	3	response to salicylic acid
GO:0009813	3	flavonoid biosynthetic process
GO:0009867	3	jasmonic acid mediated signaling pathway
GO:0010017	3	red or far-red light signaling pathway
GO:0010023	3	proanthocyanidin biosynthetic process
GO:0010193	3	response to ozone
GO:0010231	3	maintenance of seed dormancy
GO:0010311	3	lateral root formation
GO:0010795	3	regulation of ubiquinone biosynthetic process
GO:0010960	3	magnesium ion homeostasis
GO:0016102	3	diterpenoid biosynthetic process
GO:0019853	3	L-ascorbic acid biosynthetic process
GO:0030422	3	production of siRNA involved in RNA interference
GO:0032196	3	transposition
GO:0034620	3	cellular response to unfolded protein
GO:0040034	3	regulation of development
GO:0042026	3	protein refolding
GO:0043161	3	proteasome-mediated ubiquitin-dependent protein catabolic process
GO:0051781	3	positive regulation of cell division
GO:0060359	3	response to ammonium ion
GO:0060548	3	negative regulation of cell death
GO:0061136	3	regulation of proteasomal protein catabolic process
GO:0071277	3	cellular response to calcium ion
GO:0090213	3	regulation of radial pattern formation
GO:0090332	3	stomatal closure
GO:0098542	3	defense response to other organism
GO:1990961	3	xenobiotic detoxification by transmembrane export across the plasma membrane
GO:0000209	2	protein polyubiquitination
GO:0000245	2	spliceosomal complex assembly
GO:0000338	2	protein deneddylation
GO:0000398	2	mRNA splicing
GO:0000412	2	histone peptidyl-prolyl isomerization
GO:0000413	2	protein peptidyl-prolyl isomerization
GO:0000730	2	DNA recombinase assembly
GO:0001558	2	regulation of cell growth
GO:0001676	2	long-chain fatty acid metabolic process
GO:0002238	2	response to molecule of fungal origin
GO:0006073	2	cellular glucan metabolic process
GO:0006120	2	mitochondrial electron transport
GO:0006265	2	DNA topological change
GO:0006283	2	transcription-coupled nucleotide-excision repair
GO:0006289	2	nucleotide-excision repair
GO:0006312	2	mitotic recombination
GO:0006334	2	nucleosome assembly
GO:0006351	2	transcription
GO:0006353	2	DNA-templated transcription
GO:0006367	2	transcription initiation from RNA polymerase II promoter
GO:0006369	2	termination of RNA polymerase II transcription
GO:0006378	2	mRNA polyadenylation
GO:0006390	2	mitochondrial transcription
GO:0006396	2	RNA processing
GO:0006401	2	RNA catabolic process
GO:0006465	2	signal peptide processing
GO:0006488	2	dolichol-linked oligosaccharide biosynthetic process
GO:0006552	2	leucine catabolic process
GO:0006559	2	L-phenylalanine catabolic process
GO:0006631	2	fatty acid metabolic process
GO:0006646	2	phosphatidylethanolamine biosynthetic process
GO:0006694	2	steroid biosynthetic process
GO:0006730	2	one-carbon metabolic process
GO:0006885	2	regulation of pH
GO:0006887	2	exocytosis
GO:0007009	2	plasma membrane organization
GO:0007052	2	mitotic spindle organization
GO:0007091	2	metaphase/anaphase transition of mitotic cell cycle
GO:0007166	2	cell surface receptor signaling pathway
GO:0007188	2	adenylate cyclase-modulating G protein-coupled receptor signaling pathway
GO:0007438	2	oenocyte development
GO:0007443	2	Malpighian tubule morphogenesis
GO:0008033	2	tRNA processing
GO:0008347	2	glial cell migration
GO:0008366	2	axon ensheathment
GO:0009266	2	response to temperature stimulus
GO:0009396	2	folic acid-containing compound biosynthetic process
GO:0009409	2	response to cold
GO:0009451	2	RNA modification
GO:0009585	2	red
GO:0009611	2	response to wounding
GO:0009648	2	photoperiodism
GO:0009693	2	ethylene biosynthetic process
GO:0009788	2	negative regulation of abscisic acid-activated signaling pathway
GO:0009791	2	post-embryonic development
GO:0009800	2	cinnamic acid biosynthetic process
GO:0009835	2	fruit ripening
GO:0009860	2	pollen tube growth
GO:0009863	2	salicylic acid mediated signaling pathway
GO:0009866	2	induced systemic resistance
GO:0009909	2	regulation of flower development
GO:0009914	2	hormone transport
GO:0010018	2	far-red light signaling pathway
GO:0010082	2	regulation of root meristem growth
GO:0010148	2	transpiration
GO:0010196	2	nonphotochemical quenching
GO:0010200	2	response to chitin
GO:0010206	2	photosystem II repair
GO:0010218	2	response to far red light
GO:0010229	2	inflorescence development
GO:0010286	2	heat acclimation
GO:0010305	2	leaf vascular tissue pattern formation
GO:0010338	2	leaf formation
GO:0010358	2	leaf shaping
GO:0010495	2	long-distance posttranscriptional gene silencing
GO:0010726	2	positive regulation of hydrogen peroxide metabolic process
GO:0010942	2	positive regulation of cell death
GO:0010971	2	positive regulation of G2/M transition of mitotic cell cycle
GO:0015858	2	nucleoside transport
GO:0015996	2	chlorophyll catabolic process
GO:0016075	2	rRNA catabolic process
GO:0016180	2	snRNA processing
GO:0016320	2	endoplasmic reticulum membrane fusion
GO:0016458	2	obsolete gene silencing
GO:0019745	2	pentacyclic triterpenoid biosynthetic process
GO:0019748	2	secondary metabolic process
GO:0022618	2	ribonucleoprotein complex assembly
GO:0030007	2	cellular potassium ion homeostasis
GO:0030104	2	water homeostasis
GO:0030163	2	protein catabolic process
GO:0030433	2	ubiquitin-dependent ERAD pathway
GO:0031060	2	regulation of histone methylation
GO:0031124	2	mRNA 3'-end processing
GO:0031126	2	sno(s)RNA 3'-end processing
GO:0031145	2	anaphase-promoting complex-dependent catabolic process
GO:0031349	2	positive regulation of defense response
GO:0032502	2	developmental process
GO:0032875	2	regulation of DNA endoreduplication
GO:0032933	2	SREBP signaling pathway
GO:0034427	2	nuclear-transcribed mRNA catabolic process
GO:0034475	2	U4 snRNA 3'-end processing
GO:0034765	2	regulation of ion transmembrane transport
GO:0042148	2	strand invasion
GO:0042183	2	formate catabolic process
GO:0042335	2	cuticle development
GO:0042538	2	hyperosmotic salinity response
GO:0042753	2	positive regulation of circadian rhythm
GO:0045005	2	DNA-dependent DNA replication maintenance of fidelity
GO:0045454	2	cell redox homeostasis
GO:0045541	2	negative regulation of cholesterol biosynthetic process
GO:0045717	2	negative regulation of fatty acid biosynthetic process
GO:0045842	2	positive regulation of mitotic metaphase/anaphase transition
GO:0045893	2	positive regulation of transcription
GO:0046244	2	salicylic acid catabolic process
GO:0046274	2	lignin catabolic process
GO:0046488	2	phosphatidylinositol metabolic process
GO:0046654	2	tetrahydrofolate biosynthetic process
GO:0046739	2	transport of virus in multicellular host
GO:0046777	2	protein autophosphorylation
GO:0048193	2	Golgi vesicle transport
GO:0048366	2	leaf development
GO:0048440	2	carpel development
GO:0048443	2	stamen development
GO:0048453	2	sepal formation
GO:0048571	2	long-day photoperiodism
GO:0051085	2	chaperone cofactor-dependent protein refolding
GO:0051301	2	cell division
GO:0051596	2	methylglyoxal catabolic process
GO:0052324	2	plant-type cell wall cellulose biosynthetic process
GO:0060257	2	negative regulation of flocculation
GO:0061087	2	positive regulation of histone H3-K27 methylation
GO:0070192	2	chromosome organization involved in meiotic cell cycle
GO:0070816	2	phosphorylation of RNA polymerase II C-terminal domain
GO:0070919	2	production of siRNA involved in gene silencing by small RNA
GO:0071028	2	nuclear mRNA surveillance
GO:0071051	2	polyadenylation-dependent snoRNA 3'-end processing
GO:1900056	2	negative regulation of leaf senescence
GO:1900150	2	regulation of defense response to fungus
GO:1900426	2	positive regulation of defense response to bacterium
GO:1901002	2	positive regulation of response to salt stress
GO:1902289	2	negative regulation of defense response to oomycetes
GO:1903338	2	regulation of cell wall organization or biogenesis
GO:1903457	2	lactate catabolic process
GO:1990248	2	regulation of transcription from RNA polymerase II promoter in response to DNA damage
GO:1990426	2	mitotic recombination-dependent replication fork processing
GO:1990641	2	response to iron ion starvation
GO:2000032	2	regulation of secondary shoot formation
GO:2000071	2	regulation of defense response by callose deposition
GO:2000762	2	regulation of phenylpropanoid metabolic process
GO:0000002	1	mitochondrial genome maintenance
GO:0005985	1	sucrose metabolic process
GO:0006071	1	glycerol metabolic process
GO:0006144	1	purine nucleobase metabolic process
GO:0006259	1	DNA metabolic process
GO:0006302	1	double-strand break repair
GO:0006417	1	regulation of translation
GO:0006418	1	tRNA aminoacylation for protein translation
GO:0006428	1	isoleucyl-tRNA aminoacylation
GO:0006471	1	protein ADP-ribosylation
GO:0006621	1	protein retention in ER lumen
GO:0006629	1	lipid metabolic process
GO:0006636	1	unsaturated fatty acid biosynthetic process
GO:0006721	1	terpenoid metabolic process
GO:0006744	1	ubiquinone biosynthetic process
GO:0006807	1	nitrogen compound metabolic process
GO:0006811	1	ion transport
GO:0006869	1	lipid transport
GO:0006891	1	intra-Golgi vesicle-mediated transport
GO:0006968	1	cellular defense response
GO:0007004	1	telomere maintenance via telomerase
GO:0007030	1	Golgi organization
GO:0007596	1	blood coagulation
GO:0008284	1	positive regulation of cell population proliferation
GO:0008643	1	carbohydrate transport
GO:0009236	1	cobalamin biosynthetic process
GO:0009314	1	response to radiation
GO:0009612	1	response to mechanical stimulus
GO:0009624	1	response to nematode
GO:0009625	1	response to insect
GO:0009664	1	plant-type cell wall organization
GO:0009733	1	response to auxin
GO:0009737	1	response to abscisic acid
GO:0009740	1	gibberellic acid mediated signaling pathway
GO:0009741	1	response to brassinosteroid
GO:0009787	1	regulation of abscisic acid-activated signaling pathway
GO:0009832	1	plant-type cell wall biogenesis
GO:0010087	1	phloem or xylem histogenesis
GO:0010114	1	response to red light
GO:0010118	1	stomatal movement
GO:0010119	1	regulation of stomatal movement
GO:0010182	1	sugar mediated signaling pathway
GO:0010332	1	response to gamma radiation
GO:0010628	1	positive regulation of gene expression
GO:0016114	1	terpenoid biosynthetic process
GO:0019432	1	triglyceride biosynthetic process
GO:0019628	1	urate catabolic process
GO:0019762	1	glucosinolate catabolic process
GO:0032259	1	methylation
GO:0034613	1	cellular protein localization
GO:0035556	1	intracellular signal transduction
GO:0043001	1	Golgi to plasma membrane protein transport
GO:0044550	1	secondary metabolite biosynthetic process
GO:0045003	1	double-strand break repair via synthesis-dependent strand annealing
GO:0045487	1	gibberellin catabolic process
GO:0046855	1	inositol phosphate dephosphorylation
GO:0048211	1	Golgi vesicle docking
GO:0048354	1	mucilage biosynthetic process involved in seed coat development
GO:0048575	1	short-day photoperiodism
GO:0051865	1	protein autoubiquitination
GO:0061635	1	regulation of protein complex stability
GO:0071456	1	cellular response to hypoxia
GO:0071485	1	cellular response to absence of light
GO:0080027	1	response to herbivore
GO:0080156	1	mitochondrial mRNA modification
GO:0090333	1	regulation of stomatal closure
GO:1901642	1	nucleoside transmembrane transport
GO:1902456	1	regulation of stomatal opening
GO:2000022	1	regulation of jasmonic acid mediated signaling pathway
GO:2000031	1	regulation of salicylic acid mediated signaling pathway
GO:2000377	1	regulation of reactive oxygen species metabolic process

## Sheet: molecular_function
GO code	Number of genes	Molecular function
GO:0005524	162	ATP binding
GO:0046872	105	metal ion binding
GO:0003676	77	nucleic acid binding
GO:0005515	77	protein binding
GO:0008270	76	zinc ion binding
GO:0003677	57	DNA binding
GO:0003723	57	RNA binding
GO:0003964	57	RNA-directed DNA polymerase activity
GO:0004190	53	aspartic-type endopeptidase activity
GO:0004519	44	endonuclease activity
GO:0004674	44	protein serine/threonine kinase activity
GO:0004712	44	protein serine/threonine/tyrosine kinase activity
GO:0106310	43	protein serine kinase activity
GO:0004523	41	RNA-DNA hybrid ribonuclease activity
GO:0043531	41	ADP binding
GO:0016491	39	oxidoreductase activity
GO:0016887	35	ATP hydrolysis activity
GO:0004672	32	protein kinase activity
GO:0050135	32	NAD(P)+ nucleosidase activity
GO:0061809	31	NAD+ nucleotidase
GO:0016682	23	oxidoreductase activity
GO:0003729	19	mRNA binding
GO:0005525	18	GTP binding
GO:0003924	17	GTPase activity
GO:0008233	17	peptidase activity
GO:0003735	16	structural constituent of ribosome
GO:0042803	16	protein homodimerization activity
GO:0061630	15	ubiquitin protein ligase activity
GO:0003887	14	DNA-directed DNA polymerase activity
GO:0005516	14	calmodulin binding
GO:0000149	13	SNARE binding
GO:0022857	13	transmembrane transporter activity
GO:0030246	13	carbohydrate binding
GO:0003953	12	NAD+ nucleosidase activity
GO:0004540	12	ribonuclease activity
GO:0046983	12	protein dimerization activity
GO:0051213	12	dioxygenase activity
GO:0003700	11	DNA-binding transcription factor activity
GO:0005047	10	signal recognition particle binding
GO:0016702	10	oxidoreductase activity
GO:0004386	9	helicase activity
GO:0004722	9	protein serine/threonine phosphatase activity
GO:0004842	9	ubiquitin-protein transferase activity
GO:0005507	9	copper ion binding
GO:0020037	9	heme binding
GO:0070180	9	large ribosomal subunit rRNA binding
GO:0003724	8	RNA helicase activity
GO:0004553	8	hydrolase activity
GO:0005506	8	iron ion binding
GO:0008017	8	microtubule binding
GO:0016616	8	oxidoreductase activity
GO:0031625	8	ubiquitin protein ligase binding
GO:0000976	7	transcription cis-regulatory region binding
GO:0004425	7	indole-3-glycerol-phosphate synthase activity
GO:0004640	7	phosphoribosylanthranilate isomerase activity
GO:0008094	7	ATP-dependent activity
GO:0016165	7	linoleate 13S-lipoxygenase activity
GO:0042802	7	identical protein binding
GO:0047834	7	D-threo-aldose 1-dehydrogenase activity
GO:0003777	6	microtubule motor activity
GO:0003824	6	catalytic activity
GO:0004252	6	serine-type endopeptidase activity
GO:0016787	6	hydrolase activity
GO:0045544	6	gibberellin 20-oxidase activity
GO:0003689	5	DNA clamp loader activity
GO:0004033	5	aldo-keto reductase (NADP) activity
GO:0004497	5	monooxygenase activity
GO:0004675	5	transmembrane receptor protein serine/threonine kinase activity
GO:0004843	5	thiol-dependent deubiquitinase
GO:0005262	5	calcium channel activity
GO:0005509	5	calcium ion binding
GO:0008066	5	glutamate receptor activity
GO:0015276	5	ligand-gated ion channel activity
GO:0015299	5	solute:proton antiporter activity
GO:0030599	5	pectinesterase activity
GO:0038023	5	signaling receptor activity
GO:0042937	5	tripeptide transmembrane transporter activity
GO:0043565	5	sequence-specific DNA binding
GO:0045330	5	aspartyl esterase activity
GO:0046910	5	pectinesterase inhibitor activity
GO:0003678	4	DNA helicase activity
GO:0003682	4	chromatin binding
GO:0004364	4	glutathione transferase activity
GO:0005216	4	ion channel activity
GO:0008236	4	serine-type peptidase activity
GO:0008408	4	3'-5' exonuclease activity
GO:0008422	4	beta-glucosidase activity
GO:0015334	4	high-affinity oligopeptide transmembrane transporter activity
GO:0016705	4	oxidoreductase activity
GO:0016760	4	cellulose synthase (UDP-forming) activity
GO:0016762	4	xyloglucan:xyloglucosyl transferase activity
GO:0016788	4	hydrolase activity
GO:0017025	4	TBP-class protein binding
GO:0030552	4	cAMP binding
GO:0030553	4	cGMP binding
GO:0035251	4	UDP-glucosyltransferase activity
GO:0051287	4	NAD binding
GO:0051753	4	mannan synthase activity
GO:0071916	4	dipeptide transmembrane transporter activity
GO:0140496	4	gamma-tubulin complex binding
GO:0000287	3	magnesium ion binding
GO:0003712	3	transcription coregulator activity
GO:0003860	3	3-hydroxyisobutyryl-CoA hydrolase activity
GO:0004306	3	ethanolamine-phosphate cytidylyltransferase activity
GO:0004475	3	mannose-1-phosphate guanylyltransferase activity
GO:0004527	3	exonuclease activity
GO:0004561	3	alpha-N-acetylglucosaminidase activity
GO:0004803	3	transposase activity
GO:0005337	3	nucleoside transmembrane transporter activity
GO:0005544	3	calcium-dependent phospholipid binding
GO:0008194	3	UDP-glycosyltransferase activity
GO:0009940	3	amino-terminal vacuolar sorting propeptide binding
GO:0010333	3	terpene synthase activity
GO:0015297	3	antiporter activity
GO:0016653	3	oxidoreductase activity
GO:0016779	3	nucleotidyltransferase activity
GO:0016829	3	lyase activity
GO:0019199	3	transmembrane receptor protein kinase activity
GO:0030247	3	polysaccharide binding
GO:0031072	3	heat shock protein binding
GO:0042910	3	xenobiotic transmembrane transporter activity
GO:0043139	3	5'-3' DNA helicase activity
GO:0044183	3	protein folding chaperone
GO:0050551	3	myrcene synthase activity
GO:0051787	3	misfolded protein binding
GO:0070628	3	proteasome binding
GO:0102483	3	scopolin beta-glucosidase activity
GO:0140359	3	ABC-type transporter activity
GO:0000150	2	DNA strand exchange activity
GO:0000250	2	lanosterol synthase activity
GO:0001147	2	transcription termination site sequence-specific DNA binding
GO:0001664	2	G protein-coupled receptor binding
GO:0003690	2	double-stranded DNA binding
GO:0003697	2	single-stranded DNA binding
GO:0003755	2	peptidyl-prolyl cis-trans isomerase activity
GO:0003854	2	3-beta-hydroxy-delta5-steroid dehydrogenase activity
GO:0003899	2	DNA-directed 5'-3' RNA polymerase activity
GO:0003918	2	DNA topoisomerase type II (double strand cut
GO:0003968	2	RNA-directed 5'-3' RNA polymerase activity
GO:0004458	2	D-lactate dehydrogenase (cytochrome) activity
GO:0004565	2	beta-galactosidase activity
GO:0004601	2	peroxidase activity
GO:0004620	2	phospholipase activity
GO:0004650	2	polygalacturonase activity
GO:0005388	2	P-type calcium transporter activity
GO:0008107	2	galactoside 2-alpha-L-fucosyltransferase activity
GO:0008137	2	NADH dehydrogenase (ubiquinone) activity
GO:0008237	2	metallopeptidase activity
GO:0008324	2	cation transmembrane transporter activity
GO:0008720	2	D-lactate dehydrogenase activity
GO:0008810	2	cellulase activity
GO:0008841	2	dihydrofolate synthase activity
GO:0008863	2	formate dehydrogenase (NAD+) activity
GO:0009055	2	electron transfer activity
GO:0015485	2	cholesterol binding
GO:0016307	2	phosphatidylinositol phosphate kinase activity
GO:0016308	2	1-phosphatidylinositol-4-phosphate 5-kinase activity
GO:0016627	2	oxidoreductase activity
GO:0016651	2	oxidoreductase activity
GO:0016709	2	oxidoreductase activity
GO:0016847	2	1-aminocyclopropane-1-carboxylate synthase activity
GO:0019154	2	glycolate dehydrogenase activity
GO:0019829	2	ATPase-coupled cation transmembrane transporter activity
GO:0019904	2	protein domain specific binding
GO:0030145	2	manganese ion binding
GO:0030170	2	pyridoxal phosphate binding
GO:0031683	2	G-protein beta/gamma-subunit complex binding
GO:0032440	2	2-alkenal reductase [NAD(P)+] activity
GO:0032574	2	5'-3' RNA helicase activity
GO:0033678	2	5'-3' DNA/RNA helicase activity
GO:0042299	2	lupeol synthase activity
GO:0042300	2	beta-amyrin synthase activity
GO:0042393	2	histone binding
GO:0045548	2	phenylalanine ammonia-lyase activity
GO:0047372	2	acylglycerol lipase activity
GO:0048038	2	quinone binding
GO:0050660	2	flavin adenine dinucleotide binding
GO:0051082	2	unfolded protein binding
GO:0051539	2	4 iron
GO:0052716	2	hydroquinone:oxygen oxidoreductase activity
GO:0071949	2	FAD binding
GO:0000049	1	tRNA binding
GO:0000062	1	fatty-acyl-CoA binding
GO:0000166	1	nucleotide binding
GO:0003721	1	telomerase RNA reverse transcriptase activity
GO:0004016	1	adenylate cyclase activity
GO:0004222	1	metalloendopeptidase activity
GO:0004521	1	endoribonuclease activity
GO:0004822	1	isoleucine-tRNA ligase activity
GO:0004930	1	G protein-coupled receptor activity
GO:0008168	1	methyltransferase activity
GO:0008289	1	lipid binding
GO:0008889	1	glycerophosphodiester phosphodiesterase activity
GO:0009931	1	calcium-dependent protein serine/threonine kinase activity
GO:0016298	1	lipase activity
GO:0016301	1	kinase activity
GO:0019903	1	protein phosphatase binding
GO:0032296	1	double-stranded RNA-specific ribonuclease activity
GO:0033897	1	ribonuclease T2 activity
GO:0033971	1	hydroxyisourate hydrolase activity
GO:0042162	1	telomeric DNA binding
GO:0042626	1	ATPase-coupled transmembrane transporter activity
GO:0043295	1	glutathione binding
GO:0043424	1	protein histidine kinase binding
GO:0043755	1	alpha-ribazole phosphatase activity
GO:0044594	1	17-beta-hydroxysteroid dehydrogenase (NAD+) activity
GO:0046923	1	ER retention sequence binding
GO:0050661	1	NADP binding
GO:0052582	1	(+)-menthofuran synthase activity
GO:0070034	1	telomerase RNA binding
GO:0070523	1	11-beta-hydroxysteroid dehydrogenase (NAD+) activity
GO:0070524	1	11-beta-hydroxysteroid dehydrogenase (NADP+) activity
GO:0071667	1	DNA/RNA hybrid binding
GO:0072582	1	17-beta-hydroxysteroid dehydrogenase (NADP+) activity
GO:0097602	1	cullin family protein binding

## Sheet: cellular_component
GO code	Number of genes	Cellular component
GO:0016021	122	integral component of membrane
GO:0005886	109	plasma membrane
GO:0005634	93	nucleus
GO:0005737	91	cytoplasm
GO:0005829	56	cytosol
GO:0005739	39	mitochondrion
GO:0016020	38	membrane
GO:0005789	33	endoplasmic reticulum membrane
GO:0009506	28	plasmodesma
GO:0000139	26	Golgi membrane
GO:0043231	25	intracellular membrane-bounded organelle
GO:0005794	24	Golgi apparatus
GO:0005576	22	extracellular region
GO:0005730	20	nucleolus
GO:0005783	19	endoplasmic reticulum
GO:0009507	19	chloroplast
GO:0000325	17	plant-type vacuole
GO:0009570	15	chloroplast stroma
GO:0012505	15	endomembrane system
GO:0022625	14	cytosolic large ribosomal subunit
GO:0030127	13	COPII vesicle coat
GO:0070971	13	endoplasmic reticulum exit site
GO:0000943	12	retrotransposon nucleocapsid
GO:0005785	10	signal recognition particle receptor complex
GO:0048046	10	apoplast
GO:0005774	9	vacuolar membrane
GO:0009534	9	chloroplast thylakoid
GO:0009536	9	plastid
GO:0005654	8	nucleoplasm
GO:0005773	8	vacuole
GO:0005802	8	trans-Golgi network
GO:0005874	8	microtubule
GO:0090406	8	pollen tube
GO:0009705	7	plant-type vacuole membrane
GO:0005768	6	endosome
GO:0005840	6	ribosome
GO:0009535	6	chloroplast thylakoid membrane
GO:0005663	5	DNA replication factor C complex
GO:0016607	5	nuclear speck
GO:0022626	5	cytosolic ribosome
GO:0000776	4	kinetochore
GO:0005635	4	nuclear envelope
GO:0005828	4	kinetochore microtubule
GO:0009524	4	phragmoplast
GO:0010008	4	endosome membrane
GO:1990904	4	ribonucleoprotein complex
GO:0005694	3	chromosome
GO:0005743	3	mitochondrial inner membrane
GO:0005759	3	mitochondrial matrix
GO:0005770	3	late endosome
GO:0005777	3	peroxisome
GO:0005811	3	lipid droplet
GO:0009505	3	plant-type cell wall
GO:0009579	3	thylakoid
GO:0016592	3	mediator complex
GO:0016604	3	nuclear body
GO:0017119	3	Golgi transport complex
GO:0030665	3	clathrin-coated vesicle membrane
GO:0035145	3	exon-exon junction complex
GO:0042788	3	polysomal ribosome
GO:0071014	3	post-mRNA release spliceosomal complex
GO:0000176	2	nuclear exosome (RNase complex)
GO:0000177	2	cytoplasmic exosome (RNase complex)
GO:0000439	2	transcription factor TFIIH core complex
GO:0000786	2	nucleosome
GO:0000794	2	condensed nuclear chromosome
GO:0000938	2	GARP complex
GO:0000974	2	Prp19 complex
GO:0005618	2	cell wall
GO:0005657	2	replication fork
GO:0005669	2	transcription factor TFIID complex
GO:0005675	2	transcription factor TFIIH holo complex
GO:0005680	2	anaphase-promoting complex
GO:0005747	2	mitochondrial respiratory chain complex I
GO:0005787	2	signal peptidase complex
GO:0005834	2	heterotrimeric G-protein complex
GO:0005844	2	polysome
GO:0005887	2	integral component of plasma membrane
GO:0008180	2	COP9 signalosome
GO:0009326	2	formate dehydrogenase complex
GO:0009941	2	chloroplast envelope
GO:0015934	2	large ribosomal subunit
GO:0031225	2	anchored component of membrane
GO:0031307	2	integral component of mitochondrial outer membrane
GO:0031380	2	nuclear RNA-directed RNA polymerase complex
GO:0031977	2	thylakoid lumen
GO:0032040	2	small-subunit processome
GO:0032580	2	Golgi cisterna membrane
GO:0032991	2	protein-containing complex
GO:0034245	2	mitochondrial DNA-directed RNA polymerase complex
GO:0035649	2	Nrd1 complex
GO:0042651	2	thylakoid membrane
GO:0045121	2	membrane raft
GO:0048471	2	perinuclear region of cytoplasm
GO:0071007	2	U2-type catalytic step 2 spliceosome
GO:0071011	2	precatalytic spliceosome
GO:0071013	2	catalytic step 2 spliceosome
GO:0000781	1	chromosome
GO:0005615	1	extracellular space
GO:0005778	1	peroxisomal membrane
GO:0005795	1	Golgi stack
GO:0005797	1	Golgi medial cisterna
GO:0005801	1	cis-Golgi network
GO:0019005	1	SCF ubiquitin ligase complex
GO:0031461	1	cullin-RING ubiquitin ligase complex
GO:0031965	1	nuclear membrane
GO:0043541	1	UDP-N-acetylglucosamine transferase complex
GO:0099503	1	secretory vesicle
