# Supplementary material for: A first draft genome of holm oak (Quercus ilex subsp. ballota), the most representative species of the Mediterranean forest and the Spanish agrosylvopastoral ecosystem “dehesa”
Source: Front Mol Biosci. 2023 Oct 12;10:1242943. doi: 10.3389/fmolb.2023.1242943 (PMC10613499; doi:10.3389/fmolb.2023.1242943)
Supplement: Supplementary file 8 [file Table6.xlsx]

## Sheet: Sheet1
Supplementary Table S6: List of protein-coding genes annotated in Q. ilex genome.
Gene_id	Transcript_id	Chromosome	Chromosome	start	End	Strand	Functional annotation	GO	KAAS	Enzyme EC	KEGG
gene-6448	gene-6448.1	Chr0_RagTag	0	931	6088	-	Probable serine/threonine-protein kinase DDB_G0267514	GO:0004672,GO:0004674,GO:0004712,GO:0005515,GO:0005524,GO:0005737,GO:0006468,GO:0007165,GO:0106310	-	-	-
gene-6449	gene-6449.1	Chr0_RagTag	0	11274	16679	+	Holliday junction resolvase	-	-	-	-
gene-6450	gene-6450.1	Chr0_RagTag	0	17387	18818	-	Probable glutathione S-transferase	GO:0004364,GO:0005515,GO:0005737,GO:0006749,GO:0009734	K00799	GST, gst; glutathione S-transferase [EC:2.5.1.18]	Glutathione metabolism [PATH:ko00480]
gene-6451	gene-6451.1	Chr0_RagTag	0	33308	34821	-	Probable glutathione S-transferase	GO:0004364,GO:0005515,GO:0005737,GO:0006749,GO:0009734	K00799	GST, gst; glutathione S-transferase [EC:2.5.1.18]	Glutathione metabolism [PATH:ko00480]
gene-6452	gene-6452.1	Chr0_RagTag	0	42011	45552	-	Probable glutathione S-transferase	GO:0004364,GO:0005515,GO:0005737,GO:0006749,GO:0009734	-	-	-
gene-6453	gene-6453.1	Chr0_RagTag	0	47694	50494	-	General transcription and DNA repair factor IIH subunit TFB1-1	GO:0000439,GO:0005675,GO:0006281,GO:0006289,GO:0006360,GO:0006366,GO:0070816	-	-	-
gene-6454	gene-6454.1	Chr0_RagTag	0	65790	66818	-	LRR domain containing protein	GO:0005515	-	-	-
gene-6455	gene-6455.1	Chr0_RagTag	0	66841	69075	-	Putative disease resistance protein RGA1	GO:0005524,GO:0006952,GO:0043531	-	-	-
gene-6456	gene-6456.1	Chr0_RagTag	0	74506	76099	-	Putative disease resistance RPP13-like protein 1	GO:0005524,GO:0006952,GO:0043531	-	-	-
gene-6457	gene-6457.1	Chr0_RagTag	0	93122	93925	+	-	-	-	-	-
gene-6458	gene-6458.1	Chr0_RagTag	0	97286	98334	+	Pentatricopeptide repeat-containing protein At1g80270, mitochondrial	GO:0003729,GO:0005739,GO:0009941	-	-	-
gene-6459	gene-6459.1	Chr0_RagTag	0	104027	106204	-	Cytosolic sulfotransferase 15	GO:0005737,GO:0008146,GO:0009694,GO:0009753,GO:0051923,GO:0080131,GO:0102055,GO:0102056	-	-	-
gene-6460	gene-6460.1	Chr0_RagTag	0	104473	104904	-	Cytosolic sulfotransferase 15	GO:0005737,GO:0008146,GO:0009694,GO:0009753,GO:0051923,GO:0080131,GO:0102055,GO:0102056	-	-	-
gene-6461	gene-6461.1	Chr0_RagTag	0	134278	139203	-	Probable choline kinase 2	GO:0004103,GO:0004305,GO:0005524,GO:0005737,GO:0006646,GO:0006656	-	-	-
gene-6462	gene-6462.1	Chr0_RagTag	0	181071	181469	-	-	-	-	-	-
gene-6463	gene-6463.1	Chr0_RagTag	0	184168	185224	+	Tyrosine--tRNA ligase 1, cytoplasmic	GO:0004831,GO:0005524,GO:0005829,GO:0006418	-	-	-
gene-6464	gene-6464.1	Chr0_RagTag	0	192078	194622	+	Tyrosine--tRNA ligase 1, cytoplasmic	GO:0000166,GO:0004812,GO:0004831,GO:0005524,GO:0005829,GO:0006418	-	-	-
gene-6465	gene-6465.1	Chr0_RagTag	0	216064	220295	-	Kinesin-like protein KIN-14J	GO:0003777,GO:0005524,GO:0005874,GO:0007018,GO:0008017	-	-	-
gene-6466	gene-6466.1	Chr0_RagTag	0	225650	226273	+	Domain of unknown function (DUF4283)	-	-	-	-
gene-6467	gene-6467.1	Chr0_RagTag	0	233628	234575	-	Protein MAINTENANCE OF PSII UNDER HIGH LIGHT 1	GO:0005886,GO:0009507,GO:0009535,GO:0009579,GO:0016021,GO:0061635	-	-	-
gene-6468	gene-6468.1	Chr0_RagTag	0	242340	245213	+	Tyrosine--tRNA ligase 1, cytoplasmic	GO:0000166,GO:0004812,GO:0004831,GO:0005524,GO:0005829,GO:0006418	-	-	-
gene-6469	gene-6469.1	Chr0_RagTag	0	247395	251134	-	Kinesin-like protein KIN-14J	GO:0003777,GO:0005524,GO:0005874,GO:0007018,GO:0008017	-	-	-
gene-6470	gene-6470.1	Chr0_RagTag	0	276568	277539	+	-	-	-	-	-
gene-6471	gene-6471.1	Chr0_RagTag	0	309750	314373	+	Pheophytinase, chloroplastic	GO:0009507,GO:0009535,GO:0009570,GO:0015996,GO:0080124	-	-	-
gene-6472	gene-6472.1	Chr0_RagTag	0	315261	320288	+	Structure-specific endonuclease subunit slx1	GO:0000724,GO:0006261,GO:0008821,GO:0017108,GO:0030875,GO:0033557,GO:0043007,GO:0046872,GO:0106332	-	-	-
gene-6473	gene-6473.1	Chr0_RagTag	0	318087	320217	+	Structure-specific endonuclease subunit slx1	GO:0000724,GO:0006261,GO:0008821,GO:0017108,GO:0030875,GO:0033557,GO:0043007,GO:0046872,GO:0106332	-	-	-
gene-6474	gene-6474.1	Chr0_RagTag	0	323845	324429	-	Acyl-CoA--sterol O-acyltransferase 1	GO:0008374,GO:0016021,GO:0016127,GO:0034434	-	-	-
gene-6475	gene-6475.1	Chr0_RagTag	0	332675	333508	-	Acyl-CoA--sterol O-acyltransferase 1	GO:0008374,GO:0016021,GO:0016127,GO:0034434	-	-	-
gene-6476	gene-6476.1	Chr0_RagTag	0	362092	362650	+	-	-	-	-	-
gene-6477	gene-6477.1	Chr0_RagTag	0	369443	370072	-	Germin-like protein 9-3	GO:0030145,GO:0048046	-	-	-
gene-6478	gene-6478.1	Chr0_RagTag	0	372183	372812	-	Germin-like protein 9-3	GO:0030145,GO:0048046	-	-	-
gene-6479	gene-6479.1	Chr0_RagTag	0	373476	374100	+	Germin-like protein 9-3	GO:0030145,GO:0048046	-	-	-
gene-6480	gene-6480.1	Chr0_RagTag	0	377904	379815	-	Transcription factor SRM1	GO:0000976,GO:0003700,GO:0005634,GO:0006355,GO:0009414,GO:0009651,GO:0009738,GO:0009739,GO:0009751,GO:0009787,GO:0010116,GO:0045893,GO:1901001,GO:1901371,GO:1905615	-	-	-
gene-6481	gene-6481.1	Chr0_RagTag	0	430342	432018	+	Peroxidase	-	-	-	-
gene-6482	gene-6482.1	Chr0_RagTag	0	437844	440951	+	RNase H type-1 domain-containing protein	GO:0003676,GO:0004523	-	-	-
gene-6483	gene-6483.1	Chr0_RagTag	0	479052	482963	-	Retrovirus-related Pol polyprotein from transposon TNT 1-94	GO:0003676,GO:0003964,GO:0004190,GO:0004519,GO:0008270,GO:0015074	-	-	-
gene-6484	gene-6484.1	Chr0_RagTag	0	495885	498083	-	Protein SRG1	GO:0010150,GO:0016491,GO:0016682,GO:0046872,GO:0055114	-	-	-
gene-6485	gene-6485.1	Chr0_RagTag	0	501060	502248	+	Gibberellin 20 oxidase 2	GO:0009416,GO:0009639,GO:0009686,GO:0009739,GO:0009826,GO:0009908,GO:0045544,GO:0046872,GO:0051213	-	-	-
gene-6486	gene-6486.1	Chr0_RagTag	0	503324	505103	+	Transmembrane protein 194A	-	-	-	-
gene-6487	gene-6487.1	Chr0_RagTag	0	507544	507999	+	probable E3 ubiquitin-protein ligase XERICO	GO:0046872	K16285	XERICO; RING/U-box domain-containing protein [EC:2.3.2.27]	Ubiquitin system [BR:ko04121]
gene-6488	gene-6488.1	Chr0_RagTag	0	545920	549262	-	Beta-1,4-mannosyl-glycoprotein 4-beta-N-acetylglucosaminyltransferase	GO:0003830,GO:0006487,GO:0016020	K00737	MGAT3; beta-1,4-mannosyl-glycoprotein beta-1,4-N-acetylglucosaminyltransferase [EC:2.4.1.144]	N-Glycan biosynthesis [PATH:ko00510]
gene-6489	gene-6489.1	Chr0_RagTag	0	594641	598670	+	Probable LRR receptor-like serine/threonine-protein kinase At3g47570	GO:0004672,GO:0004674,GO:0004712,GO:0005515,GO:0005524,GO:0005886,GO:0006468,GO:0016021,GO:0106310	-	-	-
gene-6490	gene-6490.1	Chr0_RagTag	0	605224	608680	+	Probable LRR receptor-like serine/threonine-protein kinase At3g47570	GO:0004674,GO:0004712,GO:0005515,GO:0005524,GO:0005886,GO:0016021,GO:0106310	-	-	-
gene-6491	gene-6491.1	Chr0_RagTag	0	618243	623961	-	L10-interacting MYB domain-containing protein	GO:0005634	-	-	-
gene-6492	gene-6492.1	Chr0_RagTag	0	627842	628480	-	-	-	-	-	-
gene-6493	gene-6493.1	Chr0_RagTag	0	630505	631504	-	-	-	-	-	-
gene-6494	gene-6494.1	Chr0_RagTag	0	634702	638532	-	Endoribonuclease Dicer homolog 3a	GO:0003677,GO:0003723,GO:0004386,GO:0004525,GO:0005524,GO:0005634,GO:0005737,GO:0030422,GO:0046872	-	-	-
gene-6495	gene-6495.1	Chr0_RagTag	0	655335	658248	+	CBM20 domain-containing protein	GO:2001070	-	-	-
gene-6496	gene-6496.1	Chr0_RagTag	0	667324	674593	+	Beta-adaptin-like protein C	GO:0005515,GO:0005794,GO:0005829,GO:0005886,GO:0006886,GO:0009506,GO:0016192,GO:0030117,GO:0030131,GO:0030276,GO:0030665	K12392	AP1B1; AP-1 complex subunit beta-1	Lysosome [PATH:ko04142]
gene-6497	gene-6497.1	Chr0_RagTag	0	693413	697472	+	tRNA uridine 5-carboxymethylaminomethyl modification enzyme MnmG like	GO:0016021	-	-	-
gene-6498	gene-6498.1	Chr0_RagTag	0	716238	720294	+	Serine/arginine-rich splicing factor SR45a	GO:0003676,GO:0005681,GO:0006397,GO:0008380,GO:0009644,GO:0016607,GO:0043484,GO:0048026	K12897	TRA2; transformer-2 protein	Spliceosome [PATH:ko03040]
gene-6499	gene-6499.1	Chr0_RagTag	0	772548	777547	-	Probable complex I intermediate-associated protein 30	GO:0005739,GO:0006120,GO:0010257,GO:0032981,GO:0051082	K18159	NDUFAF1, CIA30; NADH dehydrogenase [ubiquinone] 1 alpha subcomplex assembly factor 1	Thermogenesis [PATH:ko04714]
gene-6500	gene-6500.1	Chr0_RagTag	0	784185	784496	+	Auxin-responsive protein SAUR71	GO:0005737,GO:0009733,GO:0009734,GO:0040008	K14488	SAUR; SAUR family protein	Plant hormone signal transduction [PATH:ko04075]
gene-6501	gene-6501.1	Chr0_RagTag	0	815492	821008	+	Transcription initiation factor TFIID subunit 4b	GO:0003677,GO:0005669,GO:0006352,GO:0006367,GO:0046982	-	-	-
gene-6502	gene-6502.1	Chr0_RagTag	0	897245	898438	-	F-box/kelch-repeat protein At3g23880	GO:0005515,GO:0005634	-	-	-
gene-6503	gene-6503.1	Chr0_RagTag	0	899151	899608	-	-	-	-	-	-
gene-6504	gene-6504.1	Chr0_RagTag	0	907097	908047	-	F-box protein At3g07870	GO:0008284,GO:0009506	-	-	-
gene-6505	gene-6505.1	Chr0_RagTag	0	913963	920361	+	Protein NRT1/ PTR FAMILY 5.10	GO:0016020,GO:0016021,GO:0022857,GO:0042937,GO:0055085,GO:0071916	-	-	-
gene-6506	gene-6506.1	Chr0_RagTag	0	933054	936595	+	CRIB domain-containing protein	-	-	-	-
gene-6507	gene-6507.1	Chr0_RagTag	0	946178	947086	-	Late embryogenesis abundant protein family protein, putative	GO:0005576,GO:0006869,GO:0008289,GO:0042157	-	-	-
gene-6508	gene-6508.1	Chr0_RagTag	0	948116	949532	-	Reverse transcriptase-like	GO:0003676,GO:0004523	-	-	-
gene-6509	gene-6509.1	Chr0_RagTag	0	993422	995418	+	pentatricopeptide repeat-containing protein At3g22470, mitochondrial-like isoform X3	-	-	-	-
gene-6510	gene-6510.1	Chr0_RagTag	0	1056912	1057051	+	-	-	-	-	-
gene-6511	gene-6511.1	Chr0_RagTag	0	1095225	1099198	-	-	-	-	-	-
gene-6512	gene-6512.1	Chr0_RagTag	0	1128916	1130037	+	F-box protein CPR1	GO:0005515,GO:0005634,GO:0005737,GO:0009626,GO:0016567,GO:0031348,GO:0042177	-	-	-
gene-6513	gene-6513.1	Chr0_RagTag	0	1148608	1148844	+	Methionine--tRNA ligase, cytoplasmic	GO:0000049,GO:0004825,GO:0005524,GO:0005829,GO:0006418,GO:0006431	-	-	-
gene-6514	gene-6514.1	Chr0_RagTag	0	1157577	1160988	+	Pentatricopeptide repeat-containing protein At1g12775, mitochondrial	GO:0005739	-	-	-
gene-6515	gene-6515.1	Chr0_RagTag	0	1180002	1180554	+	3'-5' exonuclease domain-containing protein	-	-	-	-
gene-6516	gene-6516.1	Chr0_RagTag	0	1193162	1195892	+	Trafficking protein particle complex subunit 4	GO:0000139,GO:0005783,GO:0006888,GO:0016192,GO:0030008	K20303	TRAPPC4, TRS23; trafficking protein particle complex subunit 4	Membrane trafficking [BR:ko04131]
gene-6517	gene-6517.1	Chr0_RagTag	0	1232612	1233432	+	Nicotinamidase 2	GO:0008936,GO:0019363,GO:0019674	-	-	-
gene-6518	gene-6518.1	Chr0_RagTag	0	1279417	1281500	+	F-box/LRR-repeat protein At2g43260	GO:0005515	-	-	-
gene-6519	gene-6519.1	Chr0_RagTag	0	1303924	1304640	-	Phorbol-ester/DAG-type domain-containing protein	GO:0008270	K18819	GOLS; inositol 3-alpha-galactosyltransferase [EC:2.4.1.123]	Galactose metabolism [PATH:ko00052]
gene-6520	gene-6520.1	Chr0_RagTag	0	1322226	1323242	-	Galactinol synthase 2	GO:0005737,GO:0006012,GO:0006979,GO:0009409,GO:0009414,GO:0009651,GO:0009737,GO:0016757,GO:0046872,GO:0047216	-	-	-
gene-6521	gene-6521.1	Chr0_RagTag	0	1369526	1370242	-	Phorbol-ester/DAG-type domain-containing protein	GO:0008270	K18819	GOLS; inositol 3-alpha-galactosyltransferase [EC:2.4.1.123]	Galactose metabolism [PATH:ko00052]
gene-6522	gene-6522.1	Chr0_RagTag	0	1386992	1388011	-	Galactinol synthase 2	GO:0005737,GO:0006012,GO:0006979,GO:0009409,GO:0009414,GO:0009651,GO:0009737,GO:0016757,GO:0046872,GO:0047216	-	-	-
gene-6523	gene-6523.1	Chr0_RagTag	0	1388734	1390170	+	Nicotinamidase 2	GO:0008936,GO:0019363,GO:0019674	-	-	-
gene-6524	gene-6524.1	Chr0_RagTag	0	1451459	1451569	-	-	-	-	-	-
gene-6525	gene-6525.1	Chr0_RagTag	0	1451615	1453684	-	Galactinol synthase 1	GO:0005737,GO:0006012,GO:0006979,GO:0009408,GO:0009409,GO:0009414,GO:0009651,GO:0009737,GO:0016757,GO:0046872,GO:0047216	-	-	-
gene-6526	gene-6526.1	Chr0_RagTag	0	1462193	1464647	-	Galactinol synthase 2	GO:0005737,GO:0006012,GO:0006979,GO:0009409,GO:0009414,GO:0009651,GO:0009737,GO:0016757,GO:0046872,GO:0047216	K18819	GOLS; inositol 3-alpha-galactosyltransferase [EC:2.4.1.123]	Galactose metabolism [PATH:ko00052]
gene-6527	gene-6527.1	Chr0_RagTag	0	1473413	1473761	-	-	-	-	-	-
gene-6528	gene-6528.1	Chr0_RagTag	0	1479429	1483578	-	Helitron helicase-like domain at N-terminus	-	-	-	-
gene-6529	gene-6529.1	Chr0_RagTag	0	1532313	1537899	-	ABC transporter G family member 22	GO:0005524,GO:0009414,GO:0010148,GO:0016020,GO:0016021,GO:0042626	-	-	-
gene-6530	gene-6530.1	Chr0_RagTag	0	1541054	1541449	-	ABC transporter G family member 22	GO:0005524,GO:0009414,GO:0010148,GO:0016021	-	-	-
gene-6531	gene-6531.1	Chr0_RagTag	0	1566203	1568630	-	Glucosamine 6-phosphate N-acetyltransferase	GO:0004343,GO:0005783,GO:0005789,GO:0005793,GO:0005794,GO:0006044,GO:0006048,GO:0008080,GO:0048029	K00621	GNPNAT1, GNA1; glucosamine-phosphate N-acetyltransferase [EC:2.3.1.4]	Amino sugar and nucleotide sugar metabolism [PATH:ko00520]
gene-6532	gene-6532.1	Chr0_RagTag	0	1573742	1576813	+	Iron-sulfur assembly protein IscA-like 2, mitochondrial	GO:0005506,GO:0005739,GO:0016226,GO:0051537,GO:0051539,GO:0106035	K22072	ISCA2; iron-sulfur cluster assembly 2	Mitochondrial biogenesis [BR:ko03029]
gene-6533	gene-6533.1	Chr0_RagTag	0	1581794	1582264	-	-	-	-	-	-
gene-6534	gene-6534.1	Chr0_RagTag	0	1589576	1592332	+	Patellin-3	GO:0005737,GO:0005886,GO:0007049,GO:0008289,GO:0051301	-	-	-
gene-6535	gene-6535.1	Chr0_RagTag	0	1597500	1599810	-	60S ribosomal protein L10a	GO:0003723,GO:0003735,GO:0006412,GO:0015934	K02865	RP-L10Ae, RPL10A; large subunit ribosomal protein L10Ae	Ribosome [PATH:ko03010]
gene-6536	gene-6536.1	Chr0_RagTag	0	1604698	1607565	+	Putative transcription elongation factor SPT5 homolog 1	GO:0003729,GO:0003735,GO:0005840,GO:0006357,GO:0006368,GO:0006412,GO:0032044,GO:0032784	K15172	SUPT5H, SPT5; transcription elongation factor SPT5	Viral life cycle - HIV-1 [PATH:ko03250]
gene-6537	gene-6537.1	Chr0_RagTag	0	1610244	1611796	-	Cytochrome b-c1 complex subunit 9, mitochondrial	GO:0005739,GO:0005750,GO:0005829,GO:0006122	K00419	QCR9, UCRC; ubiquinol-cytochrome c reductase subunit 9	Oxidative phosphorylation [PATH:ko00190]
gene-6538	gene-6538.1	Chr0_RagTag	0	1612997	1619981	+	Protein CIA1	GO:0005515,GO:0005634,GO:0016226,GO:0097361	K24730	CIAO1, CIA1; cytosolic iron-sulfur protein assembly protein CIAO1	Domain-containing proteins not elsewhere classified [BR:ko04990]
gene-6539	gene-6539.1	Chr0_RagTag	0	1620560	1622283	-	Protein BIC1	GO:0005634,GO:0009785	-	-	-
gene-6540	gene-6540.1	Chr0_RagTag	0	1702942	1703640	-	Dimethylnonatriene synthase	GO:0002213,GO:0005506,GO:0009617,GO:0016021,GO:0016114,GO:0016705,GO:0020037,GO:0046246,GO:0050832,GO:0055114,GO:0097007,GO:0097008,GO:0098542,GO:0102171,GO:1901045	-	-	-
gene-6541	gene-6541.1	Chr0_RagTag	0	1720180	1721246	+	Low affinity inorganic phosphate transporter 4	GO:0005315,GO:0005886,GO:0006817,GO:0009610,GO:0010247,GO:0010311,GO:0015293,GO:0016021,GO:0016036,GO:0022857,GO:0036377,GO:0043562,GO:0055085,GO:0085042	-	-	-
gene-6542	gene-6542.1	Chr0_RagTag	0	1726913	1728751	+	Low affinity inorganic phosphate transporter 4	GO:0005315,GO:0005886,GO:0006817,GO:0009610,GO:0010247,GO:0010311,GO:0015293,GO:0016021,GO:0016036,GO:0022857,GO:0036377,GO:0043562,GO:0055085,GO:0085042	-	-	-
gene-6543	gene-6543.1	Chr0_RagTag	0	1882964	1884270	-	Protein of unknown function (DUF 659)	-	-	-	-
gene-6544	gene-6544.1	Chr0_RagTag	0	1887225	1887542	+	Probable amino acid permease 7	GO:0005886,GO:0006865,GO:0015293,GO:0016020,GO:0016021	-	-	-
gene-6545	gene-6545.1	Chr0_RagTag	0	1903210	1904967	+	Transcription factor MYB14	GO:0000976,GO:0003700,GO:0005634,GO:0009409,GO:0045893,GO:0050826	-	-	-
gene-6546	gene-6546.1	Chr0_RagTag	0	2031166	2032496	-	Probable amino acid permease 7	GO:0005886,GO:0006865,GO:0015293,GO:0016020,GO:0016021	-	-	-
gene-6547	gene-6547.1	Chr0_RagTag	0	2061916	2063493	-	Transcription factor MYB14	GO:0000976,GO:0003700,GO:0005634,GO:0009409,GO:0045893,GO:0050826	K09422	MYBP; transcription factor MYB, plant	Transcription factors [BR:ko03000]
gene-6548	gene-6548.1	Chr0_RagTag	0	2102047	2106476	-	Probable amino acid permease 7	GO:0003333,GO:0005886,GO:0006865,GO:0015293,GO:0016020,GO:0016021	K24917	AAP; amino acid permease	Transporters [BR:ko02000]
gene-6549	gene-6549.1	Chr0_RagTag	0	2110651	2113862	-	Probable amino acid permease 7	GO:0003333,GO:0005886,GO:0006865,GO:0015293,GO:0016020,GO:0016021	K24917	AAP; amino acid permease	Transporters [BR:ko02000]
gene-6550	gene-6550.1	Chr0_RagTag	0	2117103	2118121	-	-	-	-	-	-
gene-6551	gene-6551.1	Chr0_RagTag	0	2122051	2125867	-	CRIB domain-containing protein	-	-	-	-
gene-6552	gene-6552.1	Chr0_RagTag	0	2151866	2155225	+	Receptor-like protein EIX1	GO:0005515,GO:0005886,GO:0016021,GO:0050832	-	-	-
gene-6553	gene-6553.1	Chr0_RagTag	0	2157379	2158579	+	Glycerophosphodiester phosphodiesterase GDPDL3	GO:0005829,GO:0005886,GO:0006071,GO:0006629,GO:0008889,GO:0009932,GO:0010053,GO:0016021,GO:0031225,GO:0046658,GO:0048765,GO:0071555	-	-	-
gene-6554	gene-6554.1	Chr0_RagTag	0	2194159	2197843	+	Receptor-like protein EIX1	GO:0005515,GO:0005886,GO:0016021,GO:0050832	-	-	-
gene-6555	gene-6555.1	Chr0_RagTag	0	2205884	2207269	-	UDP-glycosyltransferase 75C1	GO:0005634,GO:0005737,GO:0008194,GO:0009737,GO:0009738,GO:0009787,GO:0009835,GO:0009845,GO:0010294,GO:0047215,GO:0080043,GO:0080044,GO:0080148	-	-	-
gene-6556	gene-6556.1	Chr0_RagTag	0	2254137	2260037	+	LRR receptor-like serine/threonine-protein kinase FLS2	GO:0005515	-	-	-
gene-6557	gene-6557.1	Chr0_RagTag	0	2280425	2280751	+	Receptor-like protein EIX2	GO:0005886,GO:0016021,GO:0050832	-	-	-
gene-6558	gene-6558.1	Chr0_RagTag	0	2347626	2349711	-	Serine/threonine-protein phosphatase 7 long form homolog	GO:0004722,GO:0005634,GO:0005829,GO:0046872	-	-	-
gene-6559	gene-6559.1	Chr0_RagTag	0	2353473	2361333	+	Receptor-like protein EIX2	GO:0005515,GO:0005886,GO:0016021,GO:0050832	-	-	-
gene-6560	gene-6560.1	Chr0_RagTag	0	2357306	2360319	+	Glycerophosphodiester phosphodiesterase GDPDL5	GO:0006071,GO:0006629,GO:0008889,GO:0016021,GO:0031225	-	-	-
gene-6561	gene-6561.1	Chr0_RagTag	0	2363821	2369010	+	Glycerophosphodiester phosphodiesterase GDPDL5	GO:0005515,GO:0006071,GO:0006629,GO:0008889,GO:0016021,GO:0031225	-	-	-
gene-6562	gene-6562.1	Chr0_RagTag	0	2375062	2376998	-	Probable serine/threonine-protein kinase WNK11	GO:0004672,GO:0004674,GO:0004712,GO:0005524,GO:0005737,GO:0006468,GO:0035556,GO:0106310	K08867	WNK, PRKWNK; WNK lysine deficient protein kinase [EC:2.7.11.1]	Protein kinases [BR:ko01001]
gene-6563	gene-6563.1	Chr0_RagTag	0	2386200	2389494	+	FRIGIDA-like protein 1	GO:0009908,GO:0030154	-	-	-
gene-6564	gene-6564.1	Chr0_RagTag	0	2399004	2405338	+	Probable WRKY transcription factor 20	GO:0000976,GO:0003700,GO:0005634,GO:0006355,GO:0009611,GO:0009961,GO:0043565,GO:0045893,GO:0046872	-	-	-
gene-6565	gene-6565.1	Chr0_RagTag	0	2406317	2408078	+	Poly(ADP-ribose) polymerase, catalytic domain containing protein	-	-	-	-
gene-6566	gene-6566.1	Chr0_RagTag	0	2408174	2412644	-	Scarecrow-like transcription factor PAT1	GO:0000976,GO:0003700,GO:0005634,GO:0005737,GO:0006355,GO:0009585,GO:0009640,GO:0043565,GO:1990110	-	-	-
gene-6567	gene-6567.1	Chr0_RagTag	0	2431352	2432325	-	Transmembrane protein, putative	GO:0003677,GO:0003916,GO:0005694,GO:0006265	-	-	-
gene-6568	gene-6568.1	Chr0_RagTag	0	2435075	2439249	+	Transcription termination factor MTERF9, chloroplastic	GO:0003690,GO:0006353,GO:0006355,GO:0009507,GO:0009651,GO:0009658,GO:0010343,GO:0032502,GO:0048364,GO:0048367,GO:1904821	K15032	MTERFD; mTERF domain-containing protein, mitochondrial	Translation factors [BR:ko03012]
gene-6569	gene-6569.1	Chr0_RagTag	0	2445086	2449735	-	Zinc finger CCCH domain-containing protein 18	GO:0003676,GO:0003677,GO:0003723,GO:0004518,GO:0046872	-	-	-
gene-6570	gene-6570.1	Chr0_RagTag	0	2477711	2480603	+	Armadillo	GO:0005515	-	-	-
gene-6571	gene-6571.1	Chr0_RagTag	0	2497653	2498885	+	Putative Receptor like protein 53	-	-	-	-
gene-6572	gene-6572.1	Chr0_RagTag	0	2502569	2514077	-	DUF21 domain-containing protein At1g55930, chloroplastic	GO:0005634,GO:0009536,GO:0009941,GO:0016021,GO:0031969,GO:0050660	-	-	-
gene-6573	gene-6573.1	Chr0_RagTag	0	2518526	2519942	-	DUF21 domain-containing protein At1g55930, chloroplastic	GO:0005634,GO:0009536,GO:0009941,GO:0016021,GO:0031969,GO:0050660	-	-	-
gene-6574	gene-6574.1	Chr0_RagTag	0	2527800	2530460	-	Receptor-like protein kinase 7	GO:0001653,GO:0004672,GO:0004674,GO:0004712,GO:0005515,GO:0005524,GO:0005886,GO:0006979,GO:0009845,GO:0016021,GO:0042802,GO:0045087,GO:0046777,GO:0106310	-	-	-
gene-6575	gene-6575.1	Chr0_RagTag	0	2546992	2549493	-	Receptor-like protein 6	GO:0005515,GO:0005886,GO:0016021	-	-	-
gene-6576	gene-6576.1	Chr0_RagTag	0	2549540	2549734	-	-	-	-	-	-
gene-6577	gene-6577.1	Chr0_RagTag	0	2577911	2581274	-	Receptor-like protein 9DC3	GO:0005515,GO:0005886,GO:0016021,GO:0050832	-	-	-
gene-6578	gene-6578.1	Chr0_RagTag	0	2596273	2599255	-	Receptor-like protein 6	GO:0005515,GO:0005886,GO:0016021	-	-	-
gene-6579	gene-6579.1	Chr0_RagTag	0	2625031	2629057	-	Receptor-like kinase TMK4	GO:0004672,GO:0004674,GO:0004712,GO:0005515,GO:0005524,GO:0005794,GO:0005886,GO:0006468,GO:0009506,GO:0016021,GO:0106310	-	-	-
gene-6580	gene-6580.1	Chr0_RagTag	0	2648577	2652283	-	Receptor-like protein kinase 7	GO:0001653,GO:0004672,GO:0004674,GO:0004712,GO:0005515,GO:0005524,GO:0005886,GO:0006979,GO:0009845,GO:0016021,GO:0042802,GO:0045087,GO:0046777,GO:0106310	-	-	-
gene-6581	gene-6581.1	Chr0_RagTag	0	2702763	2705597	-	Receptor-like protein 9DC3	GO:0005515,GO:0005886,GO:0016021,GO:0050832	-	-	-
gene-6582	gene-6582.1	Chr0_RagTag	0	2722303	2722758	-	Putative DUF21 domain-containing protein At3g13070, chloroplastic	GO:0005829,GO:0009941,GO:0016021,GO:0031969,GO:0050660	-	-	-
gene-6583	gene-6583.1	Chr0_RagTag	0	2727389	2728420	-	Receptor-like protein kinase 7	GO:0001653,GO:0004672,GO:0004674,GO:0004712,GO:0005515,GO:0005524,GO:0005886,GO:0006979,GO:0009845,GO:0016021,GO:0042802,GO:0045087,GO:0046777,GO:0106310	-	-	-
gene-6584	gene-6584.1	Chr0_RagTag	0	2740142	2743327	-	Receptor-like protein 6	GO:0005515,GO:0005886,GO:0016021	-	-	-
gene-6585	gene-6585.1	Chr0_RagTag	0	2782173	2784574	-	Receptor-like protein 6	GO:0005515,GO:0005886,GO:0016021,GO:0050832	-	-	-
gene-6586	gene-6586.1	Chr0_RagTag	0	2782510	2784808	-	Receptor-like protein 6	GO:0005515,GO:0005886,GO:0016021	-	-	-
gene-6587	gene-6587.1	Chr0_RagTag	0	2801764	2804683	-	Receptor-like protein 35	GO:0005515,GO:0005886,GO:0016021	-	-	-
gene-6588	gene-6588.1	Chr0_RagTag	0	2803396	2804905	-	Receptor-like protein 6	GO:0005515,GO:0005886,GO:0016021	-	-	-
gene-6589	gene-6589.1	Chr0_RagTag	0	2809958	2813010	-	Receptor-like protein 7	GO:0005515,GO:0005886,GO:0016021	-	-	-
gene-6590	gene-6590.1	Chr0_RagTag	0	2849662	2853014	-	Receptor-like protein 54	GO:0005515,GO:0005886,GO:0009536,GO:0016021	-	-	-
gene-6591	gene-6591.1	Chr0_RagTag	0	2875704	2880458	-	Receptor-like kinase TMK4	GO:0004672,GO:0004674,GO:0004712,GO:0005515,GO:0005524,GO:0005794,GO:0005886,GO:0006468,GO:0009506,GO:0016021,GO:0106310	-	-	-
gene-6592	gene-6592.1	Chr0_RagTag	0	2906981	2909348	+	DUF659 domain-containing protein	-	-	-	-
gene-6593	gene-6593.1	Chr0_RagTag	0	2942276	2948328	-	ABC transporter C family member 3	GO:0000325,GO:0005524,GO:0005773,GO:0005774,GO:0008559,GO:0009506,GO:0010290,GO:0015431,GO:0016020,GO:0016021,GO:0042626,GO:0048046,GO:0055085	-	-	-
gene-6594	gene-6594.1	Chr0_RagTag	0	2962980	2963576	-	ABC transporter C family member 3	GO:0000325,GO:0005524,GO:0005773,GO:0005774,GO:0008559,GO:0009506,GO:0010290,GO:0015431,GO:0016020,GO:0016021,GO:0042626,GO:0048046,GO:0055085	-	-	-
gene-6595	gene-6595.1	Chr0_RagTag	0	2963686	2979011	-	ABC transporter C family member 3	GO:0000325,GO:0005524,GO:0005773,GO:0005774,GO:0008559,GO:0009506,GO:0010290,GO:0015431,GO:0016020,GO:0016021,GO:0042626,GO:0048046,GO:0051707,GO:0055085	-	-	-
gene-6596	gene-6596.1	Chr0_RagTag	0	2991876	2995119	-	ABC transporter C family member 3	GO:0000325,GO:0005524,GO:0005773,GO:0005774,GO:0008559,GO:0009506,GO:0010290,GO:0015431,GO:0016020,GO:0016021,GO:0042626,GO:0048046,GO:0055085	-	-	-
gene-6597	gene-6597.1	Chr0_RagTag	0	2997033	2999039	-	RNase H-like domain found in reverse transcriptase	-	-	-	-
gene-6598	gene-6598.1	Chr0_RagTag	0	3005102	3015474	-	ABC transporter C family member 3	GO:0000325,GO:0005524,GO:0005773,GO:0005774,GO:0008559,GO:0009506,GO:0010290,GO:0015431,GO:0016020,GO:0016021,GO:0042626,GO:0048046,GO:0055085	-	-	-
gene-6599	gene-6599.1	Chr0_RagTag	0	3026049	3032984	-	ABC transporter C family member 3	GO:0000325,GO:0005524,GO:0005773,GO:0005774,GO:0008559,GO:0009506,GO:0010290,GO:0015431,GO:0016020,GO:0016021,GO:0042626,GO:0048046,GO:0055085	-	-	-
gene-6600	gene-6600.1	Chr0_RagTag	0	3071022	3079723	-	ABC transporter C family member 3	GO:0000325,GO:0005524,GO:0005773,GO:0005774,GO:0008559,GO:0009506,GO:0010290,GO:0015431,GO:0016020,GO:0016021,GO:0042626,GO:0048046,GO:0055085	-	-	-
gene-6601	gene-6601.1	Chr0_RagTag	0	3096435	3102502	+	ABC transporter C family member 3	GO:0000325,GO:0005524,GO:0005773,GO:0005774,GO:0008559,GO:0009506,GO:0010290,GO:0015431,GO:0016020,GO:0016021,GO:0042626,GO:0048046,GO:0055085	-	-	-
gene-6602	gene-6602.1	Chr0_RagTag	0	3104536	3105285	+	Serine/threonine-protein kinase ZRK3	GO:0004672,GO:0004674,GO:0004712,GO:0005524,GO:0005886,GO:0006468,GO:0007166,GO:0042742,GO:0106310	-	-	-
gene-6603	gene-6603.1	Chr0_RagTag	0	3108546	3112097	+	Putative F-box/LRR-repeat protein 23 isoform X1	-	-	-	-
gene-6604	gene-6604.1	Chr0_RagTag	0	3171542	3172264	+	-	-	-	-	-
gene-6605	gene-6605.1	Chr0_RagTag	0	3180125	3181128	+	Serine/threonine-protein kinase ZRK1	GO:0004672,GO:0005524,GO:0005886,GO:0006468,GO:0007166,GO:0009266,GO:0016301,GO:0042742,GO:1900426	-	-	-
gene-6606	gene-6606.1	Chr0_RagTag	0	3213108	3219522	+	ABC transporter C family member 3	GO:0000325,GO:0005524,GO:0005773,GO:0005774,GO:0008559,GO:0009506,GO:0010290,GO:0015431,GO:0016020,GO:0016021,GO:0042626,GO:0048046,GO:0055085	-	-	-
gene-6607	gene-6607.1	Chr0_RagTag	0	3221666	3224099	-	Cytochrome P450 71D10	GO:0004497,GO:0005506,GO:0016705,GO:0020037,GO:0055114	-	-	-
gene-6608	gene-6608.1	Chr0_RagTag	0	3244401	3248466	-	Cytochrome P450 71D11	GO:0004497,GO:0005506,GO:0016705,GO:0020037,GO:0055114	-	-	-
gene-6609	gene-6609.1	Chr0_RagTag	0	3255965	3257158	-	Premnaspirodiene oxygenase	GO:0004497,GO:0005506,GO:0016021,GO:0016705,GO:0020037,GO:0055114	-	-	-
gene-6610	gene-6610.1	Chr0_RagTag	0	3260032	3261615	-	Serine acetyltransferase 3, mitochondrial	GO:0005737,GO:0005739,GO:0005829,GO:0006535,GO:0008270,GO:0009001,GO:0019344	K00640	cysE; serine O-acetyltransferase [EC:2.3.1.30]	Sulfur metabolism [PATH:ko00920]
gene-6611	gene-6611.1	Chr0_RagTag	0	3262938	3263513	-	-	-	-	-	-
gene-6612	gene-6612.1	Chr0_RagTag	0	3283226	3285805	-	Disease resistance protein RGA2	GO:0005524,GO:0006952,GO:0043531	-	-	-
gene-6613	gene-6613.1	Chr0_RagTag	0	3295428	3299753	+	11-beta-hydroxysteroid dehydrogenase A	GO:0005811,GO:0016021,GO:0044594,GO:0055114,GO:0070523,GO:0070524,GO:0072582	-	-	-
gene-6614	gene-6614.1	Chr0_RagTag	0	3302627	3303008	+	11-beta-hydroxysteroid dehydrogenase A	GO:0005811,GO:0016021,GO:0044594,GO:0070523,GO:0070524,GO:0072582	-	-	-
gene-6615	gene-6615.1	Chr0_RagTag	0	3314324	3316786	+	11-beta-hydroxysteroid dehydrogenase A	GO:0005811,GO:0016021,GO:0044594,GO:0055114,GO:0070523,GO:0070524,GO:0072582	-	-	-
gene-6616	gene-6616.1	Chr0_RagTag	0	3318380	3322920	+	11-beta-hydroxysteroid dehydrogenase-like 2	GO:0006694,GO:0016021,GO:0016491,GO:0055114	-	-	-
gene-6617	gene-6617.1	Chr0_RagTag	0	3320504	3322054	+	11-beta-hydroxysteroid dehydrogenase A	GO:0005811,GO:0016021,GO:0044594,GO:0055114,GO:0070523,GO:0070524,GO:0072582	-	-	-
gene-6618	gene-6618.1	Chr0_RagTag	0	3325338	3327570	-	30S ribosomal protein S10, chloroplastic	GO:0003723,GO:0003735,GO:0005840,GO:0006412,GO:0009507	K02946	RP-S10, MRPS10, rpsJ; small subunit ribosomal protein S10	Ribosome [PATH:ko03010]
gene-6619	gene-6619.1	Chr0_RagTag	0	3332405	3335008	+	Pectinesterase QRT1	GO:0005576,GO:0030599,GO:0042545,GO:0045330,GO:0045490,GO:0052689	K01051	E3.1.1.11; pectinesterase [EC:3.1.1.11]	Pentose and glucuronate interconversions [PATH:ko00040]
gene-6620	gene-6620.1	Chr0_RagTag	0	3334963	3340755	-	Agenet domain-containing protein / bromo-adjacent domain-containing	-	-	-	-
gene-6621	gene-6621.1	Chr0_RagTag	0	3350195	3354433	-	DNA-dependent metalloprotease	-	K22685	WSS1; DNA-dependent metalloprotease WSS1 [EC:3.4.24.-]	Peptidases and inhibitors [BR:ko01002]
gene-6622	gene-6622.1	Chr0_RagTag	0	3357582	3362919	+	-	-	-	-	-
gene-6623	gene-6623.1	Chr0_RagTag	0	3364019	3366369	-	Zinc transporter 11	GO:0005385,GO:0005634,GO:0005886,GO:0016020,GO:0016021,GO:0030001,GO:0046873,GO:0055085,GO:0071577	K14709	SLC39A1_2_3, ZIP1_2_3; solute carrier family 39 (zinc transporter), member 1/2/3	Alzheimer disease [PATH:ko05010]
gene-6624	gene-6624.1	Chr0_RagTag	0	3416381	3416885	+	-	-	-	-	-
gene-6625	gene-6625.1	Chr0_RagTag	0	3428295	3430061	+	Zinc knuckle	-	-	-	-
gene-6626	gene-6626.1	Chr0_RagTag	0	3429308	3433328	+	Uncharacterized mitochondrial protein AtMg00310	GO:0003676,GO:0004523,GO:0005739	-	-	-
gene-6627	gene-6627.1	Chr0_RagTag	0	3479000	3480947	+	Zinc transporter 11	GO:0005385,GO:0005634,GO:0005886,GO:0016020,GO:0016021,GO:0030001,GO:0046873,GO:0055085,GO:0071577	K14709	SLC39A1_2_3, ZIP1_2_3; solute carrier family 39 (zinc transporter), member 1/2/3	Alzheimer disease [PATH:ko05010]
gene-6628	gene-6628.1	Chr0_RagTag	0	3581598	3584345	+	Protein SRG1	GO:0010150,GO:0016491,GO:0016682,GO:0046872,GO:0055114	-	-	-
gene-6629	gene-6629.1	Chr0_RagTag	0	3612967	3620443	-	Mitochondrial import inner membrane translocase subunit TIM50	GO:0005634,GO:0005739,GO:0005743,GO:0005744,GO:0016021,GO:0030150	K17496	TIM50; mitochondrial import inner membrane translocase subunit TIM50	Mitochondrial biogenesis [BR:ko03029]
gene-6630	gene-6630.1	Chr0_RagTag	0	3620747	3622653	+	Cytoplasmic tRNA 2-thiolation protein	-	-	-	-
gene-6631	gene-6631.1	Chr0_RagTag	0	3639771	3640799	+	Retrotransposon-like protein 1	-	-	-	-
gene-6632	gene-6632.1	Chr0_RagTag	0	3649251	3650573	-	HMA domain-containing protein	-	-	-	-
gene-6633	gene-6633.1	Chr0_RagTag	0	3664239	3666360	-	Serine/threonine-protein kinase ZRK1	GO:0004672,GO:0005524,GO:0005886,GO:0006468,GO:0007166,GO:0009266,GO:0016301,GO:0042742,GO:1900426	-	-	-
gene-6634	gene-6634.1	Chr0_RagTag	0	3687977	3693224	-	Meiotic recombination protein SPO11-1	GO:0000228,GO:0000706,GO:0000724,GO:0003677,GO:0003824,GO:0003918,GO:0005524,GO:0005634,GO:0005694,GO:0006259,GO:0007129,GO:0007131,GO:0009570,GO:0016787,GO:0016887,GO:0042138,GO:0046872,GO:0051026	K10878	SPO11; meiotic recombination protein SPO11	Meiosis - yeast [PATH:ko04113]
gene-6635	gene-6635.1	Chr0_RagTag	0	3691881	3708793	-	Serine/threonine-protein kinase ZRK1	GO:0004672,GO:0005524,GO:0005886,GO:0006468,GO:0007166,GO:0009266,GO:0016301,GO:0042742,GO:1900426	-	-	-
gene-6636	gene-6636.1	Chr0_RagTag	0	3700845	3703909	-	Serine/threonine-protein kinase ZRK1	GO:0004672,GO:0005524,GO:0005886,GO:0006468,GO:0007166,GO:0009266,GO:0016301,GO:0042742,GO:0055085,GO:1900426	-	-	-
gene-6637	gene-6637.1	Chr0_RagTag	0	3715545	3718934	-	Meiotic recombination protein SPO11-1	GO:0000228,GO:0000706,GO:0000724,GO:0003677,GO:0003824,GO:0003918,GO:0005524,GO:0005634,GO:0005694,GO:0006259,GO:0007129,GO:0007131,GO:0016787,GO:0042138,GO:0046872,GO:0051026	K10878	SPO11; meiotic recombination protein SPO11	Meiosis - yeast [PATH:ko04113]
gene-6638	gene-6638.1	Chr0_RagTag	0	3723476	3723794	-	-	-	-	-	-
gene-6639	gene-6639.1	Chr0_RagTag	0	3726795	3727950	-	Protein PELOTA 1	GO:0004519,GO:0005634,GO:0005737,GO:0032790,GO:0046872,GO:0070481,GO:0070651,GO:0070966,GO:0071025	-	-	-
gene-6640	gene-6640.1	Chr0_RagTag	0	3729531	3730046	+	Possible lysine decarboxylase	-	-	-	-
gene-6641	gene-6641.1	Chr0_RagTag	0	3734916	3736994	-	Serine/threonine-protein kinase ZRK1	GO:0004672,GO:0005524,GO:0005886,GO:0006468,GO:0007166,GO:0009266,GO:0016301,GO:0042742,GO:1900426	-	-	-
gene-6642	gene-6642.1	Chr0_RagTag	0	3758676	3760825	-	Meiotic recombination protein SPO11-1	GO:0000228,GO:0000706,GO:0000724,GO:0003677,GO:0003918,GO:0005524,GO:0005634,GO:0007129,GO:0007131,GO:0016787,GO:0042138,GO:0046872,GO:0051026	-	-	-
gene-6643	gene-6643.1	Chr0_RagTag	0	3764366	3765035	+	Cysteine synthase 2	GO:0004124,GO:0005737,GO:0005739,GO:0005741,GO:0006535,GO:0016021,GO:0019344	-	-	-
gene-6644	gene-6644.1	Chr0_RagTag	0	3768421	3769817	-	Serine/threonine-protein kinase ZRK1	GO:0004672,GO:0004674,GO:0004712,GO:0004713,GO:0005524,GO:0005886,GO:0006468,GO:0007166,GO:0009266,GO:0016301,GO:0042742,GO:0106310,GO:1900426	-	-	-
gene-6645	gene-6645.1	Chr0_RagTag	0	3775141	3780220	-	Meiotic recombination protein SPO11-1	GO:0000228,GO:0000706,GO:0000724,GO:0003677,GO:0003918,GO:0005524,GO:0005634,GO:0007129,GO:0007131,GO:0016787,GO:0042138,GO:0046872,GO:0051026	-	-	-
gene-6646	gene-6646.1	Chr0_RagTag	0	3796033	3801032	-	Meiotic recombination protein SPO11-1	GO:0000228,GO:0000706,GO:0000724,GO:0003677,GO:0003824,GO:0003918,GO:0005524,GO:0005634,GO:0005694,GO:0006259,GO:0007129,GO:0007131,GO:0016787,GO:0042138,GO:0046872,GO:0051026	-	-	-
gene-6647	gene-6647.1	Chr0_RagTag	0	3804319	3805419	+	Two pore potassium channel a	GO:0005242,GO:0005509,GO:0005887,GO:0009705,GO:0022841,GO:0030007,GO:0030322,GO:0031004,GO:0071805	-	-	-
gene-6648	gene-6648.1	Chr0_RagTag	0	3812626	3814677	+	Two-pore potassium channel 1	GO:0005216,GO:0005774,GO:0005887,GO:0009705,GO:0010029,GO:0010119,GO:0022841,GO:0030007,GO:0030322,GO:0046872,GO:0071257,GO:0071805,GO:0097623,GO:1990573	K05389	KCNKF; potassium channel subfamily K, other eukaryote	Ion channels [BR:ko04040]
gene-6649	gene-6649.1	Chr0_RagTag	0	3825158	3826236	+	Receptor-like protein kinase 7	GO:0001653,GO:0004672,GO:0004674,GO:0004712,GO:0005515,GO:0005524,GO:0005886,GO:0006979,GO:0009845,GO:0016021,GO:0042802,GO:0045087,GO:0046777,GO:0106310	-	-	-
gene-6650	gene-6650.1	Chr0_RagTag	0	3825566	3827827	+	Receptor-like protein 34	GO:0005515,GO:0005886,GO:0016021	-	-	-
gene-6651	gene-6651.1	Chr0_RagTag	0	3845811	3848100	+	Two-pore potassium channel 1	GO:0005216,GO:0005774,GO:0005887,GO:0009705,GO:0010029,GO:0010119,GO:0022841,GO:0030007,GO:0030322,GO:0046872,GO:0071257,GO:0071805,GO:0097623,GO:1990573	K05389	KCNKF; potassium channel subfamily K, other eukaryote	Ion channels [BR:ko04040]
gene-6652	gene-6652.1	Chr0_RagTag	0	3854872	3856025	+	Two-pore potassium channel 1	GO:0005216,GO:0005774,GO:0005887,GO:0006811,GO:0009705,GO:0010029,GO:0010119,GO:0016020,GO:0022841,GO:0030007,GO:0030322,GO:0046872,GO:0055085,GO:0071257,GO:0071805,GO:0097623,GO:1990573	K05389	KCNKF; potassium channel subfamily K, other eukaryote	Ion channels [BR:ko04040]
gene-6653	gene-6653.1	Chr0_RagTag	0	3858370	3860573	+	Two-pore potassium channel 1	GO:0005216,GO:0005774,GO:0005887,GO:0009705,GO:0010029,GO:0010119,GO:0022841,GO:0030007,GO:0030322,GO:0046872,GO:0071257,GO:0071805,GO:0097623,GO:1990573	-	-	-
gene-6654	gene-6654.1	Chr0_RagTag	0	3861456	3863945	+	Two-pore potassium channel 1	GO:0005216,GO:0005774,GO:0005887,GO:0009705,GO:0010029,GO:0010119,GO:0022841,GO:0030007,GO:0030322,GO:0046872,GO:0071257,GO:0071805,GO:0097623,GO:1990573	K05389	KCNKF; potassium channel subfamily K, other eukaryote	Ion channels [BR:ko04040]
gene-6655	gene-6655.1	Chr0_RagTag	0	3869066	3869684	-	Procyclic form-specific polypeptide B1-alpha	-	-	-	-
gene-6656	gene-6656.1	Chr0_RagTag	0	3885586	3886590	-	Serine/threonine-protein kinase ZRK3	GO:0004672,GO:0004674,GO:0004712,GO:0005524,GO:0005886,GO:0006468,GO:0007166,GO:0042742,GO:0106310	-	-	-
gene-6657	gene-6657.1	Chr0_RagTag	0	3910576	3911613	-	Serine/threonine-protein kinase ZRK3	GO:0004672,GO:0004674,GO:0004712,GO:0005524,GO:0005886,GO:0006468,GO:0007166,GO:0042742,GO:0106310	-	-	-
gene-6658	gene-6658.1	Chr0_RagTag	0	3981900	3983261	-	Wall-associated receptor kinase-like 2	GO:0004672,GO:0004674,GO:0004712,GO:0005509,GO:0005524,GO:0005886,GO:0006468,GO:0007166,GO:0009505,GO:0016021,GO:0030247,GO:0046777,GO:0106310	-	-	-
gene-6659	gene-6659.1	Chr0_RagTag	0	3986660	3988131	-	Serine/threonine-protein kinase ZRK1	GO:0004672,GO:0005524,GO:0005886,GO:0006468,GO:0007166,GO:0009266,GO:0016301,GO:0042742,GO:1900426	-	-	-
gene-6660	gene-6660.1	Chr0_RagTag	0	3990267	3992072	-	Serine/threonine-protein kinase ZRK1	GO:0004672,GO:0005524,GO:0005886,GO:0006468,GO:0007166,GO:0009266,GO:0016301,GO:0042742,GO:1900426	-	-	-
gene-6661	gene-6661.1	Chr0_RagTag	0	3994093	3996299	+	Zinc finger BED domain-containing protein RICESLEEPER 2	GO:0003677,GO:0005634,GO:0009791,GO:0046872,GO:0046983	-	-	-
gene-6662	gene-6662.1	Chr0_RagTag	0	3998802	4000055	-	Serine/threonine-protein kinase ZRK1	GO:0004672,GO:0005524,GO:0005886,GO:0006468,GO:0007166,GO:0009266,GO:0016301,GO:0042742,GO:1900426	-	-	-
gene-6663	gene-6663.1	Chr0_RagTag	0	4003009	4004694	-	Putative myelin transcription factor 1-like protein	-	-	-	-
gene-6664	gene-6664.1	Chr0_RagTag	0	4012445	4014034	+	Cysteine synthase 2-like isoform X1	-	-	-	-
gene-6665	gene-6665.1	Chr0_RagTag	0	4030622	4032275	+	Serine/threonine-protein kinase ZRK1	GO:0004672,GO:0005524,GO:0005886,GO:0006468,GO:0007166,GO:0009266,GO:0016301,GO:0042742,GO:1900426	-	-	-
gene-6666	gene-6666.1	Chr0_RagTag	0	4069424	4070948	+	Serine/threonine-protein kinase ZRK1	GO:0004672,GO:0005524,GO:0005886,GO:0006468,GO:0007166,GO:0009266,GO:0016301,GO:0042742,GO:1900426	-	-	-
gene-6667	gene-6667.1	Chr0_RagTag	0	4096814	4097250	+	Cysteine synthase 2-like isoform X1	-	-	-	-
gene-6668	gene-6668.1	Chr0_RagTag	0	4102566	4104058	+	Serine/threonine-protein kinase ZRK1	GO:0004672,GO:0005524,GO:0005886,GO:0006468,GO:0007166,GO:0009266,GO:0016301,GO:0042742,GO:1900426	-	-	-
gene-6669	gene-6669.1	Chr0_RagTag	0	4119040	4119650	+	Protein kinase domain-containing protein	GO:0004672,GO:0006468	-	-	-
gene-6670	gene-6670.1	Chr0_RagTag	0	4130877	4132777	-	Domain of unknown function (DUF4219)	-	-	-	-
gene-6671	gene-6671.1	Chr0_RagTag	0	4135640	4139406	+	Retrovirus-related Pol polyprotein from transposon TNT 1-94	GO:0003676,GO:0003964,GO:0004190,GO:0004519,GO:0008270,GO:0015074	-	-	-
gene-6672	gene-6672.1	Chr0_RagTag	0	4150481	4151554	+	Serine/threonine-protein kinase ZRK1	GO:0005524,GO:0005886,GO:0006468,GO:0007166,GO:0009266,GO:0016301,GO:0042742,GO:1900426	-	-	-
gene-6673	gene-6673.1	Chr0_RagTag	0	4158652	4160584	+	Probable LRR receptor-like serine/threonine-protein kinase At4g29180	GO:0004672,GO:0004674,GO:0004712,GO:0005524,GO:0006468,GO:0016021,GO:0106310	-	-	-
gene-6674	gene-6674.1	Chr0_RagTag	0	4173161	4174099	+	CCHC-type domain-containing protein	GO:0003676,GO:0008270	-	-	-
gene-6675	gene-6675.1	Chr0_RagTag	0	4175067	4180345	+	Uncharacterized mitochondrial protein AtMg01250	GO:0003676,GO:0004523,GO:0005739	-	-	-
gene-6676	gene-6676.1	Chr0_RagTag	0	4181116	4182171	-	Serine/threonine-protein kinase ZRK3	GO:0004672,GO:0004674,GO:0004712,GO:0005524,GO:0005829,GO:0005886,GO:0006468,GO:0007166,GO:0042742,GO:0106310	-	-	-
gene-6677	gene-6677.1	Chr0_RagTag	0	4188462	4192640	-	Transposon Ty3-G Gag-Pol polyprotein	GO:0000943,GO:0003677,GO:0003723,GO:0003887,GO:0003964,GO:0004190,GO:0004523,GO:0004540,GO:0005524,GO:0005634,GO:0005737,GO:0006310,GO:0008233,GO:0008270,GO:0015074,GO:0032197	-	-	-
gene-6678	gene-6678.1	Chr0_RagTag	0	4194944	4197424	+	-	-	-	-	-
gene-6679	gene-6679.1	Chr0_RagTag	0	4218340	4222373	+	Peptidyl-prolyl cis-trans isomerase FKBP16-1, chloroplastic	GO:0003755,GO:0009414,GO:0009507,GO:0009543,GO:0009644,GO:0031647,GO:0031977	-	-	-
gene-6680	gene-6680.1	Chr0_RagTag	0	4234255	4236496	+	Serine/threonine-protein kinase ZRK1	GO:0004672,GO:0005524,GO:0005886,GO:0006468,GO:0007166,GO:0009266,GO:0016301,GO:0042742,GO:1900426	-	-	-
gene-6681	gene-6681.1	Chr0_RagTag	0	4255187	4255402	+	60S ribosome subunit biogenesis protein NIP7 homolog	GO:0003723,GO:0005730,GO:0030687,GO:0042255,GO:0042273	-	-	-
gene-6682	gene-6682.1	Chr0_RagTag	0	4284129	4286921	+	DEK domain-containing chromatin-associated protein 3	GO:0003677,GO:0003682,GO:0005634,GO:0005730,GO:0005829,GO:0006338,GO:0006355,GO:0009651,GO:0042393,GO:0045892,GO:2000779	-	-	-
gene-6683	gene-6683.1	Chr0_RagTag	0	4288262	4290122	+	Serine/threonine-protein kinase ZRK1	GO:0004672,GO:0005524,GO:0005886,GO:0006468,GO:0007166,GO:0009266,GO:0016301,GO:0042742,GO:1900426	-	-	-
gene-6684	gene-6684.1	Chr0_RagTag	0	4291557	4292654	-	-	-	-	-	-
gene-6685	gene-6685.1	Chr0_RagTag	0	4294198	4295089	-	Cytokinin riboside 5'-monophosphate phosphoribohydrolase	-	-	-	-
gene-6686	gene-6686.1	Chr0_RagTag	0	4299674	4301048	+	Desmethylxanthohumol 6'-O-methyltransferase	GO:0005737,GO:0008171,GO:0032259,GO:0046983	-	-	-
gene-6687	gene-6687.1	Chr0_RagTag	0	4330750	4332211	+	60S ribosome subunit biogenesis protein NIP7 homolog	GO:0003723,GO:0005730,GO:0030687,GO:0042255,GO:0042273	K07565	NIP7; 60S ribosome subunit biogenesis protein NIP7	Ribosome biogenesis [BR:ko03009]
gene-6688	gene-6688.1	Chr0_RagTag	0	4334229	4335053	+	Serine/threonine-protein kinase ZRK1	GO:0004672,GO:0005524,GO:0005886,GO:0006468,GO:0007166,GO:0009266,GO:0016301,GO:0042742,GO:1900426	-	-	-
gene-6689	gene-6689.1	Chr0_RagTag	0	4365199	4366659	+	60S ribosome subunit biogenesis protein NIP7 homolog	GO:0003723,GO:0005730,GO:0030687,GO:0042255,GO:0042273	K07565	NIP7; 60S ribosome subunit biogenesis protein NIP7	Ribosome biogenesis [BR:ko03009]
gene-6690	gene-6690.1	Chr0_RagTag	0	4368771	4369478	+	Serine/threonine-protein kinase ZRK1	GO:0004672,GO:0005524,GO:0005886,GO:0006468,GO:0007166,GO:0009266,GO:0016301,GO:0042742,GO:1900426	-	-	-
gene-6691	gene-6691.1	Chr0_RagTag	0	4374056	4374977	+	Desmethylxanthohumol 6'-O-methyltransferase	GO:0005737,GO:0008171,GO:0032259,GO:0046983	-	-	-
gene-6692	gene-6692.1	Chr0_RagTag	0	4393763	4400127	+	Serine/threonine-protein kinase ZRK1	GO:0004672,GO:0005524,GO:0005886,GO:0006468,GO:0007166,GO:0009266,GO:0016301,GO:0042742,GO:1900426	-	-	-
gene-6693	gene-6693.1	Chr0_RagTag	0	4394314	4394940	+	Serine/threonine-protein kinase ZRK1	GO:0004672,GO:0005524,GO:0005886,GO:0006468,GO:0007166,GO:0009266,GO:0016301,GO:0042742,GO:1900426	-	-	-
gene-6694	gene-6694.1	Chr0_RagTag	0	4400519	4403959	-	Cysteine synthase 2	GO:0004124,GO:0005737,GO:0005739,GO:0005741,GO:0006535,GO:0016021,GO:0019344	K01738	cysK; cysteine synthase [EC:2.5.1.47]	Sulfur metabolism [PATH:ko00920]
gene-6695	gene-6695.1	Chr0_RagTag	0	4422863	4429858	+	DEK domain-containing chromatin-associated protein 3	GO:0003677,GO:0003682,GO:0005634,GO:0005730,GO:0005829,GO:0006338,GO:0006355,GO:0009651,GO:0042393,GO:0045892,GO:2000779	K17046	DEK; protein DEK	Chromosome and associated proteins [BR:ko03036]
gene-6696	gene-6696.1	Chr0_RagTag	0	4439749	4440941	+	Nuclear transcription factor Y subunit B-3	GO:0000981,GO:0001228,GO:0003700,GO:0005829,GO:0006357,GO:0016602,GO:0043565,GO:0046982	K08065	NFYB, HAP3; nuclear transcription Y subunit beta	Antigen processing and presentation [PATH:ko04612]
gene-6697	gene-6697.1	Chr0_RagTag	0	4443596	4450041	-	RRM domain-containing protein	GO:0003676	K14398	CPSF6_7; cleavage and polyadenylation specificity factor subunit 6/7	mRNA surveillance pathway [PATH:ko03015]
gene-6698	gene-6698.1	Chr0_RagTag	0	4493615	4494766	-	-	-	-	-	-
gene-6699	gene-6699.1	Chr0_RagTag	0	4493867	4494890	+	Putative Proline rich extensin signature	-	-	-	-
gene-6700	gene-6700.1	Chr0_RagTag	0	4498699	4504371	+	Inactive beta-amylase 4, chloroplastic	GO:0000272,GO:0005983,GO:0009507,GO:0016161	-	-	-
gene-6701	gene-6701.1	Chr0_RagTag	0	4504724	4507082	-	Probable pectate lyase 22	GO:0009536,GO:0030570,GO:0045490,GO:0046872	K01728	pel; pectate lyase [EC:4.2.2.2]	Pentose and glucuronate interconversions [PATH:ko00040]
gene-6702	gene-6702.1	Chr0_RagTag	0	4510002	4510990	+	Protein TIC 20-v, chloroplastic	GO:0009507,GO:0009535,GO:0009579,GO:0009706,GO:0015031,GO:0016021	-	-	-
gene-6703	gene-6703.1	Chr0_RagTag	0	4522317	4524686	+	Copia protein	GO:0003676,GO:0004190,GO:0005524,GO:0008270,GO:0015074	-	-	-
gene-6704	gene-6704.1	Chr0_RagTag	0	4526360	4527952	+	Fasciclin-like arabinogalactan protein 1	GO:0005886,GO:0009536,GO:0031225,GO:0046658,GO:0048046,GO:0048364,GO:0048367,GO:0099503	-	-	-
gene-6705	gene-6705.1	Chr0_RagTag	0	4533286	4538831	-	Nudix hydrolase 10	GO:0000210,GO:0005829,GO:0016787,GO:0035529,GO:0046872,GO:0047631,GO:0051287	-	-	-
gene-6706	gene-6706.1	Chr0_RagTag	0	4555836	4556772	-	Retrovirus-related Pol polyprotein from transposon RE1	GO:0003676,GO:0003964,GO:0004190,GO:0004519,GO:0006310,GO:0015074,GO:0046872	-	-	-
gene-6707	gene-6707.1	Chr0_RagTag	0	4557197	4558616	-	GAG-pre-integrase domain	-	-	-	-
gene-6708	gene-6708.1	Chr0_RagTag	0	4568097	4568882	-	Retrovirus-related Pol polyprotein from transposon TNT 1-94	GO:0003676,GO:0003964,GO:0004190,GO:0004519,GO:0008270,GO:0015074	-	-	-
gene-6709	gene-6709.1	Chr0_RagTag	0	4569183	4571376	-	Retrovirus-related Pol polyprotein from transposon TNT 1-94	GO:0003676,GO:0003964,GO:0004190,GO:0004519,GO:0008270,GO:0015074	-	-	-
gene-6710	gene-6710.1	Chr0_RagTag	0	4576408	4588447	+	NAD-dependent protein deacetylase SRT1	GO:0000122,GO:0003714,GO:0004407,GO:0005634,GO:0009873,GO:0016740,GO:0019213,GO:0031490,GO:0043970,GO:0046872,GO:0070403,GO:0070932	K11416	SIRT6, SIR2L6; NAD+-dependent protein deacetylase sirtuin 6 [EC:2.3.1.286]	Nicotinate and nicotinamide metabolism [PATH:ko00760]
gene-6711	gene-6711.1	Chr0_RagTag	0	4594504	4602063	+	Nuclear transcription factor Y subunit B-9	GO:0000981,GO:0001228,GO:0003682,GO:0003700,GO:0006357,GO:0009738,GO:0009785,GO:0009793,GO:0010262,GO:0016602,GO:0040029,GO:0043565,GO:0045723,GO:0045893,GO:0046982	-	-	-
gene-6712	gene-6712.1	Chr0_RagTag	0	4601239	4601970	+	Nuclear transcription factor Y subunit B-9	GO:0000981,GO:0001228,GO:0003682,GO:0003700,GO:0006357,GO:0009738,GO:0009785,GO:0009793,GO:0010262,GO:0016602,GO:0040029,GO:0043565,GO:0045723,GO:0045893,GO:0046982	K08065	NFYB, HAP3; nuclear transcription Y subunit beta	Antigen processing and presentation [PATH:ko04612]
gene-6713	gene-6713.1	Chr0_RagTag	0	4603805	4612141	-	Nicotinamide/nicotinic acid mononucleotide adenylyltransferase	GO:0000309,GO:0003824,GO:0004515,GO:0005524,GO:0005634,GO:0009058,GO:0009435,GO:0046872	K06210	NMNAT; nicotinamide mononucleotide adenylyltransferase [EC:2.7.7.1 2.7.7.18]	Nicotinate and nicotinamide metabolism [PATH:ko00760]
gene-6714	gene-6714.1	Chr0_RagTag	0	4609087	4609589	-	-	-	-	-	-
gene-6715	gene-6715.1	Chr0_RagTag	0	4610423	4610859	-	Nicotinamide/nicotinic acid mononucleotide adenylyltransferase	GO:0000309,GO:0004515,GO:0005524,GO:0005634,GO:0009435,GO:0046872	-	-	-
gene-6716	gene-6716.1	Chr0_RagTag	0	4640181	4650058	+	Inner centromere protein, ARK binding region	-	-	-	-
gene-6717	gene-6717.1	Chr0_RagTag	0	4651189	4653977	+	Probable L-type lectin-domain containing receptor kinase S.7	GO:0002229,GO:0004672,GO:0004675,GO:0004712,GO:0005524,GO:0005886,GO:0006468,GO:0016021,GO:0030246,GO:0042742,GO:0106310	-	-	-
gene-6718	gene-6718.1	Chr0_RagTag	0	4667416	4668534	+	Early nodulin-like protein 2	GO:0000325,GO:0005829,GO:0005886,GO:0009055,GO:0009507,GO:0031225,GO:0046658,GO:0048046,GO:0099503	-	-	-
gene-6719	gene-6719.1	Chr0_RagTag	0	4668945	4681327	-	Poly(A)-specific ribonuclease PARN	GO:0000175,GO:0003723,GO:0004535,GO:0005634,GO:0005737,GO:0005739,GO:0006397,GO:0006952,GO:0006970,GO:0009651,GO:0009737,GO:0009751,GO:0043169,GO:0046872	K01148	PARN, PNLDC1; poly(A)-specific ribonuclease [EC:3.1.13.4]	RNA degradation [PATH:ko03018]
gene-6720	gene-6720.1	Chr0_RagTag	0	4675422	4681425	-	Poly(A)-specific ribonuclease PARN	GO:0000175,GO:0003723,GO:0004535,GO:0005634,GO:0005737,GO:0005739,GO:0006397,GO:0006952,GO:0006970,GO:0009651,GO:0009737,GO:0009751,GO:0043169,GO:0046872	K01148	PARN, PNLDC1; poly(A)-specific ribonuclease [EC:3.1.13.4]	RNA degradation [PATH:ko03018]
gene-6721	gene-6721.1	Chr0_RagTag	0	4683180	4690640	-	Probable ribosomal RNA small subunit methyltransferase B	GO:0001510,GO:0003723,GO:0005829,GO:0006355,GO:0008168,GO:0009383,GO:0032259,GO:0070475	K03500	rsmB, sun; 16S rRNA (cytosine967-C5)-methyltransferase [EC:2.1.1.176]	Ribosome biogenesis [BR:ko03009]
gene-6722	gene-6722.1	Chr0_RagTag	0	4693279	4696364	+	-	-	-	-	-
gene-6723	gene-6723.1	Chr0_RagTag	0	4710366	4725505	+	E3 ubiquitin-protein ligase UPL1	GO:0000151,GO:0000209,GO:0004842,GO:0005634,GO:0005737,GO:0005739,GO:0005829,GO:0009506,GO:0016567,GO:0043161,GO:0045732,GO:0061630	-	-	-
gene-6724	gene-6724.1	Chr0_RagTag	0	4728351	4734446	+	Pentatricopeptide repeat-containing protein At5g55840	-	-	-	-
gene-6725	gene-6725.1	Chr0_RagTag	0	4744826	4748202	+	Protein NOI4	GO:0005886,GO:0009624	-	-	-
gene-6726	gene-6726.1	Chr0_RagTag	0	4752105	4755677	-	Transmembrane emp24 domain-containing protein p24beta2	GO:0005783,GO:0005789,GO:0005793,GO:0005794,GO:0006886,GO:0006888,GO:0007030,GO:0016021,GO:0030134,GO:0032580	-	-	-
gene-6727	gene-6727.1	Chr0_RagTag	0	4765964	4776209	-	Cellulose synthase-like protein E1	GO:0000139,GO:0005634,GO:0005783,GO:0005886,GO:0009833,GO:0016020,GO:0016021,GO:0016760,GO:0030244,GO:0051753,GO:0071555	-	-	-
gene-6728	gene-6728.1	Chr0_RagTag	0	4779721	4788706	-	Cellulose synthase-like protein E1	GO:0000139,GO:0005634,GO:0005783,GO:0005886,GO:0009833,GO:0016020,GO:0016021,GO:0016760,GO:0030244,GO:0051753,GO:0071555	-	-	-
gene-6729	gene-6729.1	Chr0_RagTag	0	4826423	4826951	-	Cellulose synthase-like protein E1	GO:0000139,GO:0005634,GO:0005783,GO:0005886,GO:0009833,GO:0016020,GO:0016021,GO:0016760,GO:0030244,GO:0051753,GO:0071555	-	-	-
gene-6730	gene-6730.1	Chr0_RagTag	0	4838212	4843996	-	Cellulose synthase-like protein E2	GO:0000139,GO:0005886,GO:0009833,GO:0016020,GO:0016021,GO:0016760,GO:0030244,GO:0051753,GO:0071555	-	-	-
gene-6731	gene-6731.1	Chr0_RagTag	0	4853546	4860930	-	Cellulose synthase-like protein E1	GO:0000139,GO:0005634,GO:0005783,GO:0005886,GO:0009833,GO:0016020,GO:0016021,GO:0016760,GO:0030244,GO:0051753,GO:0071555	-	-	-
gene-6732	gene-6732.1	Chr0_RagTag	0	4869957	4870979	-	Cellulose synthase-like protein E2	GO:0000139,GO:0005886,GO:0009833,GO:0016020,GO:0016021,GO:0016760,GO:0030244,GO:0051753,GO:0071555	-	-	-
gene-6733	gene-6733.1	Chr0_RagTag	0	4871663	4872517	+	Domain of unknown function (DUF4283)	-	-	-	-
gene-6734	gene-6734.1	Chr0_RagTag	0	4893729	4901652	-	Cellulose synthase-like protein E6	GO:0000139,GO:0005886,GO:0009833,GO:0016020,GO:0016021,GO:0016760,GO:0030244,GO:0051753,GO:0071555	-	-	-
gene-6735	gene-6735.1	Chr0_RagTag	0	4893970	4896141	-	Cellulose synthase-like protein E6	GO:0000139,GO:0005886,GO:0009833,GO:0016020,GO:0016021,GO:0016760,GO:0030244,GO:0051753,GO:0071555	-	-	-
gene-6736	gene-6736.1	Chr0_RagTag	0	4903640	4905282	-	Cellulose synthase-like protein E6	GO:0000139,GO:0005886,GO:0009833,GO:0016020,GO:0016021,GO:0016760,GO:0030244,GO:0051753,GO:0071555	-	-	-
gene-6737	gene-6737.1	Chr0_RagTag	0	4911034	4911317	-	Cellulose synthase-like protein E6	GO:0000139,GO:0005886,GO:0009833,GO:0016021,GO:0016760,GO:0030244,GO:0051753,GO:0071555	-	-	-
gene-6738	gene-6738.1	Chr0_RagTag	0	4911883	4915145	-	Cellulose synthase-like protein E2	GO:0000139,GO:0005886,GO:0009833,GO:0016020,GO:0016021,GO:0016760,GO:0030244,GO:0051753,GO:0071555	-	-	-
gene-6739	gene-6739.1	Chr0_RagTag	0	4929622	4930993	-	Cellulose synthase-like protein E1	GO:0000139,GO:0005886,GO:0009833,GO:0016020,GO:0016021,GO:0016760,GO:0030244,GO:0051753,GO:0071555	-	-	-
gene-6740	gene-6740.1	Chr0_RagTag	0	4957451	4965875	-	Cellulose synthase-like protein E6	GO:0000139,GO:0005886,GO:0009833,GO:0016020,GO:0016021,GO:0016760,GO:0030244,GO:0051753,GO:0071555	-	-	-
gene-6741	gene-6741.1	Chr0_RagTag	0	5002439	5007984	-	Cellulose synthase-like protein E6	GO:0000139,GO:0005886,GO:0009833,GO:0016020,GO:0016021,GO:0016760,GO:0030244,GO:0051753,GO:0071555	-	-	-
gene-6742	gene-6742.1	Chr0_RagTag	0	5009344	5010190	-	-	-	-	-	-
gene-6743	gene-6743.1	Chr0_RagTag	0	5036787	5042859	+	WEB family protein At5g55860	GO:0005829,GO:0009536,GO:0009903,GO:0009904,GO:0071260	-	-	-
gene-6744	gene-6744.1	Chr0_RagTag	0	5049052	5052541	+	Altered inheritance of mitochondria protein 32	-	-	-	-
gene-6745	gene-6745.1	Chr0_RagTag	0	5057397	5059787	-	Receptor-like protein 46	GO:0005515,GO:0005886,GO:0016021	-	-	-
gene-6746	gene-6746.1	Chr0_RagTag	0	5069846	5070361	-	Reverse transcriptase-like	GO:0003676,GO:0004523	-	-	-
gene-6747	gene-6747.1	Chr0_RagTag	0	5106117	5110985	+	Altered inheritance of mitochondria protein 32	-	-	-	-
gene-6748	gene-6748.1	Chr0_RagTag	0	5111833	5118788	-	SEC14 cytosolic factor	GO:0000139,GO:0005628,GO:0005634,GO:0005829,GO:0006896,GO:0008525,GO:0008526,GO:0031322,GO:0032153,GO:0043001,GO:0046488,GO:0048194,GO:0051286,GO:1901352,GO:2001246	-	-	-
gene-6749	gene-6749.1	Chr0_RagTag	0	5146795	5152246	-	Serine/threonine-protein kinase D6PKL2	GO:0004672,GO:0004674,GO:0004712,GO:0005524,GO:0005634,GO:0005730,GO:0005737,GO:0005886,GO:0006468,GO:0009638,GO:0009734,GO:0010540,GO:0016301,GO:0045095,GO:0106310	K08286	E2.7.11.-; protein-serine/threonine kinase [EC:2.7.11.-]	Enzymes with EC numbers
gene-6750	gene-6750.1	Chr0_RagTag	0	5158278	5172044	-	DNA-directed RNA polymerases I and III subunit RPAC1	GO:0001054,GO:0001056,GO:0003677,GO:0003899,GO:0005654,GO:0005666,GO:0005736,GO:0006351,GO:0046983	K03027	RPAC1, RPC40, POLR1C; DNA-directed RNA polymerases I and III subunit RPAC1	RNA polymerase [PATH:ko03020]
gene-6751	gene-6751.1	Chr0_RagTag	0	5167611	5169406	-	-	-	-	-	-
gene-6752	gene-6752.1	Chr0_RagTag	0	5185173	5185981	-	Elongation factor 1-alpha	GO:0003746,GO:0003924,GO:0005525,GO:0005737,GO:0006412,GO:0006414	-	-	-
gene-6753	gene-6753.1	Chr0_RagTag	0	5191045	5194051	-	Serine/threonine-protein phosphatase 7 long form homolog	GO:0004722,GO:0005634,GO:0005829,GO:0046872	-	-	-
gene-6754	gene-6754.1	Chr0_RagTag	0	5205035	5208112	-	Polygalacturonase At1g48100	GO:0004650,GO:0005576,GO:0005975,GO:0009831	-	-	-
gene-6755	gene-6755.1	Chr0_RagTag	0	5234737	5238124	-	Probable polygalacturonase At1g80170	GO:0004650,GO:0005576,GO:0005975,GO:0071555	-	-	-
gene-6756	gene-6756.1	Chr0_RagTag	0	5244120	5246615	-	Pyroglutamyl-peptidase I	-	-	-	-
gene-6757	gene-6757.1	Chr0_RagTag	0	5287632	5295714	-	F-box/FBD/LRR-repeat protein At2g04230	GO:0005515	-	-	-
gene-6758	gene-6758.1	Chr0_RagTag	0	5302736	5310516	+	DNA (cytosine-5)-methyltransferase DRM2	GO:0003677,GO:0003886,GO:0005634,GO:0008168	-	-	-
gene-6759	gene-6759.1	Chr0_RagTag	0	5324337	5324962	+	Cytochrome b-c1 complex subunit 8	GO:0005750,GO:0006122	-	-	-
gene-6760	gene-6760.1	Chr0_RagTag	0	5335626	5336791	-	Secoisolariciresinol dehydrogenase	GO:0003824,GO:0009807,GO:0055114,GO:0102911	-	-	-
gene-6761	gene-6761.1	Chr0_RagTag	0	5357159	5358577	-	-	-	-	-	-
gene-6762	gene-6762.1	Chr0_RagTag	0	5362996	5367002	-	SAP domain-containing protein	-	-	-	-
gene-6763	gene-6763.1	Chr0_RagTag	0	5373929	5374384	-	-	-	-	-	-
gene-6764	gene-6764.1	Chr0_RagTag	0	5390427	5394885	-	O-glucosyltransferase rumi homolog	-	-	-	-
gene-6765	gene-6765.1	Chr0_RagTag	0	5488111	5492915	-	ABC transporter I family member 20	GO:0005524,GO:0005737	K12608	CAF16; CCR4-NOT complex subunit CAF16	RNA degradation [PATH:ko03018]
gene-6766	gene-6766.1	Chr0_RagTag	0	5496970	5499703	+	Trafficking protein particle complex subunit 4	GO:0000139,GO:0005783,GO:0006888,GO:0016192,GO:0030008	K20303	TRAPPC4, TRS23; trafficking protein particle complex subunit 4	Membrane trafficking [BR:ko04131]
gene-6767	gene-6767.1	Chr0_RagTag	0	5508844	5510655	+	Pentatricopeptide repeat-containing protein At5g16640, mitochondrial	GO:0005739	-	-	-
gene-6768	gene-6768.1	Chr0_RagTag	0	5514516	5519326	-	ABC transporter I family member 20	GO:0005524,GO:0005737	K12608	CAF16; CCR4-NOT complex subunit CAF16	RNA degradation [PATH:ko03018]
gene-6769	gene-6769.1	Chr0_RagTag	0	5523946	5526462	+	Pentatricopeptide repeat-containing protein At1g62914, mitochondrial	GO:0005739	-	-	-
gene-6770	gene-6770.1	Chr0_RagTag	0	5524122	5527907	+	Pentatricopeptide repeat-containing protein At1g63080, mitochondrial	GO:0005739	-	-	-
gene-6771	gene-6771.1	Chr0_RagTag	0	5580081	5580560	-	SWIM-type domain-containing protein	GO:0008270	-	-	-
gene-6772	gene-6772.1	Chr0_RagTag	0	5589695	5595516	-	Serine/threonine-protein phosphatase 7 long form homolog	GO:0004722,GO:0005634,GO:0005829,GO:0046872	-	-	-
gene-6773	gene-6773.1	Chr0_RagTag	0	5634679	5635044	+	Auxin-responsive protein SAUR78	GO:0005634,GO:0005737,GO:0009733,GO:0009873,GO:0019897,GO:0030307,GO:0071456	-	-	-
gene-6774	gene-6774.1	Chr0_RagTag	0	5668154	5668506	-	-	-	-	-	-
gene-6775	gene-6775.1	Chr0_RagTag	0	5955536	5960782	+	Protein transport protein Sec24-like CEF	GO:0000139,GO:0000149,GO:0005789,GO:0006886,GO:0006888,GO:0006979,GO:0008270,GO:0030127,GO:0070971,GO:0090110	-	-	-
gene-6776	gene-6776.1	Chr0_RagTag	0	5979468	5982916	+	Protein NRT1/ PTR FAMILY 8.3	GO:0000325,GO:0005773,GO:0005774,GO:0005794,GO:0009705,GO:0015031,GO:0015334,GO:0015833,GO:0016020,GO:0016021,GO:0022857,GO:0042937,GO:0042938,GO:0042939,GO:0055085,GO:0071916	-	-	-
gene-6777	gene-6777.1	Chr0_RagTag	0	5994615	5996764	+	Protein transport protein Sec24-like At4g32640	GO:0000139,GO:0000149,GO:0005789,GO:0006886,GO:0008270,GO:0030127,GO:0070971,GO:0090110	-	-	-
gene-6778	gene-6778.1	Chr0_RagTag	0	6000416	6002804	+	Protein transport protein Sec24-like At4g32640	GO:0000139,GO:0000149,GO:0005789,GO:0006886,GO:0008270,GO:0030127,GO:0070971,GO:0090110	-	-	-
gene-6779	gene-6779.1	Chr0_RagTag	0	6009018	6010104	+	Protein transport protein Sec24-like CEF	GO:0000139,GO:0000149,GO:0005789,GO:0006886,GO:0006979,GO:0008270,GO:0030127,GO:0070971,GO:0090110	-	-	-
gene-6780	gene-6780.1	Chr0_RagTag	0	6013619	6019332	+	Protein transport protein Sec24-like CEF	GO:0000139,GO:0000149,GO:0005789,GO:0006886,GO:0006888,GO:0006979,GO:0008270,GO:0030127,GO:0070971,GO:0090110	-	-	-
gene-6781	gene-6781.1	Chr0_RagTag	0	6119958	6121750	-	-	-	-	-	-
gene-6782	gene-6782.1	Chr0_RagTag	0	6180569	6181534	+	CCHC-type domain-containing protein	-	-	-	-
gene-6783	gene-6783.1	Chr0_RagTag	0	6230851	6231827	+	-	-	-	-	-
gene-6784	gene-6784.1	Chr0_RagTag	0	6281349	6282207	+	-	-	-	-	-
gene-6785	gene-6785.1	Chr0_RagTag	0	6325864	6336097	-	Phox-associated domain,Phox-like,Sorting nexin isoform 2	GO:0035091	-	-	-
gene-6786	gene-6786.1	Chr0_RagTag	0	6366109	6367228	-	Putative AC transposase	GO:0003677,GO:0006310,GO:0032196,GO:0046983	-	-	-
gene-6787	gene-6787.1	Chr0_RagTag	0	6439149	6440850	-	Probable disease resistance protein At1g12290	GO:0005524,GO:0005886,GO:0006952,GO:0010942,GO:0043531	-	-	-
gene-6788	gene-6788.1	Chr0_RagTag	0	6481393	6483015	-	-	-	-	-	-
gene-6789	gene-6789.1	NC_044904.1_R	1	6111	20043	+	Katanin p80 WD40 repeat-containing subunit B1 homolog KTN80.4	GO:0005515,GO:0005737,GO:0005874,GO:0007019,GO:0008017,GO:0008352,GO:0015630,GO:0051013,GO:0051510,GO:0080008	K18643	KATNB1; katanin p80 WD40 repeat-containing subunit B1	Cytoskeleton proteins [BR:ko04812]
gene-6790	gene-6790.1	NC_044904.1_R	1	24781	40008	+	Pyridoxine/pyridoxamine 5'-phosphate oxidase	-	-	-	-
gene-6791	gene-6791.1	NC_044904.1_R	1	83688	87027	-	Alpha-galactosidase-like	-	-	-	-
gene-6792	gene-6792.1	NC_044904.1_R	1	89701	93898	-	Alpha-galactosidase 1	GO:0004553,GO:0005975,GO:0009505,GO:0048046,GO:0052692,GO:0071555,GO:0099503	K07407	E3.2.1.22B, galA, rafA; alpha-galactosidase [EC:3.2.1.22]	Galactose metabolism [PATH:ko00052]
gene-6793	gene-6793.1	NC_044904.1_R	1	97925	101173	-	Pyruvate kinase, cytosolic isozyme	GO:0000287,GO:0004743,GO:0005524,GO:0005737,GO:0006096,GO:0016301,GO:0030955	K00873	PK, pyk; pyruvate kinase [EC:2.7.1.40]	Glycolysis / Gluconeogenesis [PATH:ko00010]
gene-6794	gene-6794.1	NC_044904.1_R	1	103508	107707	-	Alpha-galactosidase 1	GO:0004553,GO:0005975,GO:0009505,GO:0048046,GO:0052692,GO:0071555,GO:0099503	K07407	E3.2.1.22B, galA, rafA; alpha-galactosidase [EC:3.2.1.22]	Galactose metabolism [PATH:ko00052]
gene-6795	gene-6795.1	NC_044904.1_R	1	111405	115356	-	Pyruvate kinase, cytosolic isozyme	GO:0000287,GO:0004743,GO:0005524,GO:0005737,GO:0006096,GO:0016301,GO:0030955	K00873	PK, pyk; pyruvate kinase [EC:2.7.1.40]	Glycolysis / Gluconeogenesis [PATH:ko00010]
gene-6796	gene-6796.1	NC_044904.1_R	1	127560	128541	-	WD repeat-containing protein 26 homolog	GO:0005515,GO:0005634,GO:0005737,GO:0006970,GO:0009416,GO:0009646,GO:0009723,GO:0009733,GO:0009737,GO:0010150	-	-	-
gene-6797	gene-6797.1	NC_044904.1_R	1	132604	134795	-	WD repeat-containing protein 26 homolog	GO:0005515,GO:0005634,GO:0005737,GO:0006970,GO:0009416,GO:0009646,GO:0009723,GO:0009733,GO:0009737,GO:0010150	K22382	WDR26; WD repeat-containing protein 26	Ubiquitin system [BR:ko04121]
gene-6798	gene-6798.1	NC_044904.1_R	1	143078	145843	-	Ribosomal RNA small subunit methyltransferase J	-	-	-	-
gene-6799	gene-6799.1	NC_044904.1_R	1	150405	151248	+	-	-	-	-	-
gene-6800	gene-6800.1	NC_044904.1_R	1	162614	163017	-	RNase H type-1 domain-containing protein	GO:0003676,GO:0004523	-	-	-
gene-6801	gene-6801.1	NC_044904.1_R	1	168697	169079	-	Integrase core domain	GO:0015074	-	-	-
gene-6802	gene-6802.1	NC_044904.1_R	1	256671	257765	+	-	-	-	-	-
gene-6803	gene-6803.1	NC_044904.1_R	1	288427	293842	-	Mitogen-activated protein kinase 9	GO:0004672,GO:0004674,GO:0004707,GO:0004712,GO:0005524,GO:0005634,GO:0005737,GO:0005739,GO:0005829,GO:0006468,GO:0009738,GO:0035556,GO:0106310	-	-	-
gene-6804	gene-6804.1	NC_044904.1_R	1	319484	322025	-	Nudix hydrolase 25	GO:0004081,GO:0006753,GO:0008893,GO:0009507,GO:0015967,GO:0019693,GO:0034432,GO:0046872	-	-	-
gene-6805	gene-6805.1	NC_044904.1_R	1	340067	343205	-	Serine carboxypeptidase-like 50	GO:0000325,GO:0004185,GO:0005576,GO:0006508	-	-	-
gene-6806	gene-6806.1	NC_044904.1_R	1	356134	358135	+	-	-	-	-	-
gene-6807	gene-6807.1	NC_044904.1_R	1	389002	389445	+	proline-rich antigen homolog	-	-	-	-
gene-6808	gene-6808.1	NC_044904.1_R	1	416547	418025	+	DDE Tnp4 domain-containing protein	GO:0003677,GO:0004803,GO:0006313	-	-	-
gene-6809	gene-6809.1	NC_044904.1_R	1	465428	467600	+	Diadenosine 5' family protein	-	-	-	-
gene-6810	gene-6810.1	NC_044904.1_R	1	476374	483497	-	Mitogen-activated protein kinase 8	GO:0000302,GO:0004672,GO:0004674,GO:0004707,GO:0004712,GO:0005516,GO:0005524,GO:0005634,GO:0005737,GO:0006468,GO:0009611,GO:0009753,GO:0035556,GO:0042542,GO:0106310	-	-	-
gene-6811	gene-6811.1	NC_044904.1_R	1	485917	490271	-	Nudix hydrolase 25	GO:0004081,GO:0006753,GO:0008893,GO:0009507,GO:0015967,GO:0016787,GO:0019693,GO:0034432,GO:0046872	-	-	-
gene-6812	gene-6812.1	NC_044904.1_R	1	525637	526011	-	Gag-pol polyprotein	-	-	-	-
gene-6813	gene-6813.1	NC_044904.1_R	1	526060	529561	-	Retrovirus-related Pol polyprotein from transposon 17.6	GO:0003676,GO:0003964,GO:0004190,GO:0004519,GO:0015074	-	-	-
gene-6814	gene-6814.1	NC_044904.1_R	1	535614	537393	+	Retrovirus-related Pol polyprotein from transposon 17.6	GO:0003676,GO:0003964,GO:0004190,GO:0004519,GO:0004523,GO:0015074	-	-	-
gene-6815	gene-6815.1	NC_044904.1_R	1	545721	548222	+	-	-	-	-	-
gene-6816	gene-6816.1	NC_044904.1_R	1	548319	550102	+	RNase H-like domain found in reverse transcriptase	GO:0003676,GO:0004523	-	-	-
gene-6817	gene-6817.1	NC_044904.1_R	1	565508	583856	+	Inorganic pyrophosphatase TTM2	GO:0002237,GO:0002239,GO:0004427,GO:0005524,GO:0005737,GO:0005741,GO:0009626,GO:0009751,GO:0010113,GO:0016021,GO:0016301,GO:0016462,GO:0098542,GO:1900425,GO:1902289,GO:2000031	-	-	-
gene-6818	gene-6818.1	NC_044904.1_R	1	579627	580769	-	-	-	-	-	-
gene-6819	gene-6819.1	NC_044904.1_R	1	593760	596613	-	Zinc finger BED domain-containing protein RICESLEEPER 2	GO:0003677,GO:0005634,GO:0009791,GO:0046872,GO:0046983	-	-	-
gene-6820	gene-6820.1	NC_044904.1_R	1	614019	617961	-	Mitochondrial intermembrane space import and assembly protein 40-like	-	-	-	-
gene-6821	gene-6821.1	NC_044904.1_R	1	614073	617930	-	-	-	-	-	-
gene-6822	gene-6822.1	NC_044904.1_R	1	636890	637669	+	-	-	-	-	-
gene-6823	gene-6823.1	NC_044904.1_R	1	638679	639713	+	Putative RNA-directed DNA polymerase	-	-	-	-
gene-6824	gene-6824.1	NC_044904.1_R	1	650665	654389	+	Retrovirus-related Pol polyprotein from transposon 17.6	GO:0003676,GO:0003964,GO:0004190,GO:0004519,GO:0015074	-	-	-
gene-6825	gene-6825.1	NC_044904.1_R	1	655208	657196	+	Integrase catalytic domain-containing protein	GO:0015074	-	-	-
gene-6826	gene-6826.1	NC_044904.1_R	1	669333	673159	-	Mitochondrial intermembrane space import and assembly protein 40 homolog	GO:0005739,GO:0005758,GO:0005777,GO:0005782,GO:0006625,GO:0006626,GO:0015035,GO:0022417,GO:0045041	K17782	MIA40, CHCHD4; mitochondrial intermembrane space import and assembly protein 40	Mitochondrial biogenesis [BR:ko03029]
gene-6827	gene-6827.1	NC_044904.1_R	1	674186	676288	-	-	-	-	-	-
gene-6828	gene-6828.1	NC_044904.1_R	1	687097	688898	-	Dof zinc finger protein DOF4.6	GO:0003677,GO:0003700,GO:0005634,GO:0006355,GO:0046872	-	-	-
gene-6829	gene-6829.1	NC_044904.1_R	1	690069	691735	-	Uncharacterized mitochondrial protein AtMg00310	GO:0003676,GO:0004523,GO:0005739	-	-	-
gene-6830	gene-6830.1	NC_044904.1_R	1	694247	695470	-	Uncharacterized mitochondrial protein AtMg01250	GO:0005739	-	-	-
gene-6831	gene-6831.1	NC_044904.1_R	1	698412	698882	-	Transcription factor IBH1	GO:0000976,GO:0003700,GO:0005634,GO:0009740,GO:0009742,GO:0040008,GO:0046983	-	-	-
gene-6832	gene-6832.1	NC_044904.1_R	1	703754	706340	+	CACTA transposable element	-	-	-	-
gene-6833	gene-6833.1	NC_044904.1_R	1	706479	707634	+	DUF4216 domain-containing protein (Fragment)	-	-	-	-
gene-6834	gene-6834.1	NC_044904.1_R	1	727643	729004	-	Probable S-adenosylmethionine-dependent methyltransferase At5g37990	GO:0008168,GO:0008757,GO:0032259,GO:0046872	-	-	-
gene-6835	gene-6835.1	NC_044904.1_R	1	759922	761019	-	ATP-dependent zinc metalloprotease FTSH 9, chloroplastic	GO:0004176,GO:0004222,GO:0005524,GO:0006508,GO:0008270,GO:0009507,GO:0009534,GO:0009535,GO:0009536,GO:0009941,GO:0016021,GO:0016887	-	-	-
gene-6836	gene-6836.1	NC_044904.1_R	1	781292	783052	-	Putative disease resistance RPP13-like protein 1	GO:0005524,GO:0006952,GO:0043531	-	-	-
gene-6837	gene-6837.1	NC_044904.1_R	1	818775	827658	+	Phytochrome-associated serine/threonine-protein phosphatase	GO:0004722,GO:0005737,GO:0008270,GO:0009910,GO:0016787	K15498	PPP6C; serine/threonine-protein phosphatase 6 catalytic subunit [EC:3.1.3.16]	Protein phosphatases and associated proteins [BR:ko01009]
gene-6838	gene-6838.1	NC_044904.1_R	1	829976	830892	+	Dipeptidyl aminopeptidase BI	GO:0004252	-	-	-
gene-6839	gene-6839.1	NC_044904.1_R	1	859163	859714	+	-	-	-	-	-
gene-6840	gene-6840.1	NC_044904.1_R	1	860892	869738	+	Protease 2	GO:0004252,GO:0006508,GO:0008236	K01354	ptrB; oligopeptidase B [EC:3.4.21.83]	Chagas disease [PATH:ko05142]
gene-6841	gene-6841.1	NC_044904.1_R	1	869961	891834	-	BRO1 domain-containing protein	-	-	-	-
gene-6842	gene-6842.1	NC_044904.1_R	1	871989	873187	+	S-adenosyl-L-methionine-dependent methyltransferase-like protein	-	-	-	-
gene-6843	gene-6843.1	NC_044904.1_R	1	902900	904431	+	Tetratricopeptide repeat protein like	GO:0005515,GO:0042802	-	-	-
gene-6844	gene-6844.1	NC_044904.1_R	1	913871	914299	-	S-adenosyl-L-methionine-dependent methyltransferases superfamily protein	GO:0008168	-	-	-
gene-6845	gene-6845.1	NC_044904.1_R	1	920826	923178	+	DNA damage-repair/toleration protein DRT100	GO:0005515	-	-	-
gene-6846	gene-6846.1	NC_044904.1_R	1	923394	925252	-	High mobility group B protein 7	GO:0000741,GO:0003677,GO:0003700,GO:0005634,GO:0010197	K25507	HMGBP; high mobility group B protein, plant	Chromosome and associated proteins [BR:ko03036]
gene-6847	gene-6847.1	NC_044904.1_R	1	930247	932738	-	-	-	-	-	-
gene-6848	gene-6848.1	NC_044904.1_R	1	952704	964394	+	Helicase-like transcription factor CHR28	GO:0003677,GO:0004386,GO:0005524,GO:0005634,GO:0016787,GO:0046872,GO:0080188	-	-	-
gene-6849	gene-6849.1	NC_044904.1_R	1	973643	975019	-	Protein ASPARTIC PROTEASE IN GUARD CELL 2	GO:0003677,GO:0004190	-	-	-
gene-6850	gene-6850.1	NC_044904.1_R	1	1072931	1074016	+	CCHC-type domain-containing protein	-	-	-	-
gene-6851	gene-6851.1	NC_044904.1_R	1	1077986	1078666	+	-	-	-	-	-
gene-6852	gene-6852.1	NC_044904.1_R	1	1142992	1150623	-	Mitochondrial import receptor subunit TOM40-1	GO:0000325,GO:0005739,GO:0005741,GO:0005742,GO:0005743,GO:0005829,GO:0006626,GO:0006811,GO:0007005,GO:0008320,GO:0015288,GO:0015450,GO:0030150,GO:0032865,GO:0046930,GO:0055085	K11518	TOM40; mitochondrial import receptor subunit TOM40	Amyotrophic lateral sclerosis [PATH:ko05014]
gene-6853	gene-6853.1	NC_044904.1_R	1	1166894	1176870	+	Probable protein arginine N-methyltransferase 6	GO:0008168,GO:0016274	K11437	PRMT6; type I protein arginine methyltransferase [EC:2.1.1.319]	Chromosome and associated proteins [BR:ko03036]
gene-6854	gene-6854.1	NC_044904.1_R	1	1183576	1184391	+	-	-	-	-	-
gene-6855	gene-6855.1	NC_044904.1_R	1	1195778	1196686	+	NEDD8-specific protease 1	GO:0006508,GO:0008234,GO:0019784	K08597	SENP8, NEDP1, DEN1; sentrin-specific protease 8 [EC:3.4.22.68]	Peptidases and inhibitors [BR:ko01002]
gene-6856	gene-6856.1	NC_044904.1_R	1	1231136	1232996	+	Protein ASPARTIC PROTEASE IN GUARD CELL 2	GO:0003677,GO:0004190	-	-	-
gene-6857	gene-6857.1	NC_044904.1_R	1	1236298	1236835	+	Protein ASPARTIC PROTEASE IN GUARD CELL 2	GO:0003677,GO:0004190	-	-	-
gene-6858	gene-6858.1	NC_044904.1_R	1	1243730	1244918	-	Myb DNA-bind domain-containing protein	-	-	-	-
gene-6859	gene-6859.1	NC_044904.1_R	1	1255455	1256213	-	Protein ASPARTIC PROTEASE IN GUARD CELL 2	GO:0003677,GO:0004190	-	-	-
gene-6860	gene-6860.1	NC_044904.1_R	1	1360130	1362846	+	Probable disease resistance RPP8-like protein 2	GO:0005524,GO:0006952,GO:0043531	-	-	-
gene-6861	gene-6861.1	NC_044904.1_R	1	1409193	1411463	-	Tyrosine-specific transport protein 2	GO:0003333	-	-	-
gene-6862	gene-6862.1	NC_044904.1_R	1	1434445	1435995	-	Sister chromatid cohesion protein PDS5 homolog C	GO:0000785,GO:0005634,GO:0006281,GO:0006310,GO:0007064,GO:0009556,GO:0035825,GO:0051301	-	-	-
gene-6863	gene-6863.1	NC_044904.1_R	1	1447256	1449861	-	-	-	-	-	-
gene-6864	gene-6864.1	NC_044904.1_R	1	1461166	1461853	-	RING-type domain-containing protein	-	-	-	-
gene-6865	gene-6865.1	NC_044904.1_R	1	1480099	1482706	+	GMP synthase [glutamine-hydrolyzing]	GO:0003922,GO:0004326,GO:0005524,GO:0005737,GO:0005739,GO:0005829,GO:0006541,GO:0006730,GO:0009396,GO:0009507,GO:0009809,GO:0010449,GO:0016462,GO:0016787,GO:0046872,GO:0046901,GO:0048364,GO:0048767,GO:1904961	-	-	-
gene-6866	gene-6866.1	NC_044904.1_R	1	1497091	1498996	+	DNA repair protein REV1	GO:0003684,GO:0003887,GO:0005634,GO:0006974,GO:0010224,GO:0017125,GO:0042276,GO:0046872,GO:0070987	-	-	-
gene-6867	gene-6867.1	NC_044904.1_R	1	1506315	1508910	+	-	-	-	-	-
gene-6868	gene-6868.1	NC_044904.1_R	1	1513400	1514149	+	Transcription initiation factor TFIID	-	-	-	-
gene-6869	gene-6869.1	NC_044904.1_R	1	1514561	1522264	-	Reticulocalbin-2 isoform D	GO:0005509	K23901	CALU; calumenin	Domain-containing proteins not elsewhere classified [BR:ko04990]
gene-6870	gene-6870.1	NC_044904.1_R	1	1531312	1538436	+	Transcription factor SRM1	GO:0000976,GO:0003700,GO:0005634,GO:0006355,GO:0009414,GO:0009651,GO:0009738,GO:0009739,GO:0009751,GO:0009787,GO:0010116,GO:0045893,GO:1901001,GO:1901371,GO:1905615	-	-	-
gene-6871	gene-6871.1	NC_044904.1_R	1	1543407	1546783	+	UDP-N-acetylmuramoyl-tripeptide--D-alanyl-D-alanine ligase	GO:0005524,GO:0005737,GO:0007049,GO:0008360,GO:0008766,GO:0009058,GO:0009252,GO:0016874,GO:0047480,GO:0051301,GO:0071555	-	-	-
gene-6872	gene-6872.1	NC_044904.1_R	1	1548539	1550174	+	GEM-like protein 4	-	-	-	-
gene-6873	gene-6873.1	NC_044904.1_R	1	1560348	1561555	+	GEM-like protein 4	-	-	-	-
gene-6874	gene-6874.1	NC_044904.1_R	1	1564910	1565958	+	GEM-like protein 4	-	-	-	-
gene-6875	gene-6875.1	NC_044904.1_R	1	1596112	1597281	-	Piriformospora indica-insensitive protein 2	GO:0005515,GO:0005886,GO:0009610,GO:0044403	-	-	-
gene-6876	gene-6876.1	NC_044904.1_R	1	1613606	1613953	-	Ribonuclease 3-like protein 2	GO:0003723,GO:0004525,GO:0005634,GO:0005737,GO:0006364,GO:0030422,GO:0046872	-	-	-
gene-6877	gene-6877.1	NC_044904.1_R	1	1617958	1618407	-	-	-	-	-	-
gene-6878	gene-6878.1	NC_044904.1_R	1	1618822	1620275	-	Histone deacetylase HDT1	GO:0004407,GO:0005730,GO:0006325,GO:0009294,GO:0009944,GO:0010162,GO:0045892,GO:0046872,GO:0048364	-	-	-
gene-6879	gene-6879.1	NC_044904.1_R	1	1632310	1632696	+	-	-	-	-	-
gene-6880	gene-6880.1	NC_044904.1_R	1	1632855	1634852	+	-	-	-	-	-
gene-6881	gene-6881.1	NC_044904.1_R	1	1646730	1649244	-	Zinc finger MYM-type protein 1	GO:0005634,GO:0008270,GO:0046983	-	-	-
gene-6882	gene-6882.1	NC_044904.1_R	1	1653877	1655974	-	-	-	-	-	-
gene-6883	gene-6883.1	NC_044904.1_R	1	1658497	1660003	-	-	-	-	-	-
gene-6884	gene-6884.1	NC_044904.1_R	1	1660235	1665261	+	Retrovirus-related Pol polyprotein from transposon RE1	GO:0003676,GO:0003964,GO:0004190,GO:0004519,GO:0006310,GO:0015074,GO:0046872	-	-	-
gene-6885	gene-6885.1	NC_044904.1_R	1	1665592	1667834	-	Domain of unknown function (DUF4283)	-	-	-	-
gene-6886	gene-6886.1	NC_044904.1_R	1	1671002	1671847	-	Piriformospora indica-insensitive protein 2	GO:0005515,GO:0005886,GO:0009610,GO:0044403	-	-	-
gene-6887	gene-6887.1	NC_044904.1_R	1	1671961	1672325	-	-	-	-	-	-
gene-6888	gene-6888.1	NC_044904.1_R	1	1679291	1682145	-	Piriformospora indica-insensitive protein 2	GO:0005515,GO:0005886,GO:0009610,GO:0044403	-	-	-
gene-6889	gene-6889.1	NC_044904.1_R	1	1683607	1685301	+	Reverse transcriptase (RNA-dependent DNA polymerase)	-	-	-	-
gene-6890	gene-6890.1	NC_044904.1_R	1	1685806	1686993	+	RNase H type-1 domain-containing protein	GO:0003676,GO:0004523	-	-	-
gene-6891	gene-6891.1	NC_044904.1_R	1	1697412	1697929	-	Pentatricopeptide repeat-containing protein At1g15510, chloroplastic	GO:0003723,GO:0008270,GO:0009416,GO:0009451,GO:0009507,GO:0009658,GO:0043231	-	-	-
gene-6892	gene-6892.1	NC_044904.1_R	1	1702734	1703765	+	Histone deacetylase HDT1	GO:0005730,GO:0006325,GO:0016787,GO:0046872	-	-	-
gene-6893	gene-6893.1	NC_044904.1_R	1	1724378	1727483	-	Piriformospora indica-insensitive protein 2	GO:0005515,GO:0005886,GO:0009610,GO:0044403	-	-	-
gene-6894	gene-6894.1	NC_044904.1_R	1	1735868	1738681	-	RNase H type-1 domain-containing protein	GO:0003676,GO:0004523	-	-	-
gene-6895	gene-6895.1	NC_044904.1_R	1	1738739	1740631	-	Retrotransposon gag protein	-	-	-	-
gene-6896	gene-6896.1	NC_044904.1_R	1	1745082	1753378	-	Nuclear matrix constituent protein 1	GO:0005652,GO:0006997,GO:0016363	-	-	-
gene-6897	gene-6897.1	NC_044904.1_R	1	1762319	1767126	+	Protein decapping 5	GO:0000932,GO:0003729,GO:0005634,GO:0006397,GO:0010606,GO:0017148,GO:0031087,GO:0033962,GO:0034063,GO:0042803,GO:1990124	K18749	LSM14, RAP55, SCD6; protein LSM14	Messenger RNA biogenesis [BR:ko03019]
gene-6898	gene-6898.1	NC_044904.1_R	1	1767968	1770571	-	Clavaminate synthase-like protein At3g21360	GO:0005634,GO:0005829,GO:0016491,GO:0046872,GO:0055114	-	-	-
gene-6899	gene-6899.1	NC_044904.1_R	1	1776398	1779181	-	Retrovirus-related Pol polyprotein from transposon 17.6	GO:0003676,GO:0003964,GO:0004190,GO:0004519,GO:0015074	-	-	-
gene-6900	gene-6900.1	NC_044904.1_R	1	1779212	1779634	-	Transposon Ty3-G Gag-Pol polyprotein	GO:0000943,GO:0003677,GO:0003723,GO:0003887,GO:0003964,GO:0004190,GO:0004523,GO:0004540,GO:0005524,GO:0005634,GO:0005737,GO:0006310,GO:0008233,GO:0008270,GO:0015074,GO:0032197	-	-	-
gene-6901	gene-6901.1	NC_044904.1_R	1	1788275	1790779	+	Probable transmembrane ascorbate ferrireductase 4	GO:0016021,GO:0016491,GO:0046872,GO:0140571	K08360	CYB561; transmembrane ascorbate-dependent reductase [EC:7.2.1.3]	Transporters [BR:ko02000]
gene-6902	gene-6902.1	NC_044904.1_R	1	1802242	1804728	+	Transmembrane ascorbate ferrireductase 2	GO:0000293,GO:0005794,GO:0016021,GO:0016491,GO:0019852,GO:0046872,GO:0140571	K08360	CYB561; transmembrane ascorbate-dependent reductase [EC:7.2.1.3]	Transporters [BR:ko02000]
gene-6903	gene-6903.1	NC_044904.1_R	1	1806346	1812321	+	SLH domain-containing protein	-	-	-	-
gene-6904	gene-6904.1	NC_044904.1_R	1	1814849	1822932	+	Protein CHUP1, chloroplastic	GO:0005829,GO:0009507,GO:0009658,GO:0009707,GO:0009902	-	-	-
gene-6905	gene-6905.1	NC_044904.1_R	1	1824105	1827553	-	Uncharacterized protein At1g26090, chloroplastic	GO:0005524,GO:0009507,GO:0010287	-	-	-
gene-6906	gene-6906.1	NC_044904.1_R	1	1829863	1830560	-	HTH-type transcriptional regulator SgrR	-	-	-	-
gene-6907	gene-6907.1	NC_044904.1_R	1	1837767	1838132	-	CLAVATA3/ESR (CLE)-related protein 12	GO:0005615,GO:0033612,GO:0045168,GO:0048046	-	-	-
gene-6908	gene-6908.1	NC_044904.1_R	1	1840977	1845056	+	Probable splicing factor YJU2B	GO:0005684,GO:0008380,GO:0009615,GO:0071014	K13115	CCDC130; coiled-coil domain-containing protein 130	Spliceosome [BR:ko03041]
gene-6909	gene-6909.1	NC_044904.1_R	1	1848890	1851973	-	Transcription factor bHLH30	GO:0003677,GO:0003700,GO:0005634,GO:0006355,GO:0046983	-	-	-
gene-6910	gene-6910.1	NC_044904.1_R	1	1889344	1890931	-	Aspartyl protease family protein 2	GO:0004190,GO:0009505	K22683	APF2; aspartyl protease family protein [EC:3.4.23.-]	Peptidases and inhibitors [BR:ko01002]
gene-6911	gene-6911.1	NC_044904.1_R	1	1947294	1949755	+	Transcription factor TCP12	GO:0003700,GO:0005634,GO:0006355,GO:0043565,GO:2000032	-	-	-
gene-6912	gene-6912.1	NC_044904.1_R	1	1948147	1949559	+	Transcription factor TCP12	GO:0003700,GO:0005634,GO:0006355,GO:0043565,GO:2000032	-	-	-
gene-6913	gene-6913.1	NC_044904.1_R	1	1967299	1969311	+	Pentatricopeptide repeat-containing protein At2g01510, mitochondrial	GO:0005739,GO:0008270	-	-	-
gene-6914	gene-6914.1	NC_044904.1_R	1	1978026	1978385	-	CLAVATA3/ESR (CLE)-related protein 16	-	-	-	-
gene-6915	gene-6915.1	NC_044904.1_R	1	2014006	2014147	+	-	-	-	-	-
gene-6916	gene-6916.1	NC_044904.1_R	1	2037556	2038616	-	-	-	-	-	-
gene-6917	gene-6917.1	NC_044904.1_R	1	2061318	2061830	-	Hypothetical protein At1g04090	-	-	-	-
gene-6918	gene-6918.1	NC_044904.1_R	1	2067858	2068061	-	-	-	-	-	-
gene-6919	gene-6919.1	NC_044904.1_R	1	2085153	2090333	+	Beta-hexosaminidase 2	GO:0004553,GO:0004563,GO:0005886,GO:0005975,GO:0015929,GO:0016020,GO:0030203,GO:0035251,GO:0102148	-	-	-
gene-6920	gene-6920.1	NC_044904.1_R	1	2092981	2094572	+	G-type lectin S-receptor-like serine/threonine-protein kinase LECRK4	GO:0004674,GO:0004712,GO:0005524,GO:0016021,GO:0030246,GO:0106310	-	-	-
gene-6921	gene-6921.1	NC_044904.1_R	1	2110071	2115286	+	Valine--tRNA ligase, mitochondrial 1	GO:0000166,GO:0002161,GO:0004812,GO:0004832,GO:0005524,GO:0005576,GO:0005634,GO:0005739,GO:0005829,GO:0006355,GO:0006418,GO:0006438,GO:0009507,GO:0009793	-	-	-
gene-6922	gene-6922.1	NC_044904.1_R	1	2131552	2136465	+	Bifunctional FolD	-	-	-	-
gene-6923	gene-6923.1	NC_044904.1_R	1	2140347	2143612	+	WUSCHEL-related homeobox 1	GO:0003677,GO:0003700,GO:0005634,GO:0099402	-	-	-
gene-6924	gene-6924.1	NC_044904.1_R	1	2153592	2154698	+	-	-	-	-	-
gene-6925	gene-6925.1	NC_044904.1_R	1	2154500	2155500	+	Hypothetical protein At1g04090	-	-	-	-
gene-6926	gene-6926.1	NC_044904.1_R	1	2169406	2169891	+	Protein ESMERALDA 1	GO:0000139,GO:0005794,GO:0006004,GO:0006486,GO:0007155,GO:0016021,GO:0016757,GO:0071555	-	-	-
gene-6927	gene-6927.1	NC_044904.1_R	1	2189352	2193999	+	Phytanoyl-CoA dioxygenase	GO:0006631,GO:0031418,GO:0046872,GO:0048244	K00477	PHYH; phytanoyl-CoA hydroxylase [EC:1.14.11.18]	Peroxisome [PATH:ko04146]
gene-6928	gene-6928.1	NC_044904.1_R	1	2204545	2204891	-	-	-	-	-	-
gene-6929	gene-6929.1	NC_044904.1_R	1	2241114	2242013	+	Beta-hexosaminidase 2	GO:0004553,GO:0004563,GO:0005886,GO:0005975,GO:0015929,GO:0016020,GO:0030203,GO:0035251,GO:0102148	-	-	-
gene-6930	gene-6930.1	NC_044904.1_R	1	2244113	2247637	+	Beta-hexosaminidase 2	GO:0004553,GO:0004563,GO:0005886,GO:0005975,GO:0015929,GO:0016020,GO:0030203,GO:0035251,GO:0102148	-	-	-
gene-6931	gene-6931.1	NC_044904.1_R	1	2251085	2251966	+	PAN domain	-	-	-	-
gene-6932	gene-6932.1	NC_044904.1_R	1	2286525	2292047	+	Valine--tRNA ligase, mitochondrial 1	GO:0000166,GO:0002161,GO:0004812,GO:0004832,GO:0005524,GO:0005576,GO:0005634,GO:0005739,GO:0005829,GO:0006355,GO:0006418,GO:0006438,GO:0009507,GO:0009793	-	-	-
gene-6933	gene-6933.1	NC_044904.1_R	1	2299378	2300247	+	Protein ASPARTIC PROTEASE IN GUARD CELL 2	GO:0003677,GO:0004190	-	-	-
gene-6934	gene-6934.1	NC_044904.1_R	1	2308383	2313102	+	Bifunctional FolD	-	-	-	-
gene-6935	gene-6935.1	NC_044904.1_R	1	2317379	2320065	+	WUSCHEL-related homeobox 1	GO:0003677,GO:0003700,GO:0005634,GO:0099402	-	-	-
gene-6936	gene-6936.1	NC_044904.1_R	1	2327579	2344709	-	Phytanoyl-CoA dioxygenase	GO:0006631,GO:0031418,GO:0046872,GO:0048244	-	-	-
gene-6937	gene-6937.1	NC_044904.1_R	1	2351820	2361256	-	Protein ESMERALDA 1	GO:0000139,GO:0005794,GO:0006004,GO:0006486,GO:0007155,GO:0016021,GO:0016757,GO:0071555	-	-	-
gene-6938	gene-6938.1	NC_044904.1_R	1	2366817	2367545	-	10 kDa chaperonin	GO:0005524,GO:0005737,GO:0006457,GO:0016887	K04078	groES, HSPE1; chaperonin GroES	Chaperones and folding catalysts [BR:ko03110]
gene-6939	gene-6939.1	NC_044904.1_R	1	2386230	2386762	+	Protein ASPARTIC PROTEASE IN GUARD CELL 2	GO:0003677,GO:0004190	-	-	-
gene-6940	gene-6940.1	NC_044904.1_R	1	2414720	2425322	+	Probable sulfate transporter 3.3	GO:0005887,GO:0008271,GO:0008272,GO:0015116,GO:0015293,GO:0015301,GO:0016021	K17471	SULTR3; sulfate transporter 3	Transporters [BR:ko02000]
gene-6941	gene-6941.1	NC_044904.1_R	1	2422083	2425752	+	Probable sulfate transporter 3.3	GO:0005887,GO:0008271,GO:0008272,GO:0015116,GO:0015293,GO:0015301,GO:0016021	-	-	-
gene-6942	gene-6942.1	NC_044904.1_R	1	2429188	2430468	+	DUF295 domain-containing protein	GO:0005515	-	-	-
gene-6943	gene-6943.1	NC_044904.1_R	1	2432052	2432777	+	Probable sulfate transporter 3.3	GO:0005887,GO:0008271,GO:0008272,GO:0015116,GO:0015293,GO:0015301,GO:0016021	-	-	-
gene-6944	gene-6944.1	NC_044904.1_R	1	2487864	2495943	+	SEC12-like protein 2	GO:0000325,GO:0003400,GO:0005096,GO:0005515,GO:0005739,GO:0005783,GO:0005794,GO:0005886,GO:0006888,GO:0009306,GO:0030176	K14003	PREB, SEC12; prolactin regulatory element-binding protein	Protein processing in endoplasmic reticulum [PATH:ko04141]
gene-6945	gene-6945.1	NC_044904.1_R	1	2496938	2499602	-	CYTH domain-containing protein	-	-	-	-
gene-6946	gene-6946.1	NC_044904.1_R	1	2511196	2512292	+	Phytochrome-associated serine/threonine-protein phosphatase 3	GO:0000159,GO:0004674,GO:0004722,GO:0005634,GO:0005737,GO:0006470,GO:0008270,GO:0009910	-	-	-
gene-6947	gene-6947.1	NC_044904.1_R	1	2566522	2569621	-	Signal recognition particle receptor subunit alpha homolog	GO:0003723,GO:0003924,GO:0005047,GO:0005525,GO:0005785,GO:0005789,GO:0006605,GO:0006614,GO:0007409,GO:0012505,GO:0016020,GO:0045047,GO:0050708	-	-	-
gene-6948	gene-6948.1	NC_044904.1_R	1	2570763	2572966	+	Protein SRG1	GO:0010150,GO:0016491,GO:0016682,GO:0046872,GO:0055114	-	-	-
gene-6949	gene-6949.1	NC_044904.1_R	1	2657383	2658532	+	Microtubule-associated protein 70-1	GO:0005737,GO:0005874,GO:0007010,GO:0008017	-	-	-
gene-6950	gene-6950.1	NC_044904.1_R	1	2660055	2660282	-	Cytochrome P450 714C2	GO:0004497,GO:0005506,GO:0016021,GO:0016705,GO:0020037	-	-	-
gene-6951	gene-6951.1	NC_044904.1_R	1	2660538	2661865	-	Cytochrome P450 714C2	GO:0004497,GO:0005506,GO:0016021,GO:0016705,GO:0020037,GO:0055114	-	-	-
gene-6952	gene-6952.1	NC_044904.1_R	1	2697594	2700284	-	double-stranded RNA-binding protein 4-like isoform X2	-	-	-	-
gene-6953	gene-6953.1	NC_044904.1_R	1	2716222	2717787	+	Ribosome-recycling factor, chloroplastic	GO:0006412,GO:0009507	-	-	-
gene-6954	gene-6954.1	NC_044904.1_R	1	2744460	2747910	+	Deoxyribodipyrimidine photo-lyase	GO:0000719,GO:0003677,GO:0003904,GO:0003913,GO:0005634,GO:0009650,GO:0071949	-	-	-
gene-6955	gene-6955.1	NC_044904.1_R	1	2747925	2750302	+	Serine/threonine-protein kinase BSK5	GO:0004674,GO:0004712,GO:0005524,GO:0005886,GO:0009409,GO:0009506,GO:0009651,GO:0009737,GO:0009742,GO:0106310	-	-	-
gene-6956	gene-6956.1	NC_044904.1_R	1	2753783	2756962	-	Mitochondrial import inner membrane translocase subunit TIM10	GO:0005743,GO:0005758,GO:0045039,GO:0046872	K17778	TIM10; mitochondrial import inner membrane translocase subunit TIM10	Mitochondrial biogenesis [BR:ko03029]
gene-6957	gene-6957.1	NC_044904.1_R	1	2773409	2775046	+	Serine carboxypeptidase-like 50	GO:0000325,GO:0004185,GO:0005576,GO:0006508	-	-	-
gene-6958	gene-6958.1	NC_044904.1_R	1	2784210	2805539	+	ATP-dependent DNA helicase homolog RECG, chloroplastic	GO:0000002,GO:0003676,GO:0003677,GO:0003678,GO:0005524,GO:0005739,GO:0006281,GO:0006310,GO:0009507,GO:0016787,GO:0016887	K03655	recG; ATP-dependent DNA helicase RecG [EC:5.6.2.4]	Homologous recombination [PATH:ko03440]
gene-6959	gene-6959.1	NC_044904.1_R	1	2814375	2818484	+	Homeobox-leucine zipper protein HOX3	GO:0000981,GO:0003677,GO:0005634,GO:0006355,GO:0043565	K09338	HD-ZIP; homeobox-leucine zipper protein	Transcription factors [BR:ko03000]
gene-6960	gene-6960.1	NC_044904.1_R	1	2835443	2839315	+	Auxin efflux carrier component 3	GO:0005739,GO:0005783,GO:0005886,GO:0009416,GO:0009606,GO:0009630,GO:0009734,GO:0009926,GO:0009958,GO:0009986,GO:0010252,GO:0010315,GO:0010329,GO:0012506,GO:0016021,GO:0016328,GO:0048364,GO:0048766,GO:0048767,GO:0055085	K13947	PIN; auxin efflux carrier family protein	Transporters [BR:ko02000]
gene-6961	gene-6961.1	NC_044904.1_R	1	2852949	2853060	+	-	-	-	-	-
gene-6962	gene-6962.1	NC_044904.1_R	1	2856992	2859625	+	Probable aquaporin NIP-type	GO:0015267,GO:0016020,GO:0016021,GO:0055085	K09874	NIP; aquaporin NIP	Transporters [BR:ko02000]
gene-6963	gene-6963.1	NC_044904.1_R	1	2880273	2888200	+	Protein WVD2-like 7	GO:0009737,GO:0055028	-	-	-
gene-6964	gene-6964.1	NC_044904.1_R	1	2900957	2901873	-	proline-rich antigen homolog	-	-	-	-
gene-6965	gene-6965.1	NC_044904.1_R	1	2914732	2915187	-	proline-rich antigen homolog	-	-	-	-
gene-6966	gene-6966.1	NC_044904.1_R	1	2924091	2924969	-	myb-related transcription factor, partner of profilin-like	-	-	-	-
gene-6967	gene-6967.1	NC_044904.1_R	1	2928395	2931623	-	Chaperone protein DnaJ	GO:0005524,GO:0005737,GO:0006260,GO:0006457,GO:0008270,GO:0009408,GO:0031072,GO:0051082	-	-	-
gene-6968	gene-6968.1	NC_044904.1_R	1	2971771	2972484	-	Plant transposase (Ptta/En/Spm family)	-	-	-	-
gene-6969	gene-6969.1	NC_044904.1_R	1	3015557	3017034	+	SMP-30/Gluconolactonase/LRE-like region	-	-	-	-
gene-6970	gene-6970.1	NC_044904.1_R	1	3018204	3024119	-	Early dehydration-responsive 1	-	-	-	-
gene-6971	gene-6971.1	NC_044904.1_R	1	3080705	3081464	-	-	-	-	-	-
gene-6972	gene-6972.1	NC_044904.1_R	1	3101519	3103342	+	-	-	-	-	-
gene-6973	gene-6973.1	NC_044904.1_R	1	3103696	3104112	+	Retrovirus-related Pol polyprotein from transposon opus	GO:0003676,GO:0003964,GO:0004519,GO:0005634,GO:0006313,GO:0008233,GO:0015074	-	-	-
gene-6974	gene-6974.1	NC_044904.1_R	1	3104227	3105898	+	Gag-Pol polyprotein	GO:0003677,GO:0003723,GO:0003887,GO:0003964,GO:0004190,GO:0004523,GO:0006310,GO:0008270,GO:0015074,GO:0016020,GO:0019013,GO:0019068,GO:0020002,GO:0039660,GO:0044185,GO:0044826,GO:0046718,GO:0072494,GO:0075713	-	-	-
gene-6975	gene-6975.1	NC_044904.1_R	1	3105962	3106381	+	-	-	-	-	-
gene-6976	gene-6976.1	NC_044904.1_R	1	3111895	3114828	-	Retrovirus-related Pol polyprotein from transposon 17.6	GO:0003676,GO:0003964,GO:0004190,GO:0004519,GO:0004523,GO:0015074	-	-	-
gene-6977	gene-6977.1	NC_044904.1_R	1	3114958	3117311	-	Retrotransposon gag protein	-	-	-	-
gene-6978	gene-6978.1	NC_044904.1_R	1	3123164	3124773	+	Retrotransposon gag protein	-	-	-	-
gene-6979	gene-6979.1	NC_044904.1_R	1	3124801	3125676	+	Retrovirus-related Pol polyprotein from transposon opus	GO:0003676,GO:0003964,GO:0004519,GO:0005634,GO:0006313,GO:0008233,GO:0015074	-	-	-
gene-6980	gene-6980.1	NC_044904.1_R	1	3125699	3126184	+	RNase H-like domain found in reverse transcriptase	-	-	-	-
gene-6981	gene-6981.1	NC_044904.1_R	1	3126413	3127999	+	Reverse transcriptase-like	GO:0003676,GO:0004523	-	-	-
gene-6982	gene-6982.1	NC_044904.1_R	1	3135551	3138671	-	gag-polypeptide of LTR copia-type	-	-	-	-
gene-6983	gene-6983.1	NC_044904.1_R	1	3148338	3148517	-	-	-	-	-	-
gene-6984	gene-6984.1	NC_044904.1_R	1	3157535	3166319	+	Nicotinate-nucleotide pyrophosphorylase [carboxylating], chloroplastic	GO:0004514,GO:0005737,GO:0009435,GO:0009507,GO:0016763,GO:0034213	K00767	nadC, QPRT; nicotinate-nucleotide pyrophosphorylase (carboxylating) [EC:2.4.2.19]	Nicotinate and nicotinamide metabolism [PATH:ko00760]
gene-6985	gene-6985.1	NC_044904.1_R	1	3170928	3174078	-	Xylanase inhibitor N-terminal	-	-	-	-
gene-6986	gene-6986.1	NC_044904.1_R	1	3191222	3199260	+	Putative 1-phosphatidylinositol-3-phosphate 5-kinase FAB1C	GO:0000285,GO:0005524,GO:0010008,GO:0016307,GO:0016887,GO:0046488,GO:0046854,GO:0090332	K00921	PIKFYVE, FAB1; 1-phosphatidylinositol-3-phosphate 5-kinase [EC:2.7.1.150]	Inositol phosphate metabolism [PATH:ko00562]
gene-6987	gene-6987.1	NC_044904.1_R	1	3202207	3205089	-	Uncharacterized protein At1g66480	GO:0009620	-	-	-
gene-6988	gene-6988.1	NC_044904.1_R	1	3208510	3212453	-	U-box domain-containing protein 11	GO:0004842,GO:0005515,GO:0005634,GO:0005737,GO:0016567,GO:0051865,GO:0090333	-	-	-
gene-6989	gene-6989.1	NC_044904.1_R	1	3237345	3239203	-	Transcription repressor MYB4	GO:0000976,GO:0003677,GO:0003700,GO:0005634,GO:0010224,GO:0045892,GO:1903086,GO:2000762	K09422	MYBP; transcription factor MYB, plant	Transcription factors [BR:ko03000]
gene-6990	gene-6990.1	NC_044904.1_R	1	3260697	3267192	-	Uncharacterized lipoprotein syc1174_c	GO:0005886	-	-	-
gene-6991	gene-6991.1	NC_044904.1_R	1	3277532	3279184	-	UPF0481 protein At3g47200	GO:0005886,GO:0016021	-	-	-
gene-6992	gene-6992.1	NC_044904.1_R	1	3303405	3305677	-	Uncharacterized lipoprotein syc1174_c	GO:0005886	-	-	-
gene-6993	gene-6993.1	NC_044904.1_R	1	3323585	3325055	-	Multicopper oxidase LPR2	GO:0005507,GO:0005739,GO:0005789,GO:0005794,GO:0010073,GO:0016036,GO:0016491,GO:0055114	-	-	-
gene-6994	gene-6994.1	NC_044904.1_R	1	3345339	3349335	-	Multicopper oxidase LPR1	GO:0005507,GO:0005783,GO:0005789,GO:0010073,GO:0016036,GO:0016491,GO:0016682,GO:0055114	-	-	-
gene-6995	gene-6995.1	NC_044904.1_R	1	3358518	3360967	+	Receptor-like protein kinase FERONIA	GO:0004672,GO:0004674,GO:0004712,GO:0005524,GO:0005886,GO:0006468,GO:0009506,GO:0009723,GO:0009738,GO:0009741,GO:0009742,GO:0009788,GO:0009791,GO:0009873,GO:0010118,GO:0010483,GO:0016021,GO:0030308,GO:0032922,GO:0043680,GO:0046777,GO:0048364,GO:0050832,GO:0106310	-	-	-
gene-6996	gene-6996.1	NC_044904.1_R	1	3376242	3381473	-	Multicopper oxidase LPR2	GO:0005507,GO:0005739,GO:0005789,GO:0005794,GO:0010073,GO:0016036,GO:0016491,GO:0055114	-	-	-
gene-6997	gene-6997.1	NC_044904.1_R	1	3394848	3397445	-	Heavy metal-associated isoprenylated plant protein 37	GO:0046872	-	-	-
gene-6998	gene-6998.1	NC_044904.1_R	1	3434609	3436956	-	Heavy metal-associated isoprenylated plant protein 20	GO:0016020,GO:0046872,GO:0055073,GO:0071585	-	-	-
gene-6999	gene-6999.1	NC_044904.1_R	1	3455330	3456104	+	-	-	-	-	-
gene-7000	gene-7000.1	NC_044904.1_R	1	3459684	3461252	+	Putative fasciclin-like arabinogalactan protein 20	GO:0016021	-	-	-
gene-7001	gene-7001.1	NC_044904.1_R	1	3461997	3464185	-	Pentatricopeptide repeat-containing protein At1g71060, mitochondrial	GO:0005739	-	-	-
gene-7002	gene-7002.1	NC_044904.1_R	1	3464875	3472268	-	Beta-glucuronosyltransferase GlcAT14A	GO:0000139,GO:0005794,GO:0009826,GO:0015020,GO:0016020,GO:0016021,GO:0016757	-	-	-
gene-7003	gene-7003.1	NC_044904.1_R	1	3492533	3499945	-	Tryptophan--tRNA ligase, cytoplasmic	GO:0000166,GO:0004812,GO:0004830,GO:0005524,GO:0005737,GO:0005829,GO:0006418,GO:0006436	K01867	WARS, trpS; tryptophanyl-tRNA synthetase [EC:6.1.1.2]	Aminoacyl-tRNA biosynthesis [PATH:ko00970]
gene-7004	gene-7004.1	NC_044904.1_R	1	3510135	3514164	-	EAF domain-containing protein	-	K15186	EAF; ELL-associated factor	Transcription machinery [BR:ko03021]
gene-7005	gene-7005.1	NC_044904.1_R	1	3517530	3526300	+	ABC transporter G family member 7	GO:0005524,GO:0005739,GO:0009507,GO:0009941,GO:0016020,GO:0016021,GO:0042626,GO:0140359	K05681	ABCG2, CD338; ATP-binding cassette, subfamily G (WHITE), member 2	ABC transporters [PATH:ko02010]
gene-7006	gene-7006.1	NC_044904.1_R	1	3527285	3528002	+	By genscan and genefinder	-	-	-	-
gene-7007	gene-7007.1	NC_044904.1_R	1	3532142	3532965	+	Mediator of RNA polymerase II transcription	-	-	-	-
gene-7008	gene-7008.1	NC_044904.1_R	1	3544131	3546682	+	Protein PIN-LIKES 2	GO:0005789,GO:0009733,GO:0009734,GO:0010252,GO:0010311,GO:0010329,GO:0016021,GO:0040009,GO:0055085,GO:0080162	K24139	PILS, ECM3; auxin efflux carrier family protein	Transporters [BR:ko02000]
gene-7009	gene-7009.1	NC_044904.1_R	1	3549577	3552806	-	Golgin candidate 3	GO:0005768,GO:0005794,GO:0006888,GO:0007030,GO:0031267	-	-	-
gene-7010	gene-7010.1	NC_044904.1_R	1	3559706	3562649	+	Protein PIN-LIKES 2	GO:0005789,GO:0009733,GO:0009734,GO:0010252,GO:0010311,GO:0010329,GO:0016021,GO:0040009,GO:0055085,GO:0080162	K24139	PILS, ECM3; auxin efflux carrier family protein	Transporters [BR:ko02000]
gene-7011	gene-7011.1	NC_044904.1_R	1	3574264	3575895	+	Probable ribose-5-phosphate isomerase 2	GO:0004751,GO:0005737,GO:0008219,GO:0009052,GO:0010228	K01807	rpiA; ribose 5-phosphate isomerase A [EC:5.3.1.6]	Pentose phosphate pathway [PATH:ko00030]
gene-7012	gene-7012.1	NC_044904.1_R	1	3582433	3587310	-	LEAF RUST 10 DISEASE-RESISTANCE LOCUS RECEPTOR-LIKE PROTEIN KINASE-like 2.3	GO:0004672,GO:0004674,GO:0004675,GO:0004712,GO:0005524,GO:0006468,GO:0009506,GO:0009620,GO:0016021,GO:0030247,GO:0106310	-	-	-
gene-7013	gene-7013.1	NC_044904.1_R	1	3598428	3604040	+	WD repeat and HMG-box DNA-binding protein like	-	-	-	-
gene-7014	gene-7014.1	NC_044904.1_R	1	3606860	3608363	-	Putative fasciclin-like arabinogalactan protein 20	GO:0016021	-	-	-
gene-7015	gene-7015.1	NC_044904.1_R	1	3618903	3622601	+	RING-CH-type domain-containing protein	GO:0008270	-	-	-
gene-7016	gene-7016.1	NC_044904.1_R	1	3623575	3633443	-	Sulfhydryl oxidase 2	GO:0000138,GO:0003756,GO:0005615,GO:0005768,GO:0005794,GO:0005802,GO:0006457,GO:0016971,GO:0016972,GO:0030173,GO:0055114	K10758	QSOX; thiol oxidase [EC:1.8.3.2]	Enzymes with EC numbers
gene-7017	gene-7017.1	NC_044904.1_R	1	3636784	3642409	+	Zinc finger CCCH domain-containing protein 25	GO:0000398,GO:0003676,GO:0003677,GO:0003723,GO:0004523,GO:0005686,GO:0046872,GO:0071011	-	-	-
gene-7018	gene-7018.1	NC_044904.1_R	1	3647222	3648690	+	C3H1-type domain-containing protein	-	-	-	-
gene-7019	gene-7019.1	NC_044904.1_R	1	3652727	3655363	-	C1 domain	-	-	-	-
gene-7020	gene-7020.1	NC_044904.1_R	1	3665730	3666349	+	Transmembrane protein, putative	-	-	-	-
gene-7021	gene-7021.1	NC_044904.1_R	1	3669056	3669229	-	-	-	-	-	-
gene-7022	gene-7022.1	NC_044904.1_R	1	3677320	3681456	+	Retrovirus-related Pol polyprotein from transposon 17.6	GO:0003676,GO:0003964,GO:0004190,GO:0004519,GO:0015074	-	-	-
gene-7023	gene-7023.1	NC_044904.1_R	1	3681549	3683116	+	Integrase catalytic domain-containing protein	GO:0003676,GO:0004523,GO:0015074	-	-	-
gene-7024	gene-7024.1	NC_044904.1_R	1	3696177	3697152	-	Uncharacterized mitochondrial protein AtMg00810	GO:0005739	-	-	-
gene-7025	gene-7025.1	NC_044904.1_R	1	3702077	3702331	-	single-stranded DNA-binding protein-like	-	-	-	-
gene-7026	gene-7026.1	NC_044904.1_R	1	3723595	3725428	+	Kelch motif	GO:0005515	-	-	-
gene-7027	gene-7027.1	NC_044904.1_R	1	3731277	3733828	-	-	-	-	-	-
gene-7028	gene-7028.1	NC_044904.1_R	1	3732586	3733832	-	HMG box domain-containing protein	-	-	-	-
gene-7029	gene-7029.1	NC_044904.1_R	1	3751992	3752889	+	-	-	-	-	-
gene-7030	gene-7030.1	NC_044904.1_R	1	3775320	3775562	-	glycine-rich protein DOT1	-	-	-	-
gene-7031	gene-7031.1	NC_044904.1_R	1	3778383	3779391	-	DUF4228 domain-containing protein (Fragment)	-	-	-	-
gene-7032	gene-7032.1	NC_044904.1_R	1	3784521	3786919	-	GDSL esterase/lipase 6	GO:0005576,GO:0016042,GO:0016298,GO:0016788	-	-	-
gene-7033	gene-7033.1	NC_044904.1_R	1	3792117	3809806	+	Tetratricopeptide repeat protein 5	GO:0003677,GO:0003682,GO:0005654,GO:0005739,GO:0005829,GO:0006281,GO:0006974,GO:0009267,GO:0031410,GO:0043022,GO:0045944,GO:0061014	K24928	TTC5; tetratricopeptide repeat protein 5	Membrane trafficking [BR:ko04131]
gene-7034	gene-7034.1	NC_044904.1_R	1	3803929	3805125	-	-	-	-	-	-
gene-7035	gene-7035.1	NC_044904.1_R	1	3810617	3816397	-	Putative disease resistance RPP13-like protein 1	GO:0005524,GO:0006952,GO:0043531	-	-	-
gene-7036	gene-7036.1	NC_044904.1_R	1	3846491	3850450	+	Probable S-adenosylmethionine-dependent methyltransferase At5g38100	GO:0008168,GO:0008757,GO:0032259,GO:0046872	-	-	-
gene-7037	gene-7037.1	NC_044904.1_R	1	3856701	3859957	+	Loganic acid O-methyltransferase	GO:0008168,GO:0030749,GO:0032259,GO:0035834,GO:0046872	-	-	-
gene-7038	gene-7038.1	NC_044904.1_R	1	3864015	3866752	-	Loganic acid O-methyltransferase	GO:0008168,GO:0030749,GO:0032259,GO:0035834,GO:0046872	-	-	-
gene-7039	gene-7039.1	NC_044904.1_R	1	3877665	3878601	-	-	-	-	-	-
gene-7040	gene-7040.1	NC_044904.1_R	1	3885217	3886338	-	NB-ARC domain	GO:0043531	-	-	-
gene-7041	gene-7041.1	NC_044904.1_R	1	3892080	3893054	-	ATP-dependent zinc metalloprotease FTSH 7, chloroplastic	GO:0004176,GO:0004222,GO:0005524,GO:0006508,GO:0008270,GO:0009507,GO:0009534,GO:0009535,GO:0009941,GO:0016021,GO:0016887	-	-	-
gene-7042	gene-7042.1	NC_044904.1_R	1	3911199	3913856	+	Loganic acid O-methyltransferase	GO:0008168,GO:0030749,GO:0032259,GO:0035834,GO:0046872	-	-	-
gene-7043	gene-7043.1	NC_044904.1_R	1	3925512	3926952	+	Loganic acid O-methyltransferase	GO:0008168,GO:0030749,GO:0032259,GO:0035834,GO:0046872	-	-	-
gene-7044	gene-7044.1	NC_044904.1_R	1	3935262	3942157	+	Loganic acid O-methyltransferase	GO:0008168,GO:0030749,GO:0032259,GO:0035834,GO:0046872	-	-	-
gene-7045	gene-7045.1	NC_044904.1_R	1	3984961	3987445	+	Loganic acid O-methyltransferase	GO:0008168,GO:0030749,GO:0032259,GO:0035834,GO:0046872	-	-	-
gene-7046	gene-7046.1	NC_044904.1_R	1	3992752	4001994	-	Vacuolar-sorting protein BRO1	GO:0005515,GO:0005737,GO:0005770,GO:0005771,GO:0005829,GO:0007033,GO:0009506,GO:0036257,GO:0043130,GO:0043328,GO:0043621,GO:0099638	K12200	PDCD6IP, ALIX, RIM20; programmed cell death 6-interacting protein	Viral life cycle - HIV-1 [PATH:ko03250]
gene-7047	gene-7047.1	NC_044904.1_R	1	4003380	4006063	+	sarcoplasmic reticulum histidine-rich calcium-binding protein	-	-	-	-
gene-7048	gene-7048.1	NC_044904.1_R	1	4006753	4012816	-	Fruit protein pKIWI502	GO:0016491,GO:0055114	-	-	-
gene-7049	gene-7049.1	NC_044904.1_R	1	4013226	4017900	-	ATP synthase subunit beta, mitochondrial	GO:0000275,GO:0005524,GO:0005753,GO:0006754,GO:0015986,GO:0016887,GO:0042776,GO:0045261,GO:0046034,GO:0046933,GO:0046961,GO:1902600	K02133	ATPeF1B, ATP5B, ATP2; F-type H+-transporting ATPase subunit beta [EC:7.1.2.2]	Oxidative phosphorylation [PATH:ko00190]
gene-7050	gene-7050.1	NC_044904.1_R	1	4027035	4030392	+	Histone chaperone ASF1B	GO:0000724,GO:0005634,GO:0005737,GO:0006333,GO:0006335,GO:0006336,GO:0008361,GO:0009294,GO:0010091,GO:0031567,GO:0042393,GO:0051301	K10753	ASF1; histone chaperone ASF1	Chromosome and associated proteins [BR:ko03036]
gene-7051	gene-7051.1	NC_044904.1_R	1	4031343	4038664	-	Protein DETOXIFICATION 16	GO:0000325,GO:0009536,GO:0009624,GO:0015297,GO:0016020,GO:0016021,GO:0022857,GO:0042910,GO:0055085,GO:1990961	K03327	TC.MATE, SLC47A, norM, mdtK, dinF; multidrug resistance protein, MATE family	Transporters [BR:ko02000]
gene-7052	gene-7052.1	NC_044904.1_R	1	4044658	4051964	-	Protein DETOXIFICATION 16	GO:0000325,GO:0009536,GO:0009624,GO:0015297,GO:0016020,GO:0016021,GO:0022857,GO:0042910,GO:0055085,GO:1990961	K03327	TC.MATE, SLC47A, norM, mdtK, dinF; multidrug resistance protein, MATE family	Transporters [BR:ko02000]
gene-7053	gene-7053.1	NC_044904.1_R	1	4055965	4057287	-	Protein DETOXIFICATION 16	GO:0000325,GO:0009536,GO:0009624,GO:0015297,GO:0016020,GO:0016021,GO:0022857,GO:0042910,GO:0055085,GO:1990961	-	-	-
gene-7054	gene-7054.1	NC_044904.1_R	1	4060458	4063118	-	Protein DETOXIFICATION 16	GO:0000325,GO:0009536,GO:0009624,GO:0015297,GO:0016020,GO:0016021,GO:0022857,GO:0042910,GO:0055085,GO:1990961	K03327	TC.MATE, SLC47A, norM, mdtK, dinF; multidrug resistance protein, MATE family	Transporters [BR:ko02000]
gene-7055	gene-7055.1	NC_044904.1_R	1	4073833	4074171	-	Protein DETOXIFICATION 15	GO:0015297,GO:0016020,GO:0016021,GO:0022857,GO:0042910,GO:0055085,GO:1990961	-	-	-
gene-7056	gene-7056.1	NC_044904.1_R	1	4084740	4092611	+	Protein DETOXIFICATION 12	GO:0009507,GO:0015297,GO:0016020,GO:0016021,GO:0022857,GO:0042910,GO:0055085,GO:1990961	K03327	TC.MATE, SLC47A, norM, mdtK, dinF; multidrug resistance protein, MATE family	Transporters [BR:ko02000]
gene-7057	gene-7057.1	NC_044904.1_R	1	4095196	4103011	+	Protein DETOXIFICATION 12	GO:0009507,GO:0015297,GO:0016020,GO:0016021,GO:0022857,GO:0042910,GO:0055085,GO:1990961	K03327	TC.MATE, SLC47A, norM, mdtK, dinF; multidrug resistance protein, MATE family	Transporters [BR:ko02000]
gene-7058	gene-7058.1	NC_044904.1_R	1	4122096	4122798	-	Short chain aldehyde dehydrogenase 1	GO:0004022,GO:0016114,GO:0055114	-	-	-
gene-7059	gene-7059.1	NC_044904.1_R	1	4127005	4132488	+	Protein DETOXIFICATION 12	GO:0009507,GO:0015297,GO:0016020,GO:0016021,GO:0022857,GO:0042910,GO:0055085,GO:1990961	-	-	-
gene-7060	gene-7060.1	NC_044904.1_R	1	4139468	4166711	+	Protein DETOXIFICATION 12	GO:0009507,GO:0015297,GO:0016020,GO:0016021,GO:0022857,GO:0042910,GO:0055085,GO:1990961	K03327	TC.MATE, SLC47A, norM, mdtK, dinF; multidrug resistance protein, MATE family	Transporters [BR:ko02000]
gene-7061	gene-7061.1	NC_044904.1_R	1	4148916	4154837	+	Protein DETOXIFICATION 14	GO:0000325,GO:0015297,GO:0016020,GO:0016021,GO:0022857,GO:0042908,GO:0042910,GO:0055085,GO:1990961	-	-	-
gene-7062	gene-7062.1	NC_044904.1_R	1	4159856	4160209	+	-	-	-	-	-
gene-7063	gene-7063.1	NC_044904.1_R	1	4162946	4166935	+	Protein DETOXIFICATION 12	GO:0009507,GO:0015297,GO:0016020,GO:0016021,GO:0022857,GO:0042910,GO:0055085,GO:1990961	K03327	TC.MATE, SLC47A, norM, mdtK, dinF; multidrug resistance protein, MATE family	Transporters [BR:ko02000]
gene-7064	gene-7064.1	NC_044904.1_R	1	4188779	4193173	+	Protein DETOXIFICATION 12	GO:0009507,GO:0015297,GO:0016020,GO:0016021,GO:0022857,GO:0042910,GO:0055085,GO:1990961	K03327	TC.MATE, SLC47A, norM, mdtK, dinF; multidrug resistance protein, MATE family	Transporters [BR:ko02000]
gene-7065	gene-7065.1	NC_044904.1_R	1	4199572	4203322	+	Protein DETOXIFICATION 12	GO:0009507,GO:0015297,GO:0016020,GO:0016021,GO:0022857,GO:0042910,GO:0055085,GO:1990961	K03327	TC.MATE, SLC47A, norM, mdtK, dinF; multidrug resistance protein, MATE family	Transporters [BR:ko02000]
gene-7066	gene-7066.1	NC_044904.1_R	1	4228622	4233324	+	Protein DETOXIFICATION 12	GO:0009507,GO:0015297,GO:0016020,GO:0016021,GO:0022857,GO:0042910,GO:0055085,GO:1990961	-	-	-
gene-7067	gene-7067.1	NC_044904.1_R	1	4263299	4267259	+	Cyclin-D1-binding protein 1-like protein (Fragment)	-	K21626	CCNDBP1, DIP1, GCIP; cyclin-D1-binding protein 1	Transcription factors [BR:ko03000]
gene-7068	gene-7068.1	NC_044904.1_R	1	4268250	4271432	-	Sec-independent protein translocase protein TATC, chloroplastic	GO:0009535,GO:0016021,GO:0033281,GO:0043953,GO:0045038	K03118	tatC; sec-independent protein translocase protein TatC	Protein export [PATH:ko03060]
gene-7069	gene-7069.1	NC_044904.1_R	1	4272755	4278608	+	Origin of replication complex subunit 4	GO:0003688,GO:0005524,GO:0005664,GO:0006270,GO:0016887	K02606	ORC4; origin recognition complex subunit 4	Cell cycle [PATH:ko04110]
gene-7070	gene-7070.1	NC_044904.1_R	1	4281144	4283927	+	Pentatricopeptide repeat-containing protein At1g22960, mitochondrial	GO:0005739	-	-	-
gene-7071	gene-7071.1	NC_044904.1_R	1	4295634	4298584	+	Palmitoyl-acyl carrier protein thioesterase, chloroplastic	GO:0000036,GO:0006633,GO:0009507,GO:0016296,GO:0016297,GO:0016790	-	-	-
gene-7072	gene-7072.1	NC_044904.1_R	1	4299710	4308213	-	CDP-diacylglycerol--serine O-phosphatidyltransferase 1	GO:0003882,GO:0005789,GO:0006646,GO:0006659,GO:0009556,GO:0016021,GO:0031965,GO:0106245	K08730	PTDSS2; phosphatidylserine synthase 2 [EC:2.7.8.29]	Glycerophospholipid metabolism [PATH:ko00564]
gene-7073	gene-7073.1	NC_044904.1_R	1	4323643	4342454	-	DExH-box ATP-dependent RNA helicase DExH5, mitochondrial	GO:0003676,GO:0003723,GO:0003724,GO:0004386,GO:0005524,GO:0005739,GO:0016887	K14442	DHX36, RHAU; ATP-dependent RNA helicase DHX36 [EC:3.6.4.13]	RNA degradation [PATH:ko03018]
gene-7074	gene-7074.1	NC_044904.1_R	1	4344131	4348275	-	Fructose-bisphosphate aldolase 3, chloroplastic	GO:0004332,GO:0005739,GO:0005829,GO:0006094,GO:0006096,GO:0009507,GO:0009534,GO:0009536,GO:0009570,GO:0010287,GO:0030388	K01623	ALDO; fructose-bisphosphate aldolase, class I [EC:4.1.2.13]	Glycolysis / Gluconeogenesis [PATH:ko00010]
gene-7075	gene-7075.1	NC_044904.1_R	1	4372441	4376041	+	RNA-binding NOB1-like protein	GO:0000469,GO:0004521,GO:0005654,GO:0005737,GO:0006364,GO:0009553,GO:0009555,GO:0030490,GO:0030688,GO:0046872	K11883	NOB1; RNA-binding protein NOB1	Ribosome biogenesis in eukaryotes [PATH:ko03008]
gene-7076	gene-7076.1	NC_044904.1_R	1	4377463	4379497	-	Probable LRR receptor-like serine/threonine-protein kinase At1g63430	GO:0004672,GO:0004674,GO:0004712,GO:0005524,GO:0005886,GO:0006468,GO:0016021,GO:0106310	-	-	-
gene-7077	gene-7077.1	NC_044904.1_R	1	4381232	4385906	+	-	-	-	-	-
gene-7078	gene-7078.1	NC_044904.1_R	1	4393363	4402942	+	Protein PHYTOCHROME-DEPENDENT LATE-FLOWERING	GO:0000124,GO:0003712,GO:0005634,GO:0005737,GO:0006357,GO:0007623,GO:0009416,GO:0009908,GO:0016604,GO:0048510,GO:0048574	-	-	-
gene-7079	gene-7079.1	NC_044904.1_R	1	4406719	4413230	+	2-oxoglutarate and iron-dependent oxygenase domain-containing protein CP2	GO:0005506,GO:0005634,GO:0005654,GO:0016705,GO:0031418,GO:0051213	-	-	-
gene-7080	gene-7080.1	NC_044904.1_R	1	4424559	4425602	+	E3 ubiquitin-protein ligase RHA2A	GO:0004842,GO:0005634,GO:0005737,GO:0009651,GO:0009738,GO:0009789,GO:0016567,GO:0046872,GO:0047484,GO:0061630	K16282	RHA2; E3 ubiquitin-protein ligase RHA2 [EC:2.3.2.27]	Ubiquitin system [BR:ko04121]
gene-7081	gene-7081.1	NC_044904.1_R	1	4498297	4500120	+	-	-	-	-	-
gene-7082	gene-7082.1	NC_044904.1_R	1	4523283	4526327	-	Probable pectinesterase/pectinesterase inhibitor 13	GO:0004857,GO:0016021,GO:0030599,GO:0042545,GO:0045330,GO:0045490,GO:0046910	K01051	E3.1.1.11; pectinesterase [EC:3.1.1.11]	Pentose and glucuronate interconversions [PATH:ko00040]
gene-7083	gene-7083.1	NC_044904.1_R	1	4547576	4550778	-	Zinc finger CCCH domain-containing protein 15	GO:0000976,GO:0003700,GO:0006355,GO:0046872	K18753	ZFP36L; butyrate response factor	Cellular senescence [PATH:ko04218]
gene-7084	gene-7084.1	NC_044904.1_R	1	4564318	4568087	-	Zinc finger CCCH domain-containing protein 15	GO:0000976,GO:0003700,GO:0006355,GO:0046872	K18753	ZFP36L; butyrate response factor	Cellular senescence [PATH:ko04218]
gene-7085	gene-7085.1	NC_044904.1_R	1	4582111	4589675	-	Putative zinc finger protein At1g68190	GO:0003700,GO:0005515,GO:0005634,GO:0006355,GO:0008270	-	-	-
gene-7086	gene-7086.1	NC_044904.1_R	1	4593381	4597177	-	Small ubiquitin-related modifier, SUMO	-	-	-	-
gene-7087	gene-7087.1	NC_044904.1_R	1	4635101	4637641	+	Putative two-component response regulator-like APRR6	GO:0000160,GO:0003677,GO:0005634,GO:0006355	-	-	-
gene-7088	gene-7088.1	NC_044904.1_R	1	4639507	4641150	+	-	-	-	-	-
gene-7089	gene-7089.1	NC_044904.1_R	1	4641990	4653882	-	Amino-acid permease BAT1 homolog	GO:0005313,GO:0015180,GO:0015185,GO:0015189,GO:0015812,GO:0016020,GO:0016021,GO:0022857,GO:0055085	-	-	-
gene-7090	gene-7090.1	NC_044904.1_R	1	4652530	4653818	-	Amino-acid permease BAT1	GO:0005313,GO:0005739,GO:0015180,GO:0015185,GO:0015189,GO:0015812,GO:0016020,GO:0016021,GO:0022857,GO:0031966,GO:0055085	-	-	-
gene-7091	gene-7091.1	NC_044904.1_R	1	4677263	4682378	-	Amino-acid permease BAT1 homolog	GO:0005313,GO:0015180,GO:0015185,GO:0015189,GO:0015812,GO:0016020,GO:0016021,GO:0022857,GO:0055085	-	-	-
gene-7092	gene-7092.1	NC_044904.1_R	1	4695883	4700362	-	Lipid phosphate phosphatase 2	GO:0003993,GO:0005887,GO:0006644,GO:0008195,GO:0042577	K18693	DPP1, DPPL, PLPP4_5; diacylglycerol diphosphate phosphatase / phosphatidate phosphatase [EC:3.1.3.81 3.1.3.4]	Glycerolipid metabolism [PATH:ko00561]
gene-7093	gene-7093.1	NC_044904.1_R	1	4708254	4713340	-	Putative lipid phosphate phosphatase 3, chloroplastic	GO:0005886,GO:0005887,GO:0006644,GO:0008195,GO:0031969,GO:0042577	K18693	DPP1, DPPL, PLPP4_5; diacylglycerol diphosphate phosphatase / phosphatidate phosphatase [EC:3.1.3.81 3.1.3.4]	Glycerolipid metabolism [PATH:ko00561]
gene-7094	gene-7094.1	NC_044904.1_R	1	4719629	4720600	+	Receptor-like protein 9b	GO:0005515,GO:0005886,GO:0016021	-	-	-
gene-7095	gene-7095.1	NC_044904.1_R	1	4731267	4733675	+	Secoisolariciresinol dehydrogenase	GO:0009807,GO:0055114,GO:0102911	-	-	-
gene-7096	gene-7096.1	NC_044904.1_R	1	4736773	4737967	+	Receptor-like protein 9b	GO:0005515,GO:0005886,GO:0016021	-	-	-
gene-7097	gene-7097.1	NC_044904.1_R	1	4748499	4750907	+	Secoisolariciresinol dehydrogenase	GO:0009807,GO:0055114,GO:0102911	-	-	-
gene-7098	gene-7098.1	NC_044904.1_R	1	4768725	4771253	+	Receptor-like protein 46	GO:0005515,GO:0005886,GO:0016021	-	-	-
gene-7099	gene-7099.1	NC_044904.1_R	1	4774706	4776337	+	MDIS1-interacting receptor like kinase 2	GO:0005515	-	-	-
gene-7100	gene-7100.1	NC_044904.1_R	1	4802308	4804380	+	Receptor-like protein 46	GO:0005515,GO:0005886,GO:0016021	-	-	-
gene-7101	gene-7101.1	NC_044904.1_R	1	4850901	4853494	-	Serine/threonine-protein phosphatase 7 long form homolog	GO:0004722,GO:0005634,GO:0005829,GO:0046872	-	-	-
gene-7102	gene-7102.1	NC_044904.1_R	1	4858114	4859415	+	Secoisolariciresinol dehydrogenase	GO:0009807,GO:0055114,GO:0102911	-	-	-
gene-7103	gene-7103.1	NC_044904.1_R	1	4905883	4907859	+	Secoisolariciresinol dehydrogenase	GO:0009807,GO:0055114,GO:0102911	-	-	-
gene-7104	gene-7104.1	NC_044904.1_R	1	4912508	4913407	-	CCHC-type domain-containing protein	-	-	-	-
gene-7105	gene-7105.1	NC_044904.1_R	1	4928174	4929736	-	Pentatricopeptide repeat-containing protein At2g17525, mitochondrial	GO:0005739	-	-	-
gene-7106	gene-7106.1	NC_044904.1_R	1	4946747	4946989	+	-	-	-	-	-
gene-7107	gene-7107.1	NC_044904.1_R	1	4949638	4951533	-	Pentatricopeptide repeat-containing protein At2g17525, mitochondrial	GO:0005739	-	-	-
gene-7108	gene-7108.1	NC_044904.1_R	1	4969174	4972565	+	Probable choline kinase 2	GO:0004103,GO:0004305,GO:0005524,GO:0005737,GO:0006646,GO:0006656	-	-	-
gene-7109	gene-7109.1	NC_044904.1_R	1	4977872	4979470	-	Pentatricopeptide repeat-containing protein At2g17525, mitochondrial	GO:0005739	-	-	-
gene-7110	gene-7110.1	NC_044904.1_R	1	4988354	4988596	+	-	-	-	-	-
gene-7111	gene-7111.1	NC_044904.1_R	1	4998405	5000300	-	Pentatricopeptide repeat-containing protein At2g17525, mitochondrial	GO:0005739	-	-	-
gene-7112	gene-7112.1	NC_044904.1_R	1	5003926	5004168	+	-	-	-	-	-
gene-7113	gene-7113.1	NC_044904.1_R	1	5013800	5019928	-	Repressor of RNA polymerase III transcription MAF1 homolog	GO:0005634,GO:0005737,GO:0016480	K25817	-	-
gene-7114	gene-7114.1	NC_044904.1_R	1	5046936	5050839	+	Phorbol-ester/DAG-type domain-containing protein	-	-	-	-
gene-7115	gene-7115.1	NC_044904.1_R	1	5055198	5056663	+	Phorbol-ester/DAG-type domain-containing protein	-	-	-	-
gene-7116	gene-7116.1	NC_044904.1_R	1	5060825	5062310	-	-	-	-	-	-
gene-7117	gene-7117.1	NC_044904.1_R	1	5071174	5071594	+	-	-	-	-	-
gene-7118	gene-7118.1	NC_044904.1_R	1	5084410	5084971	-	Pentatricopeptide repeat-containing protein At2g17525, mitochondrial	GO:0005739	-	-	-
gene-7119	gene-7119.1	NC_044904.1_R	1	5095177	5095419	+	-	-	-	-	-
gene-7120	gene-7120.1	NC_044904.1_R	1	5128634	5129726	+	Secoisolariciresinol dehydrogenase	GO:0009807,GO:0055114,GO:0102911	-	-	-
gene-7121	gene-7121.1	NC_044904.1_R	1	5159817	5161979	+	Receptor-like protein 46	GO:0005515,GO:0005886,GO:0016021	-	-	-
gene-7122	gene-7122.1	NC_044904.1_R	1	5166729	5168352	+	Leucine Rich repeat	GO:0005515	-	-	-
gene-7123	gene-7123.1	NC_044904.1_R	1	5167332	5169096	+	Receptor-like protein 46	GO:0005515,GO:0005886,GO:0016021	-	-	-
gene-7124	gene-7124.1	NC_044904.1_R	1	5183434	5184227	+	(+)-cis,cis-nepetalactol synthase NEPS3	GO:0016491,GO:0016853	-	-	-
gene-7125	gene-7125.1	NC_044904.1_R	1	5187813	5189916	-	RNA polymerase II C-terminal domain phosphatase-like 4	GO:0003723,GO:0005634,GO:0008022,GO:0008420,GO:0009651,GO:0046872,GO:0070940	-	-	-
gene-7126	gene-7126.1	NC_044904.1_R	1	5191191	5192039	+	Heat shock factor protein HSF30	GO:0003700,GO:0005634,GO:0043565	K09419	HSFF; heat shock transcription factor, other eukaryote	Transcription factors [BR:ko03000]
gene-7127	gene-7127.1	NC_044904.1_R	1	5210747	5214876	-	Nuclear polyadenylated RNA-binding protein	-	-	-	-
gene-7128	gene-7128.1	NC_044904.1_R	1	5217557	5228474	-	Lysine--tRNA ligase, chloroplastic/mitochondrial	GO:0000049,GO:0000166,GO:0003676,GO:0003677,GO:0003729,GO:0004812,GO:0004824,GO:0005524,GO:0005739,GO:0005829,GO:0006418,GO:0006430,GO:0009507,GO:0046872,GO:0048481	K04567	KARS, lysS; lysyl-tRNA synthetase, class II [EC:6.1.1.6]	Aminoacyl-tRNA biosynthesis [PATH:ko00970]
gene-7129	gene-7129.1	NC_044904.1_R	1	5232560	5235180	+	Vacuolar fusion protein	-	-	-	-
gene-7130	gene-7130.1	NC_044904.1_R	1	5265471	5269418	+	tRNA-splicing ligase	-	-	-	-
gene-7131	gene-7131.1	NC_044904.1_R	1	5281073	5314131	+	Calpain-type cysteine protease DEK1	GO:0001558,GO:0004198,GO:0005737,GO:0005789,GO:0005887,GO:0006508,GO:0008234,GO:0009793,GO:0009934,GO:0010008,GO:0032877,GO:0042127,GO:0090392,GO:0090628,GO:0097264,GO:2000011,GO:2000014,GO:2000024	K25378	DEK1; calpain-type cysteine protease DEK1 [EC:3.4.22.-]	Peptidases and inhibitors [BR:ko01002]
gene-7132	gene-7132.1	NC_044904.1_R	1	5330317	5335656	-	Serine--tRNA ligase	GO:0000166,GO:0004812,GO:0004828,GO:0005524,GO:0006418,GO:0006434,GO:0097056	K01875	SARS, serS; seryl-tRNA synthetase [EC:6.1.1.11]	Aminoacyl-tRNA biosynthesis [PATH:ko00970]
gene-7133	gene-7133.1	NC_044904.1_R	1	5336383	5336826	+	Zinc knuckle	-	-	-	-
gene-7134	gene-7134.1	NC_044904.1_R	1	5347456	5359756	-	DnaJ homolog subfamily C member 7	GO:0001671,GO:0005654,GO:0005737,GO:0005829,GO:0005856,GO:0006457,GO:0016020,GO:0031072,GO:0051085,GO:0070062,GO:1900034	K09527	DNAJC7; DnaJ homolog subfamily C member 7	Chaperones and folding catalysts [BR:ko03110]
gene-7135	gene-7135.1	NC_044904.1_R	1	5363374	5366991	-	Elongation factor 2	GO:0000325,GO:0003729,GO:0003746,GO:0003924,GO:0005507,GO:0005525,GO:0005634,GO:0005730,GO:0005829,GO:0005886,GO:0006414,GO:0009409,GO:0009506,GO:0009507,GO:0009631,GO:0043022,GO:1990904	K03234	EEF2; elongation factor 2	AMPK signaling pathway [PATH:ko04152]
gene-7136	gene-7136.1	NC_044904.1_R	1	5396922	5399375	+	Protein GAMETE EXPRESSED 1	GO:0005886,GO:0005887,GO:0009553,GO:0009555,GO:0009793,GO:0042802	-	-	-
gene-7137	gene-7137.1	NC_044904.1_R	1	5413749	5416081	-	Receptor-like protein 46	GO:0005515,GO:0005886,GO:0016021	-	-	-
gene-7138	gene-7138.1	NC_044904.1_R	1	5431423	5433384	+	Glucan endo-1,3-beta-glucosidase	GO:0004553,GO:0005975,GO:0006952,GO:0009607,GO:0042973,GO:0046658	-	-	-
gene-7139	gene-7139.1	NC_044904.1_R	1	5459322	5460284	+	Glucan endo-1,3-beta-glucosidase	GO:0004553,GO:0005975,GO:0006952,GO:0009607,GO:0042973,GO:0046658	-	-	-
gene-7140	gene-7140.1	NC_044904.1_R	1	5492960	5495590	+	Glucan endo-1,3-beta-glucosidase	GO:0004553,GO:0005975,GO:0006952,GO:0009607,GO:0042973,GO:0046658	-	-	-
gene-7141	gene-7141.1	NC_044904.1_R	1	5502569	5510018	-	Zinc finger CCCH domain-containing protein 55	GO:0003676,GO:0003677,GO:0003723,GO:0046872	-	-	-
gene-7142	gene-7142.1	NC_044904.1_R	1	5518435	5522793	-	Zinc finger CCCH domain-containing protein 53	GO:0003676,GO:0003677,GO:0003723,GO:0046872	-	-	-
gene-7143	gene-7143.1	NC_044904.1_R	1	5557806	5558843	+	LEAF RUST 10 DISEASE-RESISTANCE LOCUS RECEPTOR-LIKE PROTEIN KINASE-like 2.4	GO:0004672,GO:0004674,GO:0004712,GO:0005524,GO:0006468,GO:0016021,GO:0030247,GO:0106310	-	-	-
gene-7144	gene-7144.1	NC_044904.1_R	1	5569441	5572384	+	Uncharacterized mitochondrial protein AtMg00310	GO:0005739	-	-	-
gene-7145	gene-7145.1	NC_044904.1_R	1	5573536	5578010	-	Probable LRR receptor-like protein kinase At1g51890	GO:0004672,GO:0004674,GO:0004712,GO:0005515,GO:0005524,GO:0005886,GO:0006468,GO:0016021,GO:0042742,GO:0106310	-	-	-
gene-7146	gene-7146.1	NC_044904.1_R	1	5589822	5597610	-	Probable RNA methyltransferase At5g51130	GO:0008168,GO:0008171,GO:0008173,GO:0017069,GO:0040031	K15190	MEPCE, BCDIN3; 7SK snRNA methylphosphate capping enzyme [EC:2.1.1.-]	Transcription machinery [BR:ko03021]
gene-7147	gene-7147.1	NC_044904.1_R	1	5608479	5609510	-	Protein FAR1-RELATED SEQUENCE 5	GO:0005634,GO:0006355,GO:0008270,GO:0009506	-	-	-
gene-7148	gene-7148.1	NC_044904.1_R	1	5629501	5631467	-	-	-	-	-	-
gene-7149	gene-7149.1	NC_044904.1_R	1	5669449	5673619	+	RNA-binding protein Y14	GO:0000184,GO:0003676,GO:0003729,GO:0005634,GO:0005654,GO:0005730,GO:0005737,GO:0005829,GO:0006397,GO:0006417,GO:0008380,GO:0010628,GO:0016604,GO:0016607,GO:0035145,GO:0051028	K12876	RBM8A, Y14; RNA-binding protein 8A	Spliceosome [PATH:ko03040]
gene-7150	gene-7150.1	NC_044904.1_R	1	5675696	5677954	-	Receptor-like protein 46	GO:0005515,GO:0005886,GO:0016021	-	-	-
gene-7151	gene-7151.1	NC_044904.1_R	1	5711444	5719060	-	Magnesium-chelatase subunit H	-	-	-	-
gene-7152	gene-7152.1	NC_044904.1_R	1	5730972	5736818	-	Exosome complex component RRP45B	GO:0000175,GO:0000176,GO:0000177,GO:0000467,GO:0003723,GO:0005634,GO:0005737,GO:0005829,GO:0016075,GO:0034427,GO:0034473,GO:0034475,GO:0034476,GO:0043928,GO:0071028,GO:0071035,GO:0071038,GO:0071042	K03678	RRP45, EXOSC9; exosome complex component RRP45	RNA degradation [PATH:ko03018]
gene-7153	gene-7153.1	NC_044904.1_R	1	5757645	5764527	-	Transcription initiation factor IIB	GO:0005634,GO:0006352,GO:0017025,GO:0046872,GO:0070897,GO:0097550	K03124	TFIIB, GTF2B, SUA7, tfb; transcription initiation factor TFIIB	Basal transcription factors [PATH:ko03022]
gene-7154	gene-7154.1	NC_044904.1_R	1	5770112	5772682	+	Serpin-Z4	GO:0004867,GO:0005615,GO:0006952,GO:0045735	-	-	-
gene-7155	gene-7155.1	NC_044904.1_R	1	5775931	5777780	+	Serpin-ZX	GO:0004867,GO:0004869,GO:0005615,GO:0005737,GO:0048046	-	-	-
gene-7156	gene-7156.1	NC_044904.1_R	1	5780282	5788243	+	ABC transporter G family member 15	GO:0005524,GO:0016020,GO:0016021,GO:0042626,GO:0140359	K05681	ABCG2, CD338; ATP-binding cassette, subfamily G (WHITE), member 2	ABC transporters [PATH:ko02010]
gene-7157	gene-7157.1	NC_044904.1_R	1	5802808	5808692	+	ABC transporter G family member 15	GO:0005524,GO:0016020,GO:0016021,GO:0042626,GO:0140359	K05681	ABCG2, CD338; ATP-binding cassette, subfamily G (WHITE), member 2	ABC transporters [PATH:ko02010]
gene-7158	gene-7158.1	NC_044904.1_R	1	5812065	5814917	-	Protein TRAUCO	GO:0000976,GO:0005515,GO:0005634,GO:0009793,GO:0010228,GO:0031490,GO:0048188,GO:0051568,GO:0060776,GO:0080182	K14964	ASH2; Set1/Ash2 histone methyltransferase complex subunit ASH2	Cushing syndrome [PATH:ko04934]
gene-7159	gene-7159.1	NC_044904.1_R	1	5815720	5821021	+	Domain of unknown function (DUF4283)	-	-	-	-
gene-7160	gene-7160.1	NC_044904.1_R	1	5819739	5820299	+	-	-	-	-	-
gene-7161	gene-7161.1	NC_044904.1_R	1	5838621	5849462	+	NAD(H) kinase 1	GO:0003951,GO:0005524,GO:0006741,GO:0019674,GO:0042736	K00858	ppnK, NADK; NAD+ kinase [EC:2.7.1.23]	Nicotinate and nicotinamide metabolism [PATH:ko00760]
gene-7162	gene-7162.1	NC_044904.1_R	1	5875562	5878565	-	Signal recognition particle receptor subunit alpha homolog	GO:0003723,GO:0003924,GO:0005047,GO:0005525,GO:0005785,GO:0005789,GO:0006605,GO:0006614,GO:0007409,GO:0012505,GO:0016020,GO:0045047,GO:0050708	-	-	-
gene-7163	gene-7163.1	NC_044904.1_R	1	5879795	5881998	+	Protein SRG1	GO:0010150,GO:0016491,GO:0016682,GO:0046872,GO:0055114	-	-	-
gene-7164	gene-7164.1	NC_044904.1_R	1	5888107	5890951	+	Protein of unknown function, DUF604	-	-	-	-
gene-7165	gene-7165.1	NC_044904.1_R	1	5899231	5902299	+	DUF604 domain-containing protein	GO:0016020,GO:0016757	-	-	-
gene-7166	gene-7166.1	NC_044904.1_R	1	5918164	5919716	+	Nuclease HARBI	GO:0003677,GO:0004803,GO:0006313,GO:0016788	-	-	-
gene-7167	gene-7167.1	NC_044904.1_R	1	5922512	5926415	+	DUF604 domain-containing protein	GO:0016020,GO:0016757	-	-	-
gene-7168	gene-7168.1	NC_044904.1_R	1	5929674	5937678	-	Protein RETICULATA-RELATED 4, chloroplastic	GO:0009507,GO:0009536,GO:0009706,GO:0009941,GO:0016021	-	-	-
gene-7169	gene-7169.1	NC_044904.1_R	1	5964405	5966418	-	Phospholipase A1-Igamma3, chloroplastic	GO:0004620,GO:0004806,GO:0006629,GO:0008970,GO:0009507,GO:0016042,GO:0047714	-	-	-
gene-7170	gene-7170.1	NC_044904.1_R	1	5974772	5975122	-	Polyubiquitin	GO:0005515,GO:0005634,GO:0005737	-	-	-
gene-7171	gene-7171.1	NC_044904.1_R	1	5987584	5995401	+	Phenylacetaldehyde reductase	GO:0003824,GO:0003854,GO:0006694,GO:0016491,GO:0016616,GO:0055114	-	-	-
gene-7172	gene-7172.1	NC_044904.1_R	1	6005566	6012395	+	Retrovirus-related Pol polyprotein from transposon RE1	GO:0003676,GO:0003677,GO:0003964,GO:0004190,GO:0004519,GO:0006310,GO:0006355,GO:0015074,GO:0046872	-	-	-
gene-7173	gene-7173.1	NC_044904.1_R	1	6016184	6020487	+	NAC transcription factor 32	GO:0000976,GO:0001216,GO:0003677,GO:0003700,GO:0005634,GO:0006355,GO:0009793,GO:0045893,GO:1900057,GO:1902890	-	-	-
gene-7174	gene-7174.1	NC_044904.1_R	1	6021980	6023339	+	NAC transcription factor 47	GO:0000976,GO:0003677,GO:0003700,GO:0005634,GO:0006355,GO:0009413,GO:0009793,GO:0010365	-	-	-
gene-7175	gene-7175.1	NC_044904.1_R	1	6026959	6028351	+	NAC domain-containing protein JA2L	GO:0003677,GO:0005634,GO:0006355,GO:0006952	-	-	-
gene-7176	gene-7176.1	NC_044904.1_R	1	6030620	6033413	+	NAC domain-containing protein 1	GO:0003677,GO:0005634,GO:0006355,GO:0010150,GO:0031155,GO:0043565	-	-	-
gene-7177	gene-7177.1	NC_044904.1_R	1	6037248	6041631	+	Phenylacetaldehyde reductase	GO:0003824,GO:0003854,GO:0006694,GO:0016491,GO:0016616,GO:0055114	-	-	-
gene-7178	gene-7178.1	NC_044904.1_R	1	6043039	6045364	+	Phenylacetaldehyde reductase	GO:0016491	-	-	-
gene-7179	gene-7179.1	NC_044904.1_R	1	6052529	6056504	-	Retrovirus-related Pol polyprotein from transposon TNT 1-94	GO:0003676,GO:0003964,GO:0004190,GO:0004519,GO:0008270,GO:0015074	-	-	-
gene-7180	gene-7180.1	NC_044904.1_R	1	6061073	6063619	+	NAC domain-containing protein JA2L	GO:0003677,GO:0005634,GO:0006355,GO:0006952	-	-	-
gene-7181	gene-7181.1	NC_044904.1_R	1	6069174	6071594	+	NAC domain-containing protein 2	GO:0003677,GO:0005634,GO:0006355,GO:0042803,GO:0043565,GO:1901002,GO:1902584	-	-	-
gene-7182	gene-7182.1	NC_044904.1_R	1	6072903	6075429	+	NAC transcription factor 32	GO:0000976,GO:0001216,GO:0003677,GO:0003700,GO:0005634,GO:0006355,GO:0009793,GO:0045893,GO:1900057,GO:1902890	-	-	-
gene-7183	gene-7183.1	NC_044904.1_R	1	6077934	6080065	+	NAC transcription factor 29	GO:0000976,GO:0003677,GO:0003700,GO:0005634,GO:0006355,GO:0009793,GO:0009825,GO:0009835,GO:0009908,GO:0010150	-	-	-
gene-7184	gene-7184.1	NC_044904.1_R	1	6082107	6082784	-	Ozone-responsive stress related protein	-	-	-	-
gene-7185	gene-7185.1	NC_044904.1_R	1	6086316	6090691	-	Pentatricopeptide repeat-containing protein At5g11310, mitochondrial	GO:0005634,GO:0005739,GO:0005829,GO:0009788,GO:0009845,GO:0010029	-	-	-
gene-7186	gene-7186.1	NC_044904.1_R	1	6093598	6097549	-	coiled-coil domain-containing protein 6-like isoform X1	-	-	-	-
gene-7187	gene-7187.1	NC_044904.1_R	1	6111089	6113562	+	Receptor-like protein 46	GO:0005515,GO:0005886,GO:0016021	-	-	-
gene-7188	gene-7188.1	NC_044904.1_R	1	6127731	6131824	+	Uncharacterized mitochondrial protein AtMg00310	GO:0003676,GO:0004523,GO:0005739	-	-	-
gene-7189	gene-7189.1	NC_044904.1_R	1	6157110	6160528	+	Cation/H(+) antiporter 14	GO:0006812,GO:0006813,GO:0006885,GO:0012505,GO:0015299,GO:0016021,GO:0055085	-	-	-
gene-7190	gene-7190.1	NC_044904.1_R	1	6183476	6184083	-	-	-	-	-	-
gene-7191	gene-7191.1	NC_044904.1_R	1	6195649	6196892	+	-	-	-	-	-
gene-7192	gene-7192.1	NC_044904.1_R	1	6200134	6203055	+	Receptor-like protein 46	GO:0005515,GO:0005886,GO:0016021	-	-	-
gene-7193	gene-7193.1	NC_044904.1_R	1	6224454	6229234	-	Sialyltransferase-like protein 2	GO:0000138,GO:0000139,GO:0005768,GO:0005794,GO:0005802,GO:0006486,GO:0009846,GO:0009860,GO:0016021,GO:0016757	-	-	-
gene-7194	gene-7194.1	NC_044904.1_R	1	6236989	6239292	+	Receptor-like protein 46	GO:0005515,GO:0005886,GO:0016021	-	-	-
gene-7195	gene-7195.1	NC_044904.1_R	1	6262562	6265987	+	Cation/H(+) antiporter 14	GO:0006812,GO:0006813,GO:0006885,GO:0012505,GO:0015299,GO:0016021,GO:0055085	-	-	-
gene-7196	gene-7196.1	NC_044904.1_R	1	6274047	6274343	-	-	-	-	-	-
gene-7197	gene-7197.1	NC_044904.1_R	1	6315885	6318085	+	Receptor-like protein 46	GO:0005515,GO:0005886,GO:0016021	-	-	-
gene-7198	gene-7198.1	NC_044904.1_R	1	6319473	6320026	+	Photosystem II 5 kDa protein, chloroplastic	GO:0009523,GO:0009535,GO:0015979	-	-	-
gene-7199	gene-7199.1	NC_044904.1_R	1	6321013	6326419	-	Sulfite reductase [ferredoxin], chloroplastic	GO:0003677,GO:0006275,GO:0006323,GO:0009570,GO:0016491,GO:0019424,GO:0020037,GO:0042644,GO:0045892,GO:0046872,GO:0050311,GO:0051536,GO:0051539,GO:0055114	K00392	sir; sulfite reductase (ferredoxin) [EC:1.8.7.1]	Sulfur metabolism [PATH:ko00920]
gene-7200	gene-7200.1	NC_044904.1_R	1	6365468	6372419	-	DNA mismatch repair protein MSH6	-	-	-	-
gene-7201	gene-7201.1	NC_044904.1_R	1	6397068	6401341	-	Calcium-dependent protein kinase 8	GO:0004672,GO:0004683,GO:0004712,GO:0005509,GO:0005516,GO:0005524,GO:0005634,GO:0005737,GO:0005886,GO:0006468,GO:0009931,GO:0018105,GO:0035556,GO:0046777,GO:0106310	-	-	-
gene-7202	gene-7202.1	NC_044904.1_R	1	6401390	6401584	-	Calcium-dependent protein kinase 7	GO:0004683,GO:0004712,GO:0005509,GO:0005516,GO:0005524,GO:0005634,GO:0005737,GO:0005886,GO:0009536,GO:0009931,GO:0018105,GO:0035556,GO:0046777,GO:0106310	-	-	-
gene-7203	gene-7203.1	NC_044904.1_R	1	6427125	6432170	-	Calcium-dependent protein kinase 8	GO:0004672,GO:0004683,GO:0004712,GO:0005509,GO:0005516,GO:0005524,GO:0005634,GO:0005737,GO:0005886,GO:0006468,GO:0009931,GO:0018105,GO:0035556,GO:0046777,GO:0106310	K13412	CPK; calcium-dependent protein kinase [EC:2.7.11.1]	Plant-pathogen interaction [PATH:ko04626]
gene-7204	gene-7204.1	NC_044904.1_R	1	6442304	6445330	-	Calcium-dependent protein kinase 19 isoform 1	-	-	-	-
gene-7205	gene-7205.1	NC_044904.1_R	1	6449379	6455727	+	Translocation protein SEC62	GO:0015031,GO:0030176	K12275	SEC62; translocation protein SEC62	Protein export [PATH:ko03060]
gene-7206	gene-7206.1	NC_044904.1_R	1	6456827	6460948	-	Nuclear transcription factor Y subunit A-9	GO:0000978,GO:0000981,GO:0003700,GO:0006355,GO:0006357,GO:0009555,GO:0009793,GO:0010262,GO:0016602,GO:0045892,GO:0048316,GO:0055046	K08064	NFYA, HAP2; nuclear transcription factor Y, alpha	Antigen processing and presentation [PATH:ko04612]
gene-7207	gene-7207.1	NC_044904.1_R	1	6482783	6483163	-	Cyclin-dependent protein kinase inhibitor SMR9	GO:0004860,GO:0005634,GO:0007049,GO:0032875,GO:0045839	-	-	-
gene-7208	gene-7208.1	NC_044904.1_R	1	6487110	6487895	-	RNA-binding protein sym-2	GO:0003676,GO:0003723,GO:0003729,GO:0005654,GO:0006397,GO:0008380,GO:0009792,GO:0010172,GO:0043484,GO:0050879,GO:1990904	K12898	HNRNPF_H; heterogeneous nuclear ribonucleoprotein F/H	Spliceosome [BR:ko03041]
gene-7209	gene-7209.1	NC_044904.1_R	1	6495696	6499566	+	Chaperonin-like RbcX protein 2, chloroplastic	GO:0009570,GO:0015977,GO:0015979,GO:0044183,GO:0061077,GO:0110102	-	-	-
gene-7210	gene-7210.1	NC_044904.1_R	1	6500872	6510995	-	Armadillo repeat-containing protein 8	GO:0005515	K23336	ARMC8; armadillo repeat-containing protein 8	Ubiquitin system [BR:ko04121]
gene-7211	gene-7211.1	NC_044904.1_R	1	6515482	6519601	+	Zinc finger CCCH domain-containing protein 56	GO:0003677,GO:0003700,GO:0005515,GO:0005737,GO:0006355,GO:0046872	-	-	-
gene-7212	gene-7212.1	NC_044904.1_R	1	6556247	6557233	+	Leucine rich repeat N-terminal domain	GO:0005515	-	-	-
gene-7213	gene-7213.1	NC_044904.1_R	1	6566967	6570182	-	Pentatricopeptide repeat-containing protein At4g33170	GO:0003723,GO:0003729,GO:0006397,GO:0008270,GO:0009451,GO:0009507,GO:0031425,GO:0043231	-	-	-
gene-7214	gene-7214.1	NC_044904.1_R	1	6567419	6569692	-	Pentatricopeptide repeat-containing protein At3g57430, chloroplastic	GO:0003723,GO:0003729,GO:0006397,GO:0008270,GO:0009451,GO:0009507,GO:0031425,GO:0043231	-	-	-
gene-7215	gene-7215.1	NC_044904.1_R	1	6590379	6592532	+	Receptor-like protein 46	GO:0005515,GO:0005886,GO:0016021	-	-	-
gene-7216	gene-7216.1	NC_044904.1_R	1	6594941	6597656	-	Pentatricopeptide repeat-containing protein At4g33170	GO:0008270	-	-	-
gene-7217	gene-7217.1	NC_044904.1_R	1	6598780	6605727	-	Protein DETOXIFICATION 42	GO:0005886,GO:0010044,GO:0015137,GO:0015297,GO:0015746,GO:0016020,GO:0016021,GO:0035618,GO:0042910,GO:0055085	K03327	TC.MATE, SLC47A, norM, mdtK, dinF; multidrug resistance protein, MATE family	Transporters [BR:ko02000]
gene-7218	gene-7218.1	NC_044904.1_R	1	6641696	6646062	-	Dicarboxylate transporter 1, chloroplastic	GO:0009507,GO:0009534,GO:0009536,GO:0009624,GO:0009706,GO:0009941,GO:0015131,GO:0015139,GO:0015140,GO:0015729,GO:0015742,GO:0016020,GO:0016021,GO:0019676,GO:0022857,GO:0055085,GO:0071423	-	-	-
gene-7219	gene-7219.1	NC_044904.1_R	1	6651310	6654637	-	Pentatricopeptide repeat-containing protein At4g38010	-	-	-	-
gene-7220	gene-7220.1	NC_044904.1_R	1	6660093	6665711	+	tRNA-specific 2-thiouridylase MnmA	GO:0000049,GO:0005524,GO:0005737,GO:0006400,GO:0016783	K21027	TRMU, SLM3; tRNA-5-taurinomethyluridine 2-sulfurtransferase [EC:2.8.1.14]	Transfer RNA biogenesis [BR:ko03016]
gene-7221	gene-7221.1	NC_044904.1_R	1	6695360	6695855	+	Leucine rich repeat	GO:0005515	-	-	-
gene-7222	gene-7222.1	NC_044904.1_R	1	6742100	6743352	+	Transcription elongation factor SPT6 homolog	GO:0003746,GO:0006368,GO:0008023,GO:0009506,GO:0009793,GO:0031491,GO:0032968,GO:0034728,GO:0042393,GO:0042789,GO:0050684	-	-	-
gene-7223	gene-7223.1	NC_044904.1_R	1	6743521	6746412	+	Transcription elongation factor SPT6 homolog	GO:0003746,GO:0006368,GO:0008023,GO:0009506,GO:0009793,GO:0031491,GO:0032968,GO:0034728,GO:0042393,GO:0042789,GO:0050684	-	-	-
gene-7224	gene-7224.1	NC_044904.1_R	1	6758693	6760403	+	GTPase Der	GO:0005525,GO:0042254	-	-	-
gene-7225	gene-7225.1	NC_044904.1_R	1	6761215	6761923	+	-	-	-	-	-
gene-7226	gene-7226.1	NC_044904.1_R	1	6767912	6771813	+	Aldehyde dehydrogenase family 3 member F1	GO:0004029,GO:0005737,GO:0005783,GO:0005886,GO:0006081,GO:0016491,GO:0043878,GO:0055114	K00128	ALDH; aldehyde dehydrogenase (NAD+) [EC:1.2.1.3]	Glycolysis / Gluconeogenesis [PATH:ko00010]
gene-7227	gene-7227.1	NC_044904.1_R	1	6783066	6790835	+	Aldehyde dehydrogenase family 3 member F1	GO:0004029,GO:0005737,GO:0005783,GO:0005886,GO:0006081,GO:0016491,GO:0043878,GO:0055114	K00128	ALDH; aldehyde dehydrogenase (NAD+) [EC:1.2.1.3]	Glycolysis / Gluconeogenesis [PATH:ko00010]
gene-7228	gene-7228.1	NC_044904.1_R	1	6788756	6790889	+	Aldehyde dehydrogenase family 3 member F1	GO:0004029,GO:0005737,GO:0005783,GO:0005886,GO:0006081,GO:0016491,GO:0043878,GO:0055114	-	-	-
gene-7229	gene-7229.1	NC_044904.1_R	1	6811649	6816801	+	Aldehyde dehydrogenase family 3 member F1	GO:0004029,GO:0005737,GO:0005783,GO:0005886,GO:0006081,GO:0007165,GO:0016021,GO:0016491,GO:0043878,GO:0055114	K00128	ALDH; aldehyde dehydrogenase (NAD+) [EC:1.2.1.3]	Glycolysis / Gluconeogenesis [PATH:ko00010]
gene-7230	gene-7230.1	NC_044904.1_R	1	6835137	6835976	+	-	-	-	-	-
gene-7231	gene-7231.1	NC_044904.1_R	1	6849453	6852105	+	Aldehyde dehydrogenase family 3 member F1	GO:0004029,GO:0005737,GO:0005783,GO:0005886,GO:0006081,GO:0016491,GO:0043878,GO:0055114	-	-	-
gene-7232	gene-7232.1	NC_044904.1_R	1	6854248	6862717	+	Origin of replication complex subunit 1	GO:0003682,GO:0003688,GO:0005524,GO:0005634,GO:0005664,GO:0006270,GO:0009744,GO:0016887,GO:0033314,GO:0046872	K02603	ORC1; origin recognition complex subunit 1	Cell cycle [PATH:ko04110]
gene-7233	gene-7233.1	NC_044904.1_R	1	6863723	6868985	-	Polyadenylate-binding protein RBP47B'	GO:0003676,GO:0003723,GO:0003729,GO:0005634,GO:0005829,GO:0006397,GO:0008143,GO:0010494,GO:0034605	-	-	-
gene-7234	gene-7234.1	NC_044904.1_R	1	6893131	6899626	+	1-acyl-sn-glycerol-3-phosphate acyltransferase 2	GO:0003841,GO:0005789,GO:0016021,GO:0016024,GO:0016746	K13523	AGPAT3_4; lysophosphatidic acid acyltransferase / lysophosphatidylinositol acyltransferase [EC:2.3.1.51 2.3.1.-]	Glycerolipid metabolism [PATH:ko00561]
gene-7235	gene-7235.1	NC_044904.1_R	1	6920107	6933751	+	Xanthine dehydrogenase 1	GO:0000302,GO:0004854,GO:0005506,GO:0005886,GO:0006145,GO:0009055,GO:0009414,GO:0016491,GO:0042554,GO:0046110,GO:0046872,GO:0051536,GO:0051537,GO:0055114,GO:0071949	K00106	XDH; xanthine dehydrogenase/oxidase [EC:1.17.1.4 1.17.3.2]	Purine metabolism [PATH:ko00230]
gene-7236	gene-7236.1	NC_044904.1_R	1	6937205	6938101	+	extensin-3 isoform X1	-	-	-	-
gene-7237	gene-7237.1	NC_044904.1_R	1	6948972	6949295	+	-	-	-	-	-
gene-7238	gene-7238.1	NC_044904.1_R	1	7013449	7015647	-	Putative proline-rich protein 21	-	-	-	-
gene-7239	gene-7239.1	NC_044904.1_R	1	7026359	7026751	-	-	-	-	-	-
gene-7240	gene-7240.1	NC_044904.1_R	1	7026936	7027355	-	gag-polypeptide of LTR copia-type	-	-	-	-
gene-7241	gene-7241.1	NC_044904.1_R	1	7030055	7035059	+	SWIM zinc finger	GO:0008270	-	-	-
gene-7242	gene-7242.1	NC_044904.1_R	1	7042391	7043299	+	Proline-rich extensin-like family protein	-	-	-	-
gene-7243	gene-7243.1	NC_044904.1_R	1	7061525	7073962	-	RNA-binding protein 12B	-	-	-	-
gene-7244	gene-7244.1	NC_044904.1_R	1	7071852	7073948	-	Hydroxyproline-rich glycoprotein (HRGP)	GO:0005199,GO:0009664	-	-	-
gene-7245	gene-7245.1	NC_044904.1_R	1	7075929	7076171	+	-	-	-	-	-
gene-7246	gene-7246.1	NC_044904.1_R	1	7079667	7080476	+	RNase H-like domain found in reverse transcriptase	GO:0003676,GO:0004523	-	-	-
gene-7247	gene-7247.1	NC_044904.1_R	1	7082523	7085674	+	Retrovirus-related Pol polyprotein from transposon TNT 1-94	GO:0003676,GO:0003964,GO:0004190,GO:0004519,GO:0008270,GO:0015074	-	-	-
gene-7248	gene-7248.1	NC_044904.1_R	1	7100332	7102222	-	extensin-3 isoform X1	-	-	-	-
gene-7249	gene-7249.1	NC_044904.1_R	1	7112379	7113743	+	serine/threonine-protein phosphatase 7 long form homolog	-	-	-	-
gene-7250	gene-7250.1	NC_044904.1_R	1	7120495	7126598	+	Serine/threonine-protein phosphatase 7 long form homolog	GO:0004722,GO:0005634,GO:0005829,GO:0046872	-	-	-
gene-7251	gene-7251.1	NC_044904.1_R	1	7156450	7165200	-	E3 ubiquitin-protein ligase BIG BROTHER	GO:0004842,GO:0008270,GO:0008285,GO:0016567,GO:0031624,GO:0046621,GO:0046872,GO:0048437,GO:0051865,GO:1900057	K19045	BB; E3 ubiquitin-protein ligase BIG BROTHER and related proteins [EC:2.3.2.27]	Ubiquitin system [BR:ko04121]
gene-7252	gene-7252.1	NC_044904.1_R	1	7170330	7173977	-	Pentatricopeptide repeat-containing protein At2g22410, mitochondrial	GO:0005739,GO:0009507,GO:1900865	-	-	-
gene-7253	gene-7253.1	NC_044904.1_R	1	7175658	7179081	-	ADP,ATP carrier protein, mitochondrial	GO:0005471,GO:0005743,GO:0016021,GO:0140021,GO:1990544	K05863	SLC25A4S, ANT; solute carrier family 25 (mitochondrial adenine nucleotide translocator), member 4/5/6/31	Calcium signaling pathway [PATH:ko04020]
gene-7254	gene-7254.1	NC_044904.1_R	1	7201865	7204312	-	Stress response protein nst1 isoform X1	-	-	-	-
gene-7255	gene-7255.1	NC_044904.1_R	1	7206813	7216336	-	Copper-transporting ATPase HMA4	GO:0005507,GO:0005524,GO:0005774,GO:0016021,GO:0046872,GO:0140581	K17686	copA, ctpA, ATP7; P-type Cu+ transporter [EC:7.2.2.8]	MAPK signaling pathway - plant [PATH:ko04016]
gene-7256	gene-7256.1	NC_044904.1_R	1	7246263	7246505	+	-	-	-	-	-
gene-7257	gene-7257.1	NC_044904.1_R	1	7249991	7268621	+	Outer envelope protein 80, chloroplastic	GO:0001401,GO:0009507,GO:0009536,GO:0009658,GO:0009707,GO:0009793,GO:0009941,GO:0016021,GO:0019867,GO:0045040	K07277	SAM50, TOB55, bamA; outer membrane protein insertion porin family	Mitochondrial biogenesis [BR:ko03029]
gene-7258	gene-7258.1	NC_044904.1_R	1	7287203	7290099	+	Zinc finger protein WIP2	GO:0001709,GO:0003700,GO:0005634,GO:0006355,GO:0009860,GO:0010468,GO:0010500,GO:0046872,GO:0048856,GO:0080022,GO:1990058	-	-	-
gene-7259	gene-7259.1	NC_044904.1_R	1	7302978	7312034	-	Zinc transporter ZTP29	GO:0005385,GO:0005789,GO:0016020,GO:0016021,GO:0071577	K07238	TC.ZIP, zupT, ZRT3, ZIP2; zinc transporter, ZIP family	Transporters [BR:ko02000]
gene-7260	gene-7260.1	NC_044904.1_R	1	7319945	7321174	+	Cytochrome c-type biogenesis protein CcmE homolog, mitochondrial	GO:0005743,GO:0005758,GO:0005886,GO:0016021,GO:0017003,GO:0017004,GO:0020037,GO:0046872	-	-	-
gene-7261	gene-7261.1	NC_044904.1_R	1	7328560	7335094	-	Serine/threonine-protein kinase Nek6	GO:0004672,GO:0004674,GO:0004712,GO:0005524,GO:0006468,GO:0010311,GO:0010366,GO:0043622,GO:0106310	K08857	NEK1_4_5; NIMA (never in mitosis gene a)-related kinase 1/4/5 [EC:2.7.11.1]	Protein kinases [BR:ko01001]
gene-7262	gene-7262.1	NC_044904.1_R	1	7339560	7342667	+	Zinc finger A20 and AN1 domain-containing stress-associated protein 8	GO:0003677,GO:0008270	-	-	-
gene-7263	gene-7263.1	NC_044904.1_R	1	7344990	7347225	-	Protein UPS3, mitochondrial	GO:0005739,GO:0005758,GO:0015914,GO:0031314,GO:0070584,GO:1990050	-	-	-
gene-7264	gene-7264.1	NC_044904.1_R	1	7349567	7359480	+	Conserved oligomeric Golgi complex subunit 1	GO:0000139,GO:0005794,GO:0006891,GO:0009536,GO:0015031,GO:0017119	K20288	COG1; conserved oligomeric Golgi complex subunit 1	Membrane trafficking [BR:ko04131]
gene-7265	gene-7265.1	NC_044904.1_R	1	7379867	7385582	+	AP2-like ethylene-responsive transcription factor PLT2	GO:0000723,GO:0003677,GO:0003700,GO:0005634,GO:0006355,GO:0007389,GO:0009734,GO:0009873,GO:0010073,GO:0010449,GO:0019827,GO:0048364	K09285	OVM, ANT; AP2-like factor, ANT lineage	Transcription factors [BR:ko03000]
gene-7266	gene-7266.1	NC_044904.1_R	1	7390003	7391969	+	Protein UPS3, mitochondrial	GO:0005739,GO:0005758,GO:0015914,GO:0031314,GO:0070584,GO:1990050	-	-	-
gene-7267	gene-7267.1	NC_044904.1_R	1	7405220	7406867	+	Serine/threonine-protein kinase UCN	GO:0004672,GO:0004674,GO:0004712,GO:0005524,GO:0005634,GO:0005737,GO:0005886,GO:0006468,GO:0016301,GO:0036290,GO:0051782,GO:0080060,GO:0106310	-	-	-
gene-7268	gene-7268.1	NC_044904.1_R	1	7418561	7423345	+	Endochitinase	-	-	-	-
gene-7269	gene-7269.1	NC_044904.1_R	1	7455529	7458276	+	G-type lectin S-receptor-like serine/threonine-protein kinase LECRK3	GO:0004672,GO:0004674,GO:0004712,GO:0005524,GO:0006468,GO:0006952,GO:0016021,GO:0030246,GO:0106310	-	-	-
gene-7270	gene-7270.1	NC_044904.1_R	1	7469865	7472901	+	G-type lectin S-receptor-like serine/threonine-protein kinase LECRK2	GO:0004672,GO:0004674,GO:0004712,GO:0005524,GO:0006468,GO:0006952,GO:0016021,GO:0030246,GO:0106310	-	-	-
gene-7271	gene-7271.1	NC_044904.1_R	1	7476068	7477012	+	G-type lectin S-receptor-like serine/threonine-protein kinase LECRK3	GO:0004674,GO:0004712,GO:0005524,GO:0006952,GO:0016021,GO:0030246,GO:0106310	-	-	-
gene-7272	gene-7272.1	NC_044904.1_R	1	7477555	7478498	+	G-type lectin S-receptor-like serine/threonine-protein kinase LECRK2	GO:0004672,GO:0004674,GO:0004712,GO:0005524,GO:0006468,GO:0006952,GO:0016021,GO:0030246,GO:0106310	-	-	-
gene-7273	gene-7273.1	NC_044904.1_R	1	7486908	7487303	+	-	-	-	-	-
gene-7274	gene-7274.1	NC_044904.1_R	1	7487413	7496791	+	Pre-mRNA-splicing factor CWC22 homolog	GO:0000398,GO:0003723,GO:0005634,GO:0005681,GO:0016607,GO:0071005,GO:0071006,GO:0071007,GO:0071013	K13100	CWC22; pre-mRNA-splicing factor CWC22	Spliceosome [BR:ko03041]
gene-7275	gene-7275.1	NC_044904.1_R	1	7533227	7535845	+	G-type lectin S-receptor-like serine/threonine-protein kinase LECRK2	GO:0004672,GO:0004674,GO:0004712,GO:0005524,GO:0006468,GO:0006952,GO:0016021,GO:0030246,GO:0106310	-	-	-
gene-7276	gene-7276.1	NC_044904.1_R	1	7543602	7546675	+	G-type lectin S-receptor-like serine/threonine-protein kinase LECRK2	GO:0004672,GO:0004674,GO:0004712,GO:0005524,GO:0006468,GO:0006952,GO:0016021,GO:0030246,GO:0106310	-	-	-
gene-7277	gene-7277.1	NC_044904.1_R	1	7575873	7582277	+	Pre-mRNA-splicing factor CWC22 homolog	GO:0000398,GO:0003723,GO:0005634,GO:0005681,GO:0005829,GO:0016607,GO:0071005,GO:0071006,GO:0071007,GO:0071013	K13100	CWC22; pre-mRNA-splicing factor CWC22	Spliceosome [BR:ko03041]
gene-7278	gene-7278.1	NC_044904.1_R	1	7595430	7603561	+	Alpha-L-arabinofuranosidase B	-	K09955	K09955; uncharacterized protein	Function unknown
gene-7279	gene-7279.1	NC_044904.1_R	1	7616277	7623808	+	AbfB domain-containing protein	-	K09955	K09955; uncharacterized protein	Function unknown
gene-7280	gene-7280.1	NC_044904.1_R	1	7636587	7643419	+	Skin secretory protein xP2-like isoform X1	-	K09955	K09955; uncharacterized protein	Function unknown
gene-7281	gene-7281.1	NC_044904.1_R	1	7648841	7655896	+	Phosphorylase b kinase gamma catalytic chain	-	K09955	K09955; uncharacterized protein	Function unknown
gene-7282	gene-7282.1	NC_044904.1_R	1	7657571	7658475	+	18.5 kDa class I heat shock protein	GO:0005737,GO:0006457,GO:0009408,GO:0009651,GO:0042542,GO:0043621,GO:0051082,GO:0051259	K13993	HSP20; HSP20 family protein	Protein processing in endoplasmic reticulum [PATH:ko04141]
gene-7283	gene-7283.1	NC_044904.1_R	1	7659808	7661920	+	60S ribosomal protein L31	GO:0003735,GO:0005840,GO:0006412	K02910	RP-L31e, RPL31; large subunit ribosomal protein L31e	Ribosome [PATH:ko03010]
gene-7284	gene-7284.1	NC_044904.1_R	1	7672114	7673748	-	DNA damage-repair/toleration protein DRT100	GO:0000166,GO:0005515,GO:0006281,GO:0009507	-	-	-
gene-7285	gene-7285.1	NC_044904.1_R	1	7699531	7709593	-	Protein FAR1-RELATED SEQUENCE 4	GO:0005634,GO:0006355,GO:0008270	-	-	-
gene-7286	gene-7286.1	NC_044904.1_R	1	7726454	7729847	+	Transcription factor bHLH122	GO:0000976,GO:0000978,GO:0000981,GO:0003700,GO:0005634,GO:0006355,GO:0006357,GO:0010119,GO:0042335,GO:0046983,GO:0048573	-	-	-
gene-7287	gene-7287.1	NC_044904.1_R	1	7741222	7746220	+	Inactive rhomboid 1	-	-	-	-
gene-7288	gene-7288.1	NC_044904.1_R	1	7746954	7748576	-	NAC domain-containing protein	GO:0003677,GO:0006355	-	-	-
gene-7289	gene-7289.1	NC_044904.1_R	1	7762472	7769331	+	PREDICTED	-	-	-	-
gene-7290	gene-7290.1	NC_044904.1_R	1	7777162	7780745	+	Histone H3.2	GO:0000786,GO:0003677,GO:0005576,GO:0005634,GO:0005829,GO:0005886,GO:0009536,GO:0010369,GO:0046982	K11253	H3; histone H3	Neutrophil extracellular trap formation [PATH:ko04613]
gene-7291	gene-7291.1	NC_044904.1_R	1	7780125	7780535	+	Histone H3.2	GO:0000786,GO:0003677,GO:0005634,GO:0046982	K11253	H3; histone H3	Neutrophil extracellular trap formation [PATH:ko04613]
gene-7292	gene-7292.1	NC_044904.1_R	1	7793336	7794676	+	Extensin-2	-	-	-	-
gene-7293	gene-7293.1	NC_044904.1_R	1	7793637	7794769	-	-	-	-	-	-
gene-7294	gene-7294.1	NC_044904.1_R	1	7864022	7864676	+	Histone H3.2	GO:0000786,GO:0003677,GO:0005634,GO:0046982	K11253	H3; histone H3	Neutrophil extracellular trap formation [PATH:ko04613]
gene-7295	gene-7295.1	NC_044904.1_R	1	7967464	7981153	+	Histone H3/CENP-A	-	-	-	-
gene-7296	gene-7296.1	NC_044904.1_R	1	7986753	7995357	+	Transducin/WD40 repeat-like superfamily protein, putative isoform 2	-	-	-	-
gene-7297	gene-7297.1	NC_044904.1_R	1	7999208	8002391	-	G2/mitotic-specific cyclin-1	GO:0007049,GO:0051301	K21777	CCNB; G2/mitotic-specific cyclin-B, other	DNA replication proteins [BR:ko03032]
gene-7298	gene-7298.1	NC_044904.1_R	1	8005309	8007526	-	G2/mitotic-specific cyclin S13-6	GO:0000079,GO:0000307,GO:0005634,GO:0005737,GO:0016538,GO:0044772,GO:0051301	K21777	CCNB; G2/mitotic-specific cyclin-B, other	DNA replication proteins [BR:ko03032]
gene-7299	gene-7299.1	NC_044904.1_R	1	8012008	8020224	+	Protein ACCELERATED CELL DEATH 6	GO:0005887,GO:0008219,GO:0009416,GO:0009615,GO:0009617,GO:0009751,GO:0016020,GO:0016567,GO:0030176,GO:0042742,GO:0050826,GO:0071446,GO:1900150,GO:1900426,GO:1902290,GO:2000031	-	-	-
gene-7300	gene-7300.1	NC_044904.1_R	1	8025002	8027298	-	G2/mitotic-specific cyclin-2	GO:0007049,GO:0051301	-	-	-
gene-7301	gene-7301.1	NC_044904.1_R	1	8039551	8044455	+	Protein ACCELERATED CELL DEATH 6	GO:0005887,GO:0008219,GO:0009416,GO:0009615,GO:0009617,GO:0009751,GO:0016020,GO:0016567,GO:0030176,GO:0042742,GO:0050826,GO:0071446,GO:1900150,GO:1900426,GO:1902290,GO:2000031	-	-	-
gene-7302	gene-7302.1	NC_044904.1_R	1	8055611	8058588	+	IRK-interacting protein	-	-	-	-
gene-7303	gene-7303.1	NC_044904.1_R	1	8059782	8061714	-	F-box domain-containing protein	GO:0005515	-	-	-
gene-7304	gene-7304.1	NC_044904.1_R	1	8065077	8068373	+	UDP-glycosyltransferase 92A1	GO:0008194	-	-	-
gene-7305	gene-7305.1	NC_044904.1_R	1	8077691	8079442	+	UDP-glycosyltransferase 92A1	GO:0008194	-	-	-
gene-7306	gene-7306.1	NC_044904.1_R	1	8106085	8107843	+	UDP-glycosyltransferase 92A1	GO:0008194	-	-	-
gene-7307	gene-7307.1	NC_044904.1_R	1	8127236	8128018	-	UDP-glycosyltransferase 92A1	GO:0008194	-	-	-
gene-7308	gene-7308.1	NC_044904.1_R	1	8130651	8132816	-	UDP-glycosyltransferase 92A1	GO:0008194	-	-	-
gene-7309	gene-7309.1	NC_044904.1_R	1	8134922	8140714	-	Lysine-specific demethylase JMJ30	GO:0003700,GO:0005634,GO:0005737,GO:0007623,GO:0009908,GO:0016706,GO:0042752,GO:0042802,GO:0046872,GO:0046975,GO:0070544	K24444	JMJ30; [histone H3]-dimethyl/trimethyl-L-lysine36 demethylase [EC:1.14.11.27 1.14.11.-]	Chromosome and associated proteins [BR:ko03036]
gene-7310	gene-7310.1	NC_044904.1_R	1	8167985	8171265	+	ETHYLENE INSENSITIVE 3-like 3 protein	GO:0000976,GO:0003677,GO:0003700,GO:0005634,GO:0006355,GO:0009873,GO:0009970,GO:0042762	K14514	EIN3; ethylene-insensitive protein 3	MAPK signaling pathway - plant [PATH:ko04016]
gene-7311	gene-7311.1	NC_044904.1_R	1	8178671	8186800	-	Long-chain-fatty-acid--AMP ligase FadD28	GO:0005524,GO:0006633,GO:0016491,GO:0016874,GO:0055114	-	-	-
gene-7312	gene-7312.1	NC_044904.1_R	1	8203918	8205537	-	Reverse transcriptase-like	GO:0003676,GO:0004523	-	-	-
gene-7313	gene-7313.1	NC_044904.1_R	1	8205592	8207523	-	Retrovirus-related Pol polyprotein from transposon gypsy	GO:0003676,GO:0003964,GO:0004519,GO:0015074	-	-	-
gene-7314	gene-7314.1	NC_044904.1_R	1	8216953	8222121	-	Retrovirus-related Pol polyprotein from transposon 17.6	GO:0003676,GO:0003964,GO:0004190,GO:0004519,GO:0004523,GO:0015074	-	-	-
gene-7315	gene-7315.1	NC_044904.1_R	1	8231660	8235368	-	FT-interacting protein 3	GO:0000139,GO:0005737,GO:0005768,GO:0005783,GO:0005789,GO:0005829,GO:0005886,GO:0009505,GO:0009506,GO:0010008,GO:0016021,GO:0016757,GO:0046872,GO:1902182	-	-	-
gene-7316	gene-7316.1	NC_044904.1_R	1	8256882	8265373	-	dTDP-3,4-didehydro-2,6-dideoxy-alpha-D-glucose 3-reductase	GO:0000166,GO:0016491,GO:0017000	-	-	-
gene-7317	gene-7317.1	NC_044904.1_R	1	8270701	8273519	-	Pentatricopeptide repeat-containing protein At5g66520	GO:0003729,GO:0008270,GO:0009507,GO:0016554,GO:1900865	-	-	-
gene-7318	gene-7318.1	NC_044904.1_R	1	8277773	8287145	-	DNA topoisomerase 6 subunit B	GO:0000902,GO:0003677,GO:0003918,GO:0005524,GO:0005634,GO:0005829,GO:0006265,GO:0007389,GO:0009330,GO:0009741,GO:0010026,GO:0015935,GO:0042023,GO:0042802,GO:0042803	K03167	top6B; DNA topoisomerase VI subunit B [EC:5.6.2.2]	DNA replication proteins [BR:ko03032]
gene-7319	gene-7319.1	NC_044904.1_R	1	8295583	8305899	+	Linoleate 13S-lipoxygenase 2-1, chloroplastic	GO:0005515,GO:0006633,GO:0009534,GO:0009570,GO:0010597,GO:0016165,GO:0016702,GO:0031408,GO:0034440,GO:0046872,GO:0055114	K00454	LOX2S; lipoxygenase [EC:1.13.11.12]	Linoleic acid metabolism [PATH:ko00591]
gene-7320	gene-7320.1	NC_044904.1_R	1	8334669	8344651	+	Linoleate 13S-lipoxygenase 2-1, chloroplastic	GO:0005515,GO:0006633,GO:0009534,GO:0009570,GO:0010597,GO:0016165,GO:0016702,GO:0031408,GO:0034440,GO:0046872,GO:0055114	K00454	LOX2S; lipoxygenase [EC:1.13.11.12]	Linoleic acid metabolism [PATH:ko00591]
gene-7321	gene-7321.1	NC_044904.1_R	1	8343822	8344484	+	Linoleate 13S-lipoxygenase 2-1, chloroplastic	GO:0006633,GO:0009534,GO:0009570,GO:0010597,GO:0016165,GO:0016702,GO:0031408,GO:0034440,GO:0046872,GO:0055114	-	-	-
gene-7322	gene-7322.1	NC_044904.1_R	1	8361822	8377843	+	Linoleate 13S-lipoxygenase 2-1, chloroplastic	GO:0005515,GO:0006633,GO:0009534,GO:0009570,GO:0010597,GO:0016165,GO:0016702,GO:0031408,GO:0034440,GO:0046872,GO:0055114	K00454	LOX2S; lipoxygenase [EC:1.13.11.12]	Linoleic acid metabolism [PATH:ko00591]
gene-7323	gene-7323.1	NC_044904.1_R	1	8382601	8395352	+	Linoleate 13S-lipoxygenase 2-1, chloroplastic	GO:0005515,GO:0006633,GO:0009534,GO:0009570,GO:0010597,GO:0016165,GO:0016702,GO:0031408,GO:0034440,GO:0046872,GO:0055114	K00454	LOX2S; lipoxygenase [EC:1.13.11.12]	Linoleic acid metabolism [PATH:ko00591]
gene-7324	gene-7324.1	NC_044904.1_R	1	8405079	8413994	-	Beta-glucosidase 12	GO:0004553,GO:0005576,GO:0005975,GO:0008422,GO:0102483	-	-	-
gene-7325	gene-7325.1	NC_044904.1_R	1	8419481	8420813	+	Domain of unknown function (DUF4283)	-	-	-	-
gene-7326	gene-7326.1	NC_044904.1_R	1	8431221	8438658	-	Beta-glucosidase 12	GO:0004553,GO:0005576,GO:0005975,GO:0008422,GO:0102483	-	-	-
gene-7327	gene-7327.1	NC_044904.1_R	1	8460094	8468648	-	Beta-glucosidase 12	GO:0004553,GO:0005576,GO:0005975,GO:0008422,GO:0102483	-	-	-
gene-7328	gene-7328.1	NC_044904.1_R	1	8491225	8495313	-	Beta-glucosidase 12	GO:0004553,GO:0005576,GO:0005975,GO:0008422,GO:0102483	-	-	-
gene-7329	gene-7329.1	NC_044904.1_R	1	8505265	8506014	-	Beta-glucosidase 13	GO:0004553,GO:0005975,GO:0008422,GO:0102483	-	-	-
gene-7330	gene-7330.1	NC_044904.1_R	1	8513802	8514153	-	Beta-glucosidase 12	GO:0005576,GO:0005975,GO:0008422,GO:0102483	-	-	-
gene-7331	gene-7331.1	NC_044904.1_R	1	8519819	8524289	-	Cyanogenic beta-glucosidase	GO:0004553,GO:0005975,GO:0008422,GO:0102483	-	-	-
gene-7332	gene-7332.1	NC_044904.1_R	1	8558060	8565365	-	Beta-glucosidase 12	GO:0004553,GO:0005576,GO:0005975,GO:0008422,GO:0102483	-	-	-
gene-7333	gene-7333.1	NC_044904.1_R	1	8578511	8578930	-	Cyanogenic beta-glucosidase	GO:0004553,GO:0005975,GO:0008422,GO:0102483	-	-	-
gene-7334	gene-7334.1	NC_044904.1_R	1	8583696	8588412	-	Non-cyanogenic beta-glucosidase	GO:0004553,GO:0005975,GO:0008422,GO:0102483	-	-	-
gene-7335	gene-7335.1	NC_044904.1_R	1	8613929	8621865	-	Beta-glucosidase 12	GO:0004553,GO:0005576,GO:0005975,GO:0008422,GO:0102483	-	-	-
gene-7336	gene-7336.1	NC_044904.1_R	1	8639689	8650107	-	Beta-glucosidase 12	GO:0004553,GO:0005576,GO:0005975,GO:0008422,GO:0102483	K01188	E3.2.1.21; beta-glucosidase [EC:3.2.1.21]	Starch and sucrose metabolism [PATH:ko00500]
gene-7337	gene-7337.1	NC_044904.1_R	1	8649710	8650107	-	Beta-glucosidase 12	GO:0005576,GO:0005975,GO:0008422,GO:0102483	-	-	-
gene-7338	gene-7338.1	NC_044904.1_R	1	8682261	8683917	-	Cyanogenic beta-glucosidase	GO:0004553,GO:0005975,GO:0008422,GO:0009821,GO:0050247,GO:0050506,GO:0102483	-	-	-
gene-7339	gene-7339.1	NC_044904.1_R	1	8686894	8688394	-	Plant transposase (Ptta/En/Spm family)	-	-	-	-
gene-7340	gene-7340.1	NC_044904.1_R	1	8703349	8709830	-	Beta-glucosidase 12	GO:0004553,GO:0005576,GO:0005975,GO:0008422,GO:0102483	-	-	-
gene-7341	gene-7341.1	NC_044904.1_R	1	8740296	8741192	+	Domain of unknown function (DUF4283)	-	-	-	-
gene-7342	gene-7342.1	NC_044904.1_R	1	8744986	8745557	+	zinc-binding in reverse transcriptase	-	-	-	-
gene-7343	gene-7343.1	NC_044904.1_R	1	8747010	8754999	-	Beta-glucosidase 12	GO:0004553,GO:0005576,GO:0005975,GO:0008422,GO:0102483	K01188	E3.2.1.21; beta-glucosidase [EC:3.2.1.21]	Starch and sucrose metabolism [PATH:ko00500]
gene-7344	gene-7344.1	NC_044904.1_R	1	8750036	8754999	-	Cyanogenic beta-glucosidase	GO:0004553,GO:0005975,GO:0008422,GO:0102483	-	-	-
gene-7345	gene-7345.1	NC_044904.1_R	1	8757783	8759046	-	Beta-glucosidase 12	GO:0004553,GO:0005576,GO:0005975,GO:0008422,GO:0102483	-	-	-
gene-7346	gene-7346.1	NC_044904.1_R	1	8763381	8767539	-	Beta-glucosidase 13	GO:0004553,GO:0005975,GO:0008422,GO:0102483	-	-	-
gene-7347	gene-7347.1	NC_044904.1_R	1	8780442	8786008	-	Beta-glucosidase 12	GO:0004553,GO:0005576,GO:0005975,GO:0008422,GO:0102483	-	-	-
gene-7348	gene-7348.1	NC_044904.1_R	1	8811957	8814886	-	Rho GTPase-activating gacO protein	-	-	-	-
gene-7349	gene-7349.1	NC_044904.1_R	1	8821786	8824601	-	Pentatricopeptide repeat-containing protein At5g59600	-	-	-	-
gene-7350	gene-7350.1	NC_044904.1_R	1	8837115	8839456	+	G-type lectin S-receptor-like serine/threonine-protein kinase LECRK4	GO:0004672,GO:0004674,GO:0004712,GO:0005524,GO:0006468,GO:0016021,GO:0030246,GO:0106310	-	-	-
gene-7351	gene-7351.1	NC_044904.1_R	1	8840628	8842557	-	G-type lectin S-receptor-like serine/threonine-protein kinase LECRK1	GO:0004674,GO:0004712,GO:0005524,GO:0006952,GO:0016021,GO:0030246,GO:0106310	-	-	-
gene-7352	gene-7352.1	NC_044904.1_R	1	8846774	8847700	-	G-type lectin S-receptor-like serine/threonine-protein kinase LECRK2	GO:0004672,GO:0004674,GO:0004712,GO:0005524,GO:0006468,GO:0006952,GO:0016021,GO:0030246,GO:0106310	-	-	-
gene-7353	gene-7353.1	NC_044904.1_R	1	8847798	8848406	-	G-type lectin S-receptor-like serine/threonine-protein kinase LECRK4	GO:0004674,GO:0004712,GO:0005524,GO:0016021,GO:0030246,GO:0106310	-	-	-
gene-7354	gene-7354.1	NC_044904.1_R	1	8849364	8849777	-	G-type lectin S-receptor-like serine/threonine-protein kinase LECRK1	GO:0004674,GO:0004712,GO:0005524,GO:0006952,GO:0016021,GO:0030246,GO:0106310	-	-	-
gene-7355	gene-7355.1	NC_044904.1_R	1	8883811	8884225	-	5-methyltetrahydropteroyltriglutamate--homocysteine methyltransferase	GO:0003871,GO:0005737,GO:0008270,GO:0009086,GO:0032259	-	-	-
gene-7356	gene-7356.1	NC_044904.1_R	1	8889892	8890736	+	G-type lectin S-receptor-like serine/threonine-protein kinase LECRK2	GO:0004672,GO:0004674,GO:0004712,GO:0005524,GO:0006468,GO:0006952,GO:0016021,GO:0030246,GO:0106310	-	-	-
gene-7357	gene-7357.1	NC_044904.1_R	1	8891610	8894012	-	G-type lectin S-receptor-like serine/threonine-protein kinase LECRK3	GO:0004672,GO:0004674,GO:0004712,GO:0005524,GO:0006468,GO:0006952,GO:0016021,GO:0030246,GO:0106310	-	-	-
gene-7358	gene-7358.1	NC_044904.1_R	1	8904191	8904472	-	G-type lectin S-receptor-like serine/threonine-protein kinase LECRK2	GO:0004674,GO:0004712,GO:0005524,GO:0006952,GO:0016021,GO:0030246,GO:0106310	-	-	-
gene-7359	gene-7359.1	NC_044904.1_R	1	8904498	8906752	-	G-type lectin S-receptor-like serine/threonine-protein kinase LECRK3	GO:0004672,GO:0004674,GO:0004712,GO:0005524,GO:0006468,GO:0006952,GO:0016021,GO:0030246,GO:0106310	-	-	-
gene-7360	gene-7360.1	NC_044904.1_R	1	8916316	8928677	-	5-methyltetrahydropteroyltriglutamate--homocysteine methyltransferase	GO:0003871,GO:0005737,GO:0008270,GO:0008652,GO:0009086,GO:0032259	K00549	metE; 5-methyltetrahydropteroyltriglutamate--homocysteine methyltransferase [EC:2.1.1.14]	Cysteine and methionine metabolism [PATH:ko00270]
gene-7361	gene-7361.1	NC_044904.1_R	1	8924426	8928640	-	5-methyltetrahydropteroyltriglutamate--homocysteine methyltransferase	GO:0003871,GO:0005737,GO:0008270,GO:0008652,GO:0009086,GO:0032259	-	-	-
gene-7362	gene-7362.1	NC_044904.1_R	1	8938165	8939233	+	BED zinc finger	GO:0003677	-	-	-
gene-7363	gene-7363.1	NC_044904.1_R	1	8939261	8940291	+	Zinc finger BED domain-containing protein RICESLEEPER 1	GO:0003677,GO:0005634,GO:0009791,GO:0046872,GO:0046983	-	-	-
gene-7364	gene-7364.1	NC_044904.1_R	1	8945592	8962617	-	Molybdopterin biosynthesis protein CNX1	GO:0005524,GO:0005737,GO:0005829,GO:0006777,GO:0008940,GO:0009734,GO:0010038,GO:0018315,GO:0030151,GO:0032324,GO:0061598,GO:0061599	K15376	GPHN; gephyrin [EC:2.10.1.1 2.7.7.75]	Folate biosynthesis [PATH:ko00790]
gene-7365	gene-7365.1	NC_044904.1_R	1	8956471	8962558	-	Molybdopterin biosynthesis protein CNX1	GO:0005524,GO:0005737,GO:0005829,GO:0006777,GO:0008940,GO:0009734,GO:0010038,GO:0018315,GO:0030151,GO:0032324,GO:0061598,GO:0061599	-	-	-
gene-7366	gene-7366.1	NC_044904.1_R	1	8966597	8971172	-	BTB/POZ domain-containing protein DOT3	GO:0005515,GO:0010087,GO:0010305,GO:0010588,GO:0016567,GO:0048367,GO:0080022	-	-	-
gene-7367	gene-7367.1	NC_044904.1_R	1	8993899	8995422	+	BTB/POZ and MATH domain-containing protein 4	GO:0005515,GO:0005829,GO:0006970,GO:0016567,GO:0042631,GO:0071472	K10523	SPOP; speckle-type POZ protein	Hedgehog signaling pathway [PATH:ko04340]
gene-7368	gene-7368.1	NC_044904.1_R	1	9002446	9004453	+	BTB/POZ and MATH domain-containing protein 4	GO:0005829,GO:0006970,GO:0016567,GO:0042631,GO:0071472	-	-	-
gene-7369	gene-7369.1	NC_044904.1_R	1	9007893	9010365	+	-	-	-	-	-
gene-7370	gene-7370.1	NC_044904.1_R	1	9012139	9020749	-	Protein OSB2, chloroplastic	GO:0003697,GO:0006264,GO:0009295,GO:0042644,GO:0042645,GO:0051096	-	-	-
gene-7371	gene-7371.1	NC_044904.1_R	1	9021914	9029420	-	Probable serine/threonine-protein kinase PBL18	GO:0004672,GO:0004674,GO:0004712,GO:0005524,GO:0005886,GO:0006468,GO:0006952,GO:0106310	-	-	-
gene-7372	gene-7372.1	NC_044904.1_R	1	9046666	9053990	+	CBL-interacting serine/threonine-protein kinase 3	GO:0004672,GO:0004674,GO:0004712,GO:0005524,GO:0006468,GO:0007165,GO:0106310	-	-	-
gene-7373	gene-7373.1	NC_044904.1_R	1	9057099	9064947	-	Vacuolar protein sorting-associated protein 26B	GO:0005768,GO:0005794,GO:0005829,GO:0006886,GO:0010008,GO:0030904,GO:0042147	K18466	VPS26A_B; vacuolar protein sorting-associated protein 26A/B	Endocytosis [PATH:ko04144]
gene-7374	gene-7374.1	NC_044904.1_R	1	9077009	9079770	-	Oligoribonuclease	GO:0000175,GO:0003676,GO:0005739	K13288	orn, REX2, REXO2; oligoribonuclease [EC:3.1.-.-]	Ribosome biogenesis in eukaryotes [PATH:ko03008]
gene-7375	gene-7375.1	NC_044904.1_R	1	9093367	9096762	+	Ribosome biogenesis protein NSA2 homolog	GO:0000460,GO:0000470,GO:0003723,GO:0005730,GO:0030687	-	-	-
gene-7376	gene-7376.1	NC_044904.1_R	1	9100770	9103102	+	Calmodulin-1/11/16	GO:0005509,GO:0005515	K02183	CALM; calmodulin	MAPK signaling pathway - plant [PATH:ko04016]
gene-7377	gene-7377.1	NC_044904.1_R	1	9106611	9115177	-	SNF1-related protein kinase regulatory subunit beta-1	GO:0005515,GO:0005524,GO:0005886,GO:0005975,GO:0006633,GO:0042128	K07199	PRKAB; 5'-AMP-activated protein kinase, regulatory beta subunit	Apelin signaling pathway [PATH:ko04371]
gene-7378	gene-7378.1	NC_044904.1_R	1	9114712	9114957	-	-	-	-	-	-
gene-7379	gene-7379.1	NC_044904.1_R	1	9118512	9125730	-	ABSCISIC ACID-INSENSITIVE 5-like protein 2	GO:0000976,GO:0003700,GO:0005634,GO:0006355,GO:0009738,GO:0045893	K14432	ABF; ABA responsive element binding factor	Plant hormone signal transduction [PATH:ko04075]
gene-7380	gene-7380.1	NC_044904.1_R	1	9145916	9149716	-	UBP1-associated protein 2B	GO:0003676,GO:0003729,GO:0005634,GO:0006952,GO:0008219,GO:0009693,GO:0010150	K12741	HNRNPA1_3; heterogeneous nuclear ribonucleoprotein A1/A3	Spliceosome [PATH:ko03040]
gene-7381	gene-7381.1	NC_044904.1_R	1	9154321	9157865	+	UBP1-associated protein 2A	GO:0003676,GO:0003729,GO:0005634,GO:0006952,GO:0008219,GO:0009693,GO:0009738,GO:0010150,GO:0035925,GO:0048255	K12741	HNRNPA1_3; heterogeneous nuclear ribonucleoprotein A1/A3	Spliceosome [PATH:ko03040]
gene-7382	gene-7382.1	NC_044904.1_R	1	9161294	9178838	+	La-related protein 1A	GO:0000932,GO:0003723,GO:0005829,GO:0005844,GO:0006402,GO:0010286	K18757	LARP1; la-related protein 1	Messenger RNA biogenesis [BR:ko03019]
gene-7383	gene-7383.1	NC_044904.1_R	1	9182521	9184964	+	RNA-binding protein 48	GO:0003723,GO:0005654	-	-	-
gene-7384	gene-7384.1	NC_044904.1_R	1	9192189	9200895	-	L-ascorbate oxidase	GO:0005507,GO:0005576,GO:0008447,GO:0016491,GO:0055114	K00423	E1.10.3.3; L-ascorbate oxidase [EC:1.10.3.3]	Ascorbate and aldarate metabolism [PATH:ko00053]
gene-7385	gene-7385.1	NC_044904.1_R	1	9207859	9209368	+	Probable F-box protein At4g22030	-	-	-	-
gene-7386	gene-7386.1	NC_044904.1_R	1	9212645	9216744	-	Leucine-rich repeat protein 1	GO:0005515,GO:0006952,GO:0007165	-	-	-
gene-7387	gene-7387.1	NC_044904.1_R	1	9224973	9227303	+	L-ascorbate oxidase homolog	GO:0005507,GO:0005576,GO:0016491,GO:0055114	K00423	E1.10.3.3; L-ascorbate oxidase [EC:1.10.3.3]	Ascorbate and aldarate metabolism [PATH:ko00053]
gene-7388	gene-7388.1	NC_044904.1_R	1	9228425	9230835	+	Cytochrome P450 82A3	GO:0004497,GO:0005506,GO:0016020,GO:0016705,GO:0020037,GO:0055114,GO:0098542	-	-	-
gene-7389	gene-7389.1	NC_044904.1_R	1	9255706	9258568	+	L-ascorbate oxidase homolog	GO:0005507,GO:0005576,GO:0016491,GO:0055114	K00423	E1.10.3.3; L-ascorbate oxidase [EC:1.10.3.3]	Ascorbate and aldarate metabolism [PATH:ko00053]
gene-7390	gene-7390.1	NC_044904.1_R	1	9259837	9262241	-	Gibberellic acid methyltransferase 2	GO:0008168,GO:0008757,GO:0010341,GO:0032259,GO:0046872,GO:0102118	K18886	GAMT2; gibberellin A4 carboxyl methyltransferase [EC:2.1.1.276]	Enzymes with EC numbers
gene-7391	gene-7391.1	NC_044904.1_R	1	9274660	9280502	-	Transcription factor Pur-alpha 1	GO:0000977,GO:0000981,GO:0003729,GO:0005634,GO:0005737,GO:0005777,GO:0006357,GO:0032422	K21772	PURA; transcriptional activator protein Pur-alpha	Transcription factors [BR:ko03000]
gene-7392	gene-7392.1	NC_044904.1_R	1	9279793	9280272	-	Transcription factor Pur-alpha 1	GO:0000977,GO:0000981,GO:0003729,GO:0005634,GO:0005737,GO:0005777,GO:0006357,GO:0032422	-	-	-
gene-7393	gene-7393.1	NC_044904.1_R	1	9282538	9290917	+	Pentatricopeptide repeat-containing protein At5g56310	-	-	-	-
gene-7394	gene-7394.1	NC_044904.1_R	1	9285435	9294060	-	Kinesin-like protein KIN-14T	GO:0003777,GO:0005524,GO:0005739,GO:0005871,GO:0005874,GO:0007018,GO:0008017,GO:0008574,GO:0016887,GO:0030705	-	-	-
gene-7395	gene-7395.1	NC_044904.1_R	1	9327806	9333788	-	Transmembrane protein	-	-	-	-
gene-7396	gene-7396.1	NC_044904.1_R	1	9342095	9343175	+	VARLMGL domain-containing protein	-	-	-	-
gene-7397	gene-7397.1	NC_044904.1_R	1	9350079	9351937	+	Expansin-A10	GO:0005576,GO:0009664,GO:0016020	-	-	-
gene-7398	gene-7398.1	NC_044904.1_R	1	9355515	9372793	+	Nuclear pore complex protein NUP214	GO:0005643,GO:0005739,GO:0006405,GO:0006606,GO:0008139,GO:0009793,GO:0010070,GO:0017056,GO:0051028	K14317	NUP214, CAN; nuclear pore complex protein Nup214	Nucleocytoplasmic transport [PATH:ko03013]
gene-7399	gene-7399.1	NC_044904.1_R	1	9386775	9394238	+	Nuclear pore complex protein NUP214	GO:0005643,GO:0005739,GO:0006405,GO:0006606,GO:0008139,GO:0009793,GO:0010070,GO:0017056,GO:0051028	K14317	NUP214, CAN; nuclear pore complex protein Nup214	Nucleocytoplasmic transport [PATH:ko03013]
gene-7400	gene-7400.1	NC_044904.1_R	1	9410191	9410527	-	-	-	-	-	-
gene-7401	gene-7401.1	NC_044904.1_R	1	9412212	9415776	+	Nuclear pore complex protein NUP214	GO:0005643,GO:0005739,GO:0006405,GO:0006606,GO:0008139,GO:0009793,GO:0010070,GO:0017056,GO:0051028	-	-	-
gene-7402	gene-7402.1	NC_044904.1_R	1	9416981	9422009	-	RGS1-HXK1-interacting protein 1	GO:0005739,GO:0005829,GO:0071333,GO:1902659	-	-	-
gene-7403	gene-7403.1	NC_044904.1_R	1	9432210	9439443	+	-	-	-	-	-
gene-7404	gene-7404.1	NC_044904.1_R	1	9432494	9437279	+	Ras GTPase-activating-like protein rng2 isoform 1	-	-	-	-
gene-7405	gene-7405.1	NC_044904.1_R	1	9448269	9450923	+	E3 ubiquitin-protein ligase SIRP1	GO:0005737,GO:0006511,GO:0046872,GO:0061630	K11982	RNF115_126; E3 ubiquitin-protein ligase RNF115/126 [EC:2.3.2.27]	Membrane trafficking [BR:ko04131]
gene-7406	gene-7406.1	NC_044904.1_R	1	9453848	9458116	-	Pyruvate kinase, cytosolic isozyme	GO:0000287,GO:0004743,GO:0005524,GO:0005737,GO:0006096,GO:0016301,GO:0030955	K00873	PK, pyk; pyruvate kinase [EC:2.7.1.40]	Glycolysis / Gluconeogenesis [PATH:ko00010]
gene-7407	gene-7407.1	NC_044904.1_R	1	9460854	9468324	-	Glucosidase 2 subunit beta	GO:0005783,GO:0006491,GO:0009536,GO:0017177,GO:0042742	K08288	PRKCSH; protein kinase C substrate 80K-H	Protein processing in endoplasmic reticulum [PATH:ko04141]
gene-7408	gene-7408.1	NC_044904.1_R	1	9478802	9480703	-	mRNA-capping enzyme	GO:0004484,GO:0004651,GO:0004725,GO:0005524,GO:0005525,GO:0005634,GO:0005654,GO:0006370,GO:0006396,GO:0008138,GO:0008192,GO:0050355	K13917	RNGTT; mRNA-capping enzyme [EC:2.7.7.50 3.6.1.74]	mRNA surveillance pathway [PATH:ko03015]
gene-7409	gene-7409.1	NC_044904.1_R	1	9481217	9501813	+	E3 ubiquitin-protein ligase BRE1-like 2	GO:0004842,GO:0005634,GO:0006325,GO:0009965,GO:0010162,GO:0010228,GO:0010390,GO:0033523,GO:0042803,GO:0045087,GO:0046872	K10696	BRE1; E3 ubiquitin-protein ligase BRE1 [EC:2.3.2.27]	Ubiquitin system [BR:ko04121]
gene-7410	gene-7410.1	NC_044904.1_R	1	9488558	9489348	-	-	-	-	-	-
gene-7411	gene-7411.1	NC_044904.1_R	1	9503261	9507728	+	Putative 6,7-dimethyl-8-ribityllumazine synthase-like	-	-	-	-
gene-7412	gene-7412.1	NC_044904.1_R	1	9509474	9516084	-	Splicing factor-like protein 1	GO:0003723,GO:0003729,GO:0005634,GO:0005654,GO:0005681,GO:0005730,GO:0006397,GO:0008270,GO:0008380,GO:0009737,GO:0009738,GO:0048024	K13095	SF1; splicing factor 1	Spliceosome [BR:ko03041]
gene-7413	gene-7413.1	NC_044904.1_R	1	9525022	9530557	-	GPI mannosyltransferase 2	GO:0000009,GO:0000030,GO:0004376,GO:0005789,GO:0006506,GO:0016021,GO:0016254,GO:0031501	K07542	PIGV; GPI mannosyltransferase 2 [EC:2.4.1.-]	Glycosylphosphatidylinositol (GPI)-anchor biosynthesis [PATH:ko00563]
gene-7414	gene-7414.1	NC_044904.1_R	1	9539130	9541038	+	Non-specific lipid transfer protein GPI-anchored 6	GO:0005634,GO:0005886,GO:0031225,GO:0050832	-	-	-
gene-7415	gene-7415.1	NC_044904.1_R	1	9546858	9549906	+	Non-specific lipid-transfer protein-like protein	-	-	-	-
gene-7416	gene-7416.1	NC_044904.1_R	1	9555472	9558473	+	tRNA (Cytosine-5-)-methyltransferase	-	-	-	-
gene-7417	gene-7417.1	NC_044904.1_R	1	9576800	9581523	-	F-box/kelch-repeat protein At1g55270	GO:0005515,GO:2000762	-	-	-
gene-7418	gene-7418.1	NC_044904.1_R	1	9587569	9598506	-	DEAD-box ATP-dependent RNA helicase 37	GO:0003676,GO:0003723,GO:0003724,GO:0003729,GO:0005524,GO:0005634,GO:0005777,GO:0005829,GO:0016887	K11594	DDX3X, bel; ATP-dependent RNA helicase DDX3X [EC:3.6.4.13]	RIG-I-like receptor signaling pathway [PATH:ko04622]
gene-7419	gene-7419.1	NC_044904.1_R	1	9618564	9628077	+	Serine/threonine-protein phosphatase PP2A-2 catalytic subunit	GO:0005737,GO:0016787,GO:0046872	K04382	PPP2C; serine/threonine-protein phosphatase 2A catalytic subunit [EC:3.1.3.16]	mRNA surveillance pathway [PATH:ko03015]
gene-7420	gene-7420.1	NC_044904.1_R	1	9636749	9637284	-	tRNA (Cytosine-5-)-methyltransferase	-	-	-	-
gene-7421	gene-7421.1	NC_044904.1_R	1	9662715	9663935	-	Rust resistance kinase Lr10	GO:0004672,GO:0004674,GO:0004712,GO:0005524,GO:0005886,GO:0006468,GO:0016021,GO:0106310	-	-	-
gene-7422	gene-7422.1	NC_044904.1_R	1	9664936	9665679	-	Wall-associated receptor kinase galacturonan-binding protein	GO:0030247	-	-	-
gene-7423	gene-7423.1	NC_044904.1_R	1	9686326	9688510	-	Bifunctional 15-cis-phytoene synthase, chromoplastic	GO:0004311,GO:0009575,GO:0016117,GO:0016767	K02291	crtB; 15-cis-phytoene synthase [EC:2.5.1.32]	Carotenoid biosynthesis [PATH:ko00906]
gene-7424	gene-7424.1	NC_044904.1_R	1	9690781	9694525	-	Lipase/lipooxygenase, putative isoform 2	-	-	-	-
gene-7425	gene-7425.1	NC_044904.1_R	1	9702878	9704776	+	Probable polyamine transporter At3g13620	GO:0005886,GO:0015203,GO:0015293,GO:0015846,GO:0016020,GO:0016021,GO:0022857,GO:0055085	-	-	-
gene-7426	gene-7426.1	NC_044904.1_R	1	9712300	9713990	+	Probable polyamine transporter At3g13620	GO:0005886,GO:0015203,GO:0015293,GO:0015846,GO:0016020,GO:0016021,GO:0022857,GO:0055085	-	-	-
gene-7427	gene-7427.1	NC_044904.1_R	1	9718944	9720496	+	F-box/kelch-repeat protein At2g44130	GO:0005515,GO:0005829,GO:2000762	-	-	-
gene-7428	gene-7428.1	NC_044904.1_R	1	9726959	9727254	-	-	-	-	-	-
gene-7429	gene-7429.1	NC_044904.1_R	1	9732892	9733212	+	Bi-functional coumaroyl CoA and feruloyl CoA ortho-hydroxylase Diox4	GO:0009699,GO:0009805,GO:0010224,GO:0016706,GO:0046872,GO:0102312	-	-	-
gene-7430	gene-7430.1	NC_044904.1_R	1	9742113	9743756	+	Extra-large guanine nucleotide-binding protein 1	GO:0001664,GO:0003924,GO:0005525,GO:0005634,GO:0005834,GO:0007188,GO:0031683,GO:0046872	-	-	-
gene-7431	gene-7431.1	NC_044904.1_R	1	9756463	9758675	+	Vesicle-fusing ATPase	GO:0005524,GO:0005737,GO:0015031,GO:0016887,GO:0035494,GO:0046872,GO:0051028,GO:1990019	-	-	-
gene-7432	gene-7432.1	NC_044904.1_R	1	9815362	9816998	+	Feruloyl CoA ortho-hydroxylase F6H1-3	GO:0002238,GO:0009620,GO:0009699,GO:0009805,GO:0016491,GO:0016706,GO:0046872,GO:0055114	K06892	F6H; feruloyl-CoA 6-hydroxylase [EC:1.14.11.61]	Biosynthesis of various plant secondary metabolites [PATH:ko00999]
gene-7433	gene-7433.1	NC_044904.1_R	1	9839152	9839607	+	Feruloyl CoA ortho-hydroxylase F6H1-2	GO:0002238,GO:0009620,GO:0009699,GO:0009805,GO:0016491,GO:0016706,GO:0046872,GO:0055114	-	-	-
gene-7434	gene-7434.1	NC_044904.1_R	1	9842877	9843624	+	Feruloyl CoA ortho-hydroxylase F6H1-2	GO:0002238,GO:0009620,GO:0009699,GO:0009805,GO:0016491,GO:0016706,GO:0046872,GO:0055114	-	-	-
gene-7435	gene-7435.1	NC_044904.1_R	1	9869226	9869456	+	Bi-functional coumaroyl CoA and feruloyl CoA ortho-hydroxylase Diox4	GO:0009699,GO:0009805,GO:0010224,GO:0016706,GO:0046872,GO:0102312	-	-	-
gene-7436	gene-7436.1	NC_044904.1_R	1	9871361	9871729	+	Feruloyl CoA ortho-hydroxylase F6H1-2	GO:0002238,GO:0009620,GO:0009699,GO:0009805,GO:0016491,GO:0016706,GO:0046872,GO:0055114	-	-	-
gene-7437	gene-7437.1	NC_044904.1_R	1	9883840	9885366	+	Feruloyl CoA ortho-hydroxylase F6H1-3	GO:0002238,GO:0009620,GO:0009699,GO:0009805,GO:0016491,GO:0016706,GO:0046872,GO:0055114	K06892	F6H; feruloyl-CoA 6-hydroxylase [EC:1.14.11.61]	Biosynthesis of various plant secondary metabolites [PATH:ko00999]
gene-7438	gene-7438.1	NC_044904.1_R	1	9895733	9895951	-	-	-	-	-	-
gene-7439	gene-7439.1	NC_044904.1_R	1	9911960	9914599	+	Feruloyl CoA ortho-hydroxylase F6H1-3	GO:0002238,GO:0009620,GO:0009699,GO:0009805,GO:0016491,GO:0016706,GO:0046872,GO:0055114	-	-	-
gene-7440	gene-7440.1	NC_044904.1_R	1	9922792	9924399	+	Feruloyl CoA ortho-hydroxylase F6H1-3	GO:0002238,GO:0009620,GO:0009699,GO:0009805,GO:0016491,GO:0016706,GO:0046872,GO:0055114	K06892	F6H; feruloyl-CoA 6-hydroxylase [EC:1.14.11.61]	Biosynthesis of various plant secondary metabolites [PATH:ko00999]
gene-7441	gene-7441.1	NC_044904.1_R	1	9985368	9986781	+	Feruloyl CoA ortho-hydroxylase F6H1-3	GO:0002238,GO:0009620,GO:0009699,GO:0009805,GO:0016491,GO:0016706,GO:0046872,GO:0055114	-	-	-
gene-7442	gene-7442.1	NC_044904.1_R	1	10000295	10004239	-	Retrovirus-related Pol polyprotein from transposon 297	GO:0003676,GO:0003964,GO:0004190,GO:0004519,GO:0004523,GO:0015074	-	-	-
gene-7443	gene-7443.1	NC_044904.1_R	1	10007371	10011041	+	zinc-binding in reverse transcriptase	GO:0003676,GO:0004523	-	-	-
gene-7444	gene-7444.1	NC_044904.1_R	1	10022556	10024160	+	Feruloyl CoA ortho-hydroxylase F6H1-3	GO:0002238,GO:0009620,GO:0009699,GO:0009805,GO:0016491,GO:0016706,GO:0046872,GO:0055114	K06892	F6H; feruloyl-CoA 6-hydroxylase [EC:1.14.11.61]	Biosynthesis of various plant secondary metabolites [PATH:ko00999]
gene-7445	gene-7445.1	NC_044904.1_R	1	10030901	10040389	-	Probable CoA ligase CCL12	GO:0005524,GO:0005829,GO:0016405	-	-	-
gene-7446	gene-7446.1	NC_044904.1_R	1	10030920	10042410	-	Probable CoA ligase CCL12	GO:0005524,GO:0005829,GO:0016405	-	-	-
gene-7447	gene-7447.1	NC_044904.1_R	1	10041787	10042080	-	Probable CoA ligase CCL12	GO:0005524,GO:0005829,GO:0016405	-	-	-
gene-7448	gene-7448.1	NC_044904.1_R	1	10047676	10053110	-	Uncharacterized mitochondrial protein AtMg01250	GO:0003676,GO:0004523,GO:0005739	-	-	-
gene-7449	gene-7449.1	NC_044904.1_R	1	10054086	10065293	-	Probable CoA ligase CCL12	GO:0005524,GO:0005829,GO:0016405	-	-	-
gene-7450	gene-7450.1	NC_044904.1_R	1	10066578	10070142	-	Constitutive photomorphogenesis protein 10	GO:0000209,GO:0004842,GO:0005634,GO:0009585,GO:0010099,GO:0061631	K20217	UBE2E; ubiquitin-conjugating enzyme E2 E [EC:2.3.2.23]	Ubiquitin mediated proteolysis [PATH:ko04120]
gene-7451	gene-7451.1	NC_044904.1_R	1	10073134	10078943	-	Glucan endo-1,3-beta-glucosidase 4	GO:0004553,GO:0005829,GO:0005886,GO:0005975,GO:0006952,GO:0031225,GO:0042973,GO:0046658	K19892	GN4; glucan endo-1,3-beta-glucosidase 4 [EC:3.2.1.39]	Starch and sucrose metabolism [PATH:ko00500]
gene-7452	gene-7452.1	NC_044904.1_R	1	10081948	10085782	-	Serine/arginine-rich SC35-like splicing factor SCL33	GO:0000398,GO:0003676,GO:0003723,GO:0005681,GO:0005730,GO:0005737,GO:0005886,GO:0008380,GO:0016607,GO:0035061,GO:0042802	K12900	SRSF10, FUSIP1; serine/arginine-rich splicing factor 10	Spliceosome [PATH:ko03040]
gene-7453	gene-7453.1	NC_044904.1_R	1	10087316	10091267	+	Transcription initiation factor TFIID subunit 7	GO:0005669,GO:0006367,GO:0051123	K03132	TAF7; transcription initiation factor TFIID subunit 7	Basal transcription factors [PATH:ko03022]
gene-7454	gene-7454.1	NC_044904.1_R	1	10107541	10111734	+	IQ domain-containing protein IQM2	GO:0005515,GO:0005634,GO:0005737	-	-	-
gene-7455	gene-7455.1	NC_044904.1_R	1	10116023	10120715	+	DBR1 domain-containing protein	-	-	-	-
gene-7456	gene-7456.1	NC_044904.1_R	1	10133303	10139345	-	Protochlorophyllide-dependent translocon component 52, chloroplastic	GO:0005737,GO:0005829,GO:0009536,GO:0009706,GO:0009941,GO:0010277,GO:0015031,GO:0016021,GO:0016491,GO:0046872,GO:0051537,GO:0055114	-	-	-
gene-7457	gene-7457.1	NC_044904.1_R	1	10184377	10190344	-	Protochlorophyllide-dependent translocon component 52, chloroplastic	GO:0005737,GO:0005829,GO:0009536,GO:0009706,GO:0009941,GO:0010277,GO:0015031,GO:0016021,GO:0016491,GO:0046872,GO:0051537,GO:0055114	-	-	-
gene-7458	gene-7458.1	NC_044904.1_R	1	10187905	10188429	-	-	-	-	-	-
gene-7459	gene-7459.1	NC_044904.1_R	1	10201743	10205749	-	Peroxidase 12	GO:0000325,GO:0004601,GO:0005576,GO:0005739,GO:0006979,GO:0009505,GO:0009506,GO:0020037,GO:0042744,GO:0046872,GO:0055114	K00430	E1.11.1.7; peroxidase [EC:1.11.1.7]	Phenylpropanoid biosynthesis [PATH:ko00940]
gene-7460	gene-7460.1	NC_044904.1_R	1	10220536	10221778	-	Protochlorophyllide-dependent translocon component 52, chloroplastic	GO:0005737,GO:0005829,GO:0009536,GO:0009706,GO:0009941,GO:0010277,GO:0015031,GO:0016021,GO:0016491,GO:0046872,GO:0051537	-	-	-
gene-7461	gene-7461.1	NC_044904.1_R	1	10225105	10225873	-	Protochlorophyllide-dependent translocon component 52, chloroplastic	GO:0005737,GO:0005829,GO:0009536,GO:0009706,GO:0009941,GO:0010277,GO:0015031,GO:0016021,GO:0016491,GO:0046872,GO:0051537,GO:0055114	-	-	-
gene-7462	gene-7462.1	NC_044904.1_R	1	10228484	10232385	+	O-fucosyltransferase family protein	-	-	-	-
gene-7463	gene-7463.1	NC_044904.1_R	1	10234446	10240330	-	Probable cytokinin riboside 5'-monophosphate phosphoribohydrolase LOGL1	GO:0005634,GO:0005829,GO:0009691,GO:0016799,GO:0102682	K22522	LOG; cytokinin riboside 5'-monophosphate phosphoribohydrolase [EC:3.2.2.-]	Enzymes with EC numbers
gene-7464	gene-7464.1	NC_044904.1_R	1	10255363	10264603	-	pheophytinase, chloroplastic	-	-	-	-
gene-7465	gene-7465.1	NC_044904.1_R	1	10319362	10321449	-	Transcription repressor MYB5	GO:0000976,GO:0003700,GO:0005634,GO:0010090,GO:0010214,GO:0010468,GO:0030154,GO:0048354	K09422	MYBP; transcription factor MYB, plant	Transcription factors [BR:ko03000]
gene-7466	gene-7466.1	NC_044904.1_R	1	10326484	10331318	-	Peptidyl-tRNA hydrolase, mitochondrial	GO:0004045,GO:0005739,GO:0006397,GO:0008380	K01056	PTH1, pth, spoVC; peptidyl-tRNA hydrolase, PTH1 family [EC:3.1.1.29]	Translation factors [BR:ko03012]
gene-7467	gene-7467.1	NC_044904.1_R	1	10342590	10355035	+	Importin-5	GO:0005515,GO:0005634,GO:0005737,GO:0006606,GO:0006607,GO:0006610,GO:0008139,GO:0031267,GO:0042307,GO:0061608,GO:0071230	K20222	IPO5, KPNB3, RANBP5; importin-5	Nucleocytoplasmic transport [PATH:ko03013]
gene-7468	gene-7468.1	NC_044904.1_R	1	10357950	10358939	+	Ethylene-responsive transcription factor ERN1	GO:0003677,GO:0003700,GO:0005634,GO:0006355,GO:0009877	K09286	EREBP; EREBP-like factor	Transcription factors [BR:ko03000]
gene-7469	gene-7469.1	NC_044904.1_R	1	10363088	10367093	-	Tubulin alpha-3 chain	GO:0003924,GO:0005200,GO:0005525,GO:0005737,GO:0005874,GO:0007017	K07374	TUBA; tubulin alpha	Phagosome [PATH:ko04145]
gene-7470	gene-7470.1	NC_044904.1_R	1	10378964	10383426	+	Mitochondrial dicarboxylate/tricarboxylate transporter DTC	GO:0000325,GO:0005310,GO:0005739,GO:0005743,GO:0006835,GO:0009505,GO:0009506,GO:0009536,GO:0009941,GO:0015142,GO:0015367,GO:0016021,GO:0035674	K15104	SLC25A11, OGC; solute carrier family 25 (mitochondrial oxoglutarate transporter), member 11	Transporters [BR:ko02000]
gene-7471	gene-7471.1	NC_044904.1_R	1	10386148	10386552	-	Cytochrome P450 71B9	GO:0005506,GO:0016020,GO:0016021,GO:0016705,GO:0016709,GO:0020037,GO:0055114	-	-	-
gene-7472	gene-7472.1	NC_044904.1_R	1	10399765	10402529	-	Domain of unknown function	-	-	-	-
gene-7473	gene-7473.1	NC_044904.1_R	1	10511673	10512268	-	Mitochondrial dicarboxylate/tricarboxylate transporter DTC	GO:0000325,GO:0005310,GO:0005739,GO:0005743,GO:0006835,GO:0009505,GO:0009506,GO:0009536,GO:0009941,GO:0015142,GO:0015367,GO:0016021,GO:0035674	-	-	-
gene-7474	gene-7474.1	NC_044904.1_R	1	10639519	10640149	-	Ankyrin repeat-containing protein BDA1	GO:0005886,GO:0009751,GO:0016021,GO:0045087	-	-	-
gene-7475	gene-7475.1	NC_044904.1_R	1	10639722	10639916	-	-	-	-	-	-
gene-7476	gene-7476.1	NC_044904.1_R	1	10700080	10700547	-	Putative RNA-directed DNA polymerase	GO:0015074	-	-	-
gene-7477	gene-7477.1	NC_044904.1_R	1	10718147	10721576	-	Ankyrin repeat-containing protein BDA1	GO:0005886,GO:0009751,GO:0016021,GO:0045087	-	-	-
gene-7478	gene-7478.1	NC_044904.1_R	1	10732924	10734786	-	gag-polypeptide of LTR copia-type	-	-	-	-
gene-7479	gene-7479.1	NC_044904.1_R	1	10739417	10741279	-	gag-polypeptide of LTR copia-type	-	-	-	-
gene-7480	gene-7480.1	NC_044904.1_R	1	10750027	10750695	+	Transposon Ty3-I Gag-Pol polyprotein	-	-	-	-
gene-7481	gene-7481.1	NC_044904.1_R	1	10750798	10752569	+	RNase H-like domain found in reverse transcriptase	GO:0003676,GO:0004523	-	-	-
gene-7482	gene-7482.1	NC_044904.1_R	1	10752620	10753647	+	-	-	-	-	-
gene-7483	gene-7483.1	NC_044904.1_R	1	10776194	10777288	+	ATP-dependent DNA helicase PIF1 (Fragment)	-	-	-	-
gene-7484	gene-7484.1	NC_044904.1_R	1	10778711	10783752	+	PIF1-like helicase	GO:0000723,GO:0003678,GO:0006281	-	-	-
gene-7485	gene-7485.1	NC_044904.1_R	1	10809217	10810942	+	Mitochondrial dicarboxylate/tricarboxylate transporter DTC	GO:0000325,GO:0005310,GO:0005739,GO:0005743,GO:0006835,GO:0009505,GO:0009506,GO:0009536,GO:0009941,GO:0015142,GO:0015367,GO:0016021,GO:0035674	-	-	-
gene-7486	gene-7486.1	NC_044904.1_R	1	10822441	10822930	-	-	-	-	-	-
gene-7487	gene-7487.1	NC_044904.1_R	1	10860666	10863500	-	Ankyrin repeat-containing protein BDA1	GO:0005515,GO:0005886,GO:0009751,GO:0016021,GO:0045087	-	-	-
gene-7488	gene-7488.1	NC_044904.1_R	1	10899811	10900137	-	Receptor-interacting serine/threonine-protein kinase 4-like	GO:0005515	-	-	-
gene-7489	gene-7489.1	NC_044904.1_R	1	10901603	10902685	-	Domain of unknown function	-	-	-	-
gene-7490	gene-7490.1	NC_044904.1_R	1	10904685	10905121	-	-	-	-	-	-
gene-7491	gene-7491.1	NC_044904.1_R	1	10944415	10947232	+	-	-	-	-	-
gene-7492	gene-7492.1	NC_044904.1_R	1	10948819	10949337	+	RNase H type-1 domain-containing protein	GO:0003676,GO:0004523	-	-	-
gene-7493	gene-7493.1	NC_044904.1_R	1	11080310	11087316	-	Ankyrin repeat-containing protein BDA1	GO:0005515,GO:0005886,GO:0009751,GO:0016021,GO:0045087	-	-	-
gene-7494	gene-7494.1	NC_044904.1_R	1	11228526	11232645	-	Signal recognition particle receptor subunit alpha homolog	GO:0003723,GO:0003924,GO:0005047,GO:0005525,GO:0005785,GO:0005789,GO:0006605,GO:0006614,GO:0007409,GO:0012505,GO:0016020,GO:0045047,GO:0050708	-	-	-
gene-7495	gene-7495.1	NC_044904.1_R	1	11236527	11237744	+	Protein SRG1	GO:0010150,GO:0016491,GO:0016682,GO:0046872,GO:0055114	-	-	-
gene-7496	gene-7496.1	NC_044904.1_R	1	11244904	11247287	-	-	-	-	-	-
gene-7497	gene-7497.1	NC_044904.1_R	1	11266976	11267671	-	Ankyrin repeat-containing protein BDA1	GO:0005515,GO:0005886,GO:0009751,GO:0016021,GO:0045087	-	-	-
gene-7498	gene-7498.1	NC_044904.1_R	1	11286924	11291677	-	Reverse transcriptase-like	GO:0003676,GO:0004523	-	-	-
gene-7499	gene-7499.1	NC_044904.1_R	1	11301647	11302058	-	Cytochrome P450 71B13	GO:0004497,GO:0005506,GO:0009536,GO:0016021,GO:0016705,GO:0020037,GO:0055114	-	-	-
gene-7500	gene-7500.1	NC_044904.1_R	1	11305838	11308107	-	2-methylbutanal oxime monooxygenase	GO:0004497,GO:0005506,GO:0005783,GO:0016021,GO:0016705,GO:0020037	-	-	-
gene-7501	gene-7501.1	NC_044904.1_R	1	11345103	11346822	-	Ankyrin repeat-containing protein BDA1	GO:0005515,GO:0005886,GO:0009751,GO:0016021,GO:0045087	-	-	-
gene-7502	gene-7502.1	NC_044904.1_R	1	11374292	11375562	-	Ankyrin repeat-containing protein BDA1	GO:0005515,GO:0005886,GO:0009751,GO:0016021,GO:0045087	-	-	-
gene-7503	gene-7503.1	NC_044904.1_R	1	11381563	11383965	-	Tryptophan N-monooxygenase CYP79A68	GO:0004497,GO:0005506,GO:0016021,GO:0016705,GO:0020037,GO:0055114,GO:0102684	-	-	-
gene-7504	gene-7504.1	NC_044904.1_R	1	11382112	11383730	-	Tryptophan N-monooxygenase CYP79A68	GO:0004497,GO:0005506,GO:0016021,GO:0016705,GO:0020037,GO:0055114	-	-	-
gene-7505	gene-7505.1	NC_044904.1_R	1	11391228	11393811	+	DDE Tnp4 domain-containing protein	GO:0003677,GO:0004803,GO:0006313	-	-	-
gene-7506	gene-7506.1	NC_044904.1_R	1	11395673	11397503	-	-	-	-	-	-
gene-7507	gene-7507.1	NC_044904.1_R	1	11460554	11463148	-	Tryptophan N-monooxygenase CYP79A68	GO:0004497,GO:0005506,GO:0016021,GO:0016705,GO:0020037,GO:0055114	-	-	-
gene-7508	gene-7508.1	NC_044904.1_R	1	11525933	11526091	-	-	-	-	-	-
gene-7509	gene-7509.1	NC_044904.1_R	1	11540429	11540698	-	-	-	-	-	-
gene-7510	gene-7510.1	NC_044904.1_R	1	11544832	11547349	-	Tryptophan N-monooxygenase CYP79A68	GO:0004497,GO:0005506,GO:0016021,GO:0016705,GO:0020037,GO:0055114	K12153	CYP79A2; phenylalanine N-monooxygenase [EC:1.14.14.40]	Cyanoamino acid metabolism [PATH:ko00460]
gene-7511	gene-7511.1	NC_044904.1_R	1	11563641	11564854	-	-	-	-	-	-
gene-7512	gene-7512.1	NC_044904.1_R	1	11572258	11573043	-	Elongation factor P	GO:0003746,GO:0005737	-	-	-
gene-7513	gene-7513.1	NC_044904.1_R	1	11577611	11601787	+	Mediator of RNA polymerase II transcription subunit 13	GO:0003712,GO:0006357,GO:0016592,GO:0040008,GO:0040034,GO:0090213	K15164	MED13; mediator of RNA polymerase II transcription subunit 13	Thyroid hormone signaling pathway [PATH:ko04919]
gene-7514	gene-7514.1	NC_044904.1_R	1	11608658	11609372	-	Arabinogalactan protein 13	GO:0005886,GO:0031225	-	-	-
gene-7515	gene-7515.1	NC_044904.1_R	1	11627185	11629834	+	Glycosyltransferase protein	-	-	-	-
gene-7516	gene-7516.1	NC_044904.1_R	1	11632177	11635321	-	-	-	-	-	-
gene-7517	gene-7517.1	NC_044904.1_R	1	11637558	11642711	-	Octanoyltransferase LIP2, mitochondrial	GO:0000172,GO:0005576,GO:0005655,GO:0005739,GO:0006364,GO:0008033,GO:0009249,GO:0033819,GO:0102555	K23735	LIPT2, LIP2; lipoyl(octanoyl) transferase 2 [EC:2.3.1.181]	Lipoic acid metabolism [PATH:ko00785]
gene-7518	gene-7518.1	NC_044904.1_R	1	11638503	11638766	-	-	-	-	-	-
gene-7519	gene-7519.1	NC_044904.1_R	1	11663659	11672600	-	Protein adenylyltransferase SelO	GO:0000287,GO:0005524,GO:0016779	K08997	SELENOO, selO; serine/tyrosine/threonine adenylyltransferase [EC:2.7.7.-]	Enzymes with EC numbers
gene-7520	gene-7520.1	NC_044904.1_R	1	11685288	11687402	-	Uncharacterized protein At5g64816	GO:0009536	-	-	-
gene-7521	gene-7521.1	NC_044904.1_R	1	11687431	11692502	+	Protein EMSY-LIKE 3	GO:0003682,GO:0005634,GO:0006357,GO:0031491,GO:0031493,GO:0050832	-	-	-
gene-7522	gene-7522.1	NC_044904.1_R	1	11692800	11695567	-	AB hydrolase-1 domain-containing protein	GO:0016787	K07018	K07018; uncharacterized protein	Function unknown
gene-7523	gene-7523.1	NC_044904.1_R	1	11698342	11701760	-	Non-structural maintenance of chromosomes element 4 homolog A	GO:0000791,GO:0005634,GO:0006281,GO:0006310,GO:0030915	K22825	NSMCE4, NSE4; non-structural maintenance of chromosomes element 4	DNA repair and recombination proteins [BR:ko03400]
gene-7524	gene-7524.1	NC_044904.1_R	1	11708294	11714745	-	DNA-binding bromodomain-containing protein, putative	GO:0005515	-	-	-
gene-7525	gene-7525.1	NC_044904.1_R	1	11723646	11727439	+	Non-structural maintenance of chromosomes element 4 homolog A	GO:0000791,GO:0005634,GO:0006281,GO:0006310,GO:0030915	K22825	NSMCE4, NSE4; non-structural maintenance of chromosomes element 4	DNA repair and recombination proteins [BR:ko03400]
gene-7526	gene-7526.1	NC_044904.1_R	1	11729607	11734563	-	Enoyl-[acyl-carrier-protein] reductase [NADH], chloroplastic	GO:0004318,GO:0005507,GO:0005739,GO:0005835,GO:0006633,GO:0009507,GO:0009570,GO:0009579,GO:0009941,GO:0016631,GO:0055114	K00208	fabI; enoyl-[acyl-carrier protein] reductase I [EC:1.3.1.9 1.3.1.10]	Fatty acid biosynthesis [PATH:ko00061]
gene-7527	gene-7527.1	NC_044904.1_R	1	11775843	11776925	-	AP2/ERF and B3 domain-containing transcription factor At1g51120	GO:0003677,GO:0003700,GO:0005634,GO:0006355,GO:0009873	K09287	RAV; RAV-like factor	Transcription factors [BR:ko03000]
gene-7528	gene-7528.1	NC_044904.1_R	1	11781229	11787556	+	Protein NRT1/ PTR FAMILY 7.1	GO:0005886,GO:0016020,GO:0016021,GO:0022857,GO:0055085	-	-	-
gene-7529	gene-7529.1	NC_044904.1_R	1	11798527	11798721	+	Mitochondrial import receptor subunit TOM9-2	GO:0000325,GO:0005739,GO:0005742,GO:0006626,GO:0009536,GO:0015450,GO:0016021	-	-	-
gene-7530	gene-7530.1	NC_044904.1_R	1	11807659	11815147	+	Zinc finger CCCH domain-containing protein 14	GO:0003677,GO:0003723,GO:0003729,GO:0005634,GO:0005737,GO:0010468,GO:0046872	-	-	-
gene-7531	gene-7531.1	NC_044904.1_R	1	11818226	11829965	-	GATA transcription factor 29	GO:0005634,GO:0006355,GO:0008270,GO:0030154,GO:0043565	-	-	-
gene-7532	gene-7532.1	NC_044904.1_R	1	11874007	11879323	+	Delta(12)-acyl-lipid-desaturase	GO:0006629,GO:0006636,GO:0016021,GO:0016717,GO:0055114	K10256	FAD2; omega-6 fatty acid desaturase / acyl-lipid omega-6 desaturase (Delta-12 desaturase) [EC:1.14.19.6 1.14.19.22]	Biosynthesis of unsaturated fatty acids [PATH:ko01040]
gene-7533	gene-7533.1	NC_044904.1_R	1	11898518	11899254	-	Probable sulfate transporter 3.3	GO:0005887,GO:0008271,GO:0015293,GO:0015301	-	-	-
gene-7534	gene-7534.1	NC_044904.1_R	1	11902699	11905621	-	Chaperone protein dnaJ 10	-	-	-	-
gene-7535	gene-7535.1	NC_044904.1_R	1	11914943	11916671	+	C2H2-type domain-containing protein	-	-	-	-
gene-7536	gene-7536.1	NC_044904.1_R	1	11922646	11930684	-	Putative E3 ubiquitin-protein ligase LIN-1	GO:0004842,GO:0009877,GO:0016567	-	-	-
gene-7537	gene-7537.1	NC_044904.1_R	1	11947283	11979176	+	Callose synthase 3	GO:0000148,GO:0003843,GO:0005886,GO:0006075,GO:0008360,GO:0016020,GO:0016021,GO:0046527,GO:0071555	K11000	CALS; callose synthase [EC:2.4.1.-]	Glycosyltransferases [BR:ko01003]
gene-7538	gene-7538.1	NC_044904.1_R	1	11969557	11970487	-	-	-	-	-	-
gene-7539	gene-7539.1	NC_044904.1_R	1	11984843	12060831	+	Callose synthase 9	GO:0000148,GO:0003843,GO:0005794,GO:0005829,GO:0005886,GO:0006075,GO:0008360,GO:0009555,GO:0009556,GO:0009846,GO:0016020,GO:0016021,GO:0046527,GO:0048589,GO:0052543,GO:0055047,GO:0080092	K11000	CALS; callose synthase [EC:2.4.1.-]	Glycosyltransferases [BR:ko01003]
gene-7540	gene-7540.1	NC_044904.1_R	1	12076550	12082509	+	PRLI-interacting factor A	-	-	-	-
gene-7541	gene-7541.1	NC_044904.1_R	1	12083256	12088092	-	Probable plastid-lipid-associated protein 12, chloroplastic	GO:0005634,GO:0009507,GO:0009534,GO:0009535,GO:0009941	-	-	-
gene-7542	gene-7542.1	NC_044904.1_R	1	12095103	12097203	+	Peroxidase 59	GO:0004601,GO:0005576,GO:0005634,GO:0005737,GO:0006979,GO:0020037,GO:0042744,GO:0046872,GO:0055114	K00430	E1.11.1.7; peroxidase [EC:1.11.1.7]	Phenylpropanoid biosynthesis [PATH:ko00940]
gene-7543	gene-7543.1	NC_044904.1_R	1	12131018	12133059	+	Peroxidase 59	GO:0004601,GO:0005576,GO:0005634,GO:0005737,GO:0006979,GO:0020037,GO:0042744,GO:0046872,GO:0055114	-	-	-
gene-7544	gene-7544.1	NC_044904.1_R	1	12155864	12159939	+	Peroxidase N	GO:0004601,GO:0005576,GO:0006979,GO:0020037,GO:0042744,GO:0046872,GO:0055114	K00430	E1.11.1.7; peroxidase [EC:1.11.1.7]	Phenylpropanoid biosynthesis [PATH:ko00940]
gene-7545	gene-7545.1	NC_044904.1_R	1	12161436	12161996	-	Germin-like protein 9-3	GO:0030145,GO:0048046	-	-	-
gene-7546	gene-7546.1	NC_044904.1_R	1	12166301	12168819	+	Peroxidase N	GO:0004601,GO:0005576,GO:0006979,GO:0020037,GO:0042744,GO:0046872,GO:0055114	K00430	E1.11.1.7; peroxidase [EC:1.11.1.7]	Phenylpropanoid biosynthesis [PATH:ko00940]
gene-7547	gene-7547.1	NC_044904.1_R	1	12170647	12172054	-	Putative germin-like protein 9-2	GO:0030145,GO:0048046	-	-	-
gene-7548	gene-7548.1	NC_044904.1_R	1	12174726	12178186	+	Peroxidase N	GO:0004601,GO:0005576,GO:0006979,GO:0020037,GO:0042744,GO:0046872,GO:0055114	K00430	E1.11.1.7; peroxidase [EC:1.11.1.7]	Phenylpropanoid biosynthesis [PATH:ko00940]
gene-7549	gene-7549.1	NC_044904.1_R	1	12182779	12185607	+	Peroxidase N	GO:0004601,GO:0005576,GO:0006979,GO:0020037,GO:0042744,GO:0046872,GO:0055114	K00430	E1.11.1.7; peroxidase [EC:1.11.1.7]	Phenylpropanoid biosynthesis [PATH:ko00940]
gene-7550	gene-7550.1	NC_044904.1_R	1	12203503	12206393	+	Peroxidase 15	GO:0004601,GO:0005576,GO:0006979,GO:0020037,GO:0042744,GO:0046872,GO:0055114	K00430	E1.11.1.7; peroxidase [EC:1.11.1.7]	Phenylpropanoid biosynthesis [PATH:ko00940]
gene-7551	gene-7551.1	NC_044904.1_R	1	12206610	12210403	-	E3 ubiquitin-protein ligase SINAT2	GO:0005737,GO:0005771,GO:0005776,GO:0006511,GO:0007275,GO:0008270,GO:0016567,GO:0061630,GO:2000785	K04506	SIAH1; E3 ubiquitin-protein ligase SIAH1 [EC:2.3.2.27]	Ubiquitin mediated proteolysis [PATH:ko04120]
gene-7552	gene-7552.1	NC_044904.1_R	1	12214969	12219719	+	Formate--tetrahydrofolate ligase	GO:0004329,GO:0005524,GO:0035999	K01938	fhs; formate--tetrahydrofolate ligase [EC:6.3.4.3]	Carbon fixation pathways in prokaryotes [PATH:ko00720]
gene-7553	gene-7553.1	NC_044904.1_R	1	12224736	12227929	+	Protein trichome birefringence	GO:0005768,GO:0005794,GO:0005802,GO:0009827,GO:0016021,GO:0016413,GO:0030244,GO:0045489	-	-	-
gene-7554	gene-7554.1	NC_044904.1_R	1	12238235	12240622	-	Peroxidase 53	GO:0002215,GO:0004601,GO:0005576,GO:0005794,GO:0006979,GO:0009908,GO:0020037,GO:0042744,GO:0046872,GO:0055114	-	-	-
gene-7555	gene-7555.1	NC_044904.1_R	1	12246693	12250239	-	Peroxidase 15	GO:0004601,GO:0005576,GO:0006979,GO:0020037,GO:0042744,GO:0046872,GO:0055114	K00430	E1.11.1.7; peroxidase [EC:1.11.1.7]	Phenylpropanoid biosynthesis [PATH:ko00940]
gene-7556	gene-7556.1	NC_044904.1_R	1	12285581	12289658	-	Peroxidase 53	GO:0002215,GO:0004601,GO:0005576,GO:0005794,GO:0006979,GO:0009908,GO:0020037,GO:0042744,GO:0046872,GO:0055114	K00430	E1.11.1.7; peroxidase [EC:1.11.1.7]	Phenylpropanoid biosynthesis [PATH:ko00940]
gene-7557	gene-7557.1	NC_044904.1_R	1	12293226	12294849	-	Peroxidase 53	GO:0002215,GO:0004601,GO:0005576,GO:0005794,GO:0006979,GO:0009908,GO:0020037,GO:0042744,GO:0046872,GO:0055114	-	-	-
gene-7558	gene-7558.1	NC_044904.1_R	1	12296931	12297465	-	Peroxidase 15	GO:0004601,GO:0005576,GO:0006979,GO:0020037,GO:0042744,GO:0046872	-	-	-
gene-7559	gene-7559.1	NC_044904.1_R	1	12307464	12310376	+	Uncharacterized mitochondrial protein AtMg00310	GO:0005739	-	-	-
gene-7560	gene-7560.1	NC_044904.1_R	1	12325850	12332301	-	Peroxidase 15	GO:0004601,GO:0005576,GO:0006979,GO:0020037,GO:0042744,GO:0046872,GO:0055114	K00430	E1.11.1.7; peroxidase [EC:1.11.1.7]	Phenylpropanoid biosynthesis [PATH:ko00940]
gene-7561	gene-7561.1	NC_044904.1_R	1	12345769	12350409	+	GTP-binding protein BRASSINAZOLE INSENSITIVE PALE GREEN 2, chloroplastic	GO:0003729,GO:0005525,GO:0005739,GO:0006355,GO:0009416,GO:0009507,GO:0009570,GO:0009646,GO:0009651,GO:0009658,GO:0009741,GO:0009742,GO:0016787,GO:0019843,GO:0032502,GO:1901259,GO:1902326,GO:1904143	-	-	-
gene-7562	gene-7562.1	NC_044904.1_R	1	12375241	12377102	+	PR5-like receptor kinase	GO:0004672,GO:0004675,GO:0004712,GO:0005524,GO:0006468,GO:0009506,GO:0009620,GO:0016021,GO:0106310	-	-	-
gene-7563	gene-7563.1	NC_044904.1_R	1	12390600	12391597	+	-	-	-	-	-
gene-7564	gene-7564.1	NC_044904.1_R	1	12418791	12420453	+	GTP-binding protein BRASSINAZOLE INSENSITIVE PALE GREEN 2, chloroplastic	GO:0003729,GO:0005525,GO:0005739,GO:0006355,GO:0009416,GO:0009507,GO:0009570,GO:0009646,GO:0009651,GO:0009658,GO:0009741,GO:0009742,GO:0016787,GO:0019843,GO:0032502,GO:1901259,GO:1902326,GO:1904143	-	-	-
gene-7565	gene-7565.1	NC_044904.1_R	1	12425650	12428928	+	LEAF RUST 10 DISEASE-RESISTANCE LOCUS RECEPTOR-LIKE PROTEIN KINASE-like 1.1	GO:0004672,GO:0004674,GO:0004712,GO:0005524,GO:0005886,GO:0006468,GO:0016021,GO:0030247,GO:0106310	-	-	-
gene-7566	gene-7566.1	NC_044904.1_R	1	12454058	12455074	-	Protein FAR1-RELATED SEQUENCE 5	GO:0005634,GO:0006355,GO:0008270	-	-	-
gene-7567	gene-7567.1	NC_044904.1_R	1	12457611	12460498	+	LEAF RUST 10 DISEASE-RESISTANCE LOCUS RECEPTOR-LIKE PROTEIN KINASE-like 1.1	GO:0004672,GO:0004674,GO:0004712,GO:0005524,GO:0005886,GO:0006468,GO:0016021,GO:0030247,GO:0106310	-	-	-
gene-7568	gene-7568.1	NC_044904.1_R	1	12471271	12471738	+	-	-	-	-	-
gene-7569	gene-7569.1	NC_044904.1_R	1	12478723	12481575	+	LEAF RUST 10 DISEASE-RESISTANCE LOCUS RECEPTOR-LIKE PROTEIN KINASE-like 1.1	GO:0004672,GO:0004674,GO:0004712,GO:0005524,GO:0005886,GO:0006468,GO:0016021,GO:0030247,GO:0106310	-	-	-
gene-7570	gene-7570.1	NC_044904.1_R	1	12506069	12508996	+	LEAF RUST 10 DISEASE-RESISTANCE LOCUS RECEPTOR-LIKE PROTEIN KINASE-like 1.1	GO:0004672,GO:0004674,GO:0004712,GO:0005524,GO:0005886,GO:0006468,GO:0016021,GO:0030247,GO:0106310	-	-	-
gene-7571	gene-7571.1	NC_044904.1_R	1	12514386	12515873	+	GTP-binding protein BRASSINAZOLE INSENSITIVE PALE GREEN 2, chloroplastic	GO:0003729,GO:0005525,GO:0005739,GO:0006355,GO:0009416,GO:0009507,GO:0009570,GO:0009646,GO:0009651,GO:0009658,GO:0009741,GO:0009742,GO:0016787,GO:0019843,GO:0032502,GO:1901259,GO:1902326,GO:1904143	-	-	-
gene-7572	gene-7572.1	NC_044904.1_R	1	12531911	12532264	+	-	-	-	-	-
gene-7573	gene-7573.1	NC_044904.1_R	1	12537161	12543992	+	Metal tolerance protein 4	GO:0005384,GO:0005774,GO:0006812,GO:0008324,GO:0016020,GO:0016021,GO:0055085	-	-	-
gene-7574	gene-7574.1	NC_044904.1_R	1	12547784	12552471	-	Protein PHOTOSYSTEM I ASSEMBLY 2, chloroplastic	GO:0005634,GO:0005783,GO:0009507,GO:0009534,GO:0009535,GO:0009543,GO:0009561,GO:0010027,GO:0046872,GO:0047134,GO:0048564	-	-	-
gene-7575	gene-7575.1	NC_044904.1_R	1	12555688	12556604	-	-	-	-	-	-
gene-7576	gene-7576.1	NC_044904.1_R	1	12563954	12566475	+	Metal tolerance protein 3	GO:0005384,GO:0005774,GO:0008324,GO:0016020,GO:0016021	-	-	-
gene-7577	gene-7577.1	NC_044904.1_R	1	12567838	12570441	+	Metal tolerance protein 4	GO:0005384,GO:0005774,GO:0008324,GO:0016020,GO:0016021	-	-	-
gene-7578	gene-7578.1	NC_044904.1_R	1	12574793	12579204	-	Protein PHOTOSYSTEM I ASSEMBLY 2, chloroplastic	GO:0005634,GO:0005783,GO:0009507,GO:0009534,GO:0009535,GO:0009543,GO:0009561,GO:0010027,GO:0046872,GO:0047134,GO:0048564	-	-	-
gene-7579	gene-7579.1	NC_044904.1_R	1	12583591	12590675	+	Casein kinase 1-like protein HD16	GO:0004672,GO:0004674,GO:0004712,GO:0005524,GO:0005634,GO:0005737,GO:0006468,GO:0006897,GO:0009740,GO:0009908,GO:0010476,GO:0018105,GO:0040008,GO:0048586,GO:0106310	-	-	-
gene-7580	gene-7580.1	NC_044904.1_R	1	12597090	12604980	+	DNA (cytosine-5)-methyltransferase CMT3	GO:0003677,GO:0003682,GO:0003886,GO:0005634,GO:0006306,GO:0008168,GO:0010069,GO:0010425,GO:0045814,GO:0051567	K00558	DNMT1, dcm; DNA (cytosine-5)-methyltransferase 1 [EC:2.1.1.37]	Cysteine and methionine metabolism [PATH:ko00270]
gene-7581	gene-7581.1	NC_044904.1_R	1	12610638	12611811	-	Interleukin-16 like	-	-	-	-
gene-7582	gene-7582.1	NC_044904.1_R	1	12613331	12616331	+	Pentatricopeptide repeat-containing protein At5g56310	-	-	-	-
gene-7583	gene-7583.1	NC_044904.1_R	1	12617262	12617609	+	BLOC-1-related complex subunit like	-	-	-	-
gene-7584	gene-7584.1	NC_044904.1_R	1	12627326	12627697	-	Oxidoreductase/transition metal ion-binding protein	-	-	-	-
gene-7585	gene-7585.1	NC_044904.1_R	1	12651124	12651862	-	Dirigent protein 19	GO:0048046	-	-	-
gene-7586	gene-7586.1	NC_044904.1_R	1	12660642	12661350	-	Dirigent protein 19	GO:0048046	-	-	-
gene-7587	gene-7587.1	NC_044904.1_R	1	12668976	12669849	-	Dirigent protein 19	GO:0048046	-	-	-
gene-7588	gene-7588.1	NC_044904.1_R	1	12673737	12674530	-	Dirigent protein 19	GO:0048046	-	-	-
gene-7589	gene-7589.1	NC_044904.1_R	1	12707323	12711719	+	Transmembrane ascorbate ferrireductase 1	GO:0000325,GO:0005773,GO:0005774,GO:0009507,GO:0016021,GO:0016491,GO:0019904,GO:0046872,GO:0140571	K08360	CYB561; transmembrane ascorbate-dependent reductase [EC:7.2.1.3]	Transporters [BR:ko02000]
gene-7590	gene-7590.1	NC_044904.1_R	1	12722691	12723035	-	Dirigent protein 21	GO:0005576	-	-	-
gene-7591	gene-7591.1	NC_044904.1_R	1	12744361	12745824	+	Transmembrane protein like	-	-	-	-
gene-7592	gene-7592.1	NC_044904.1_R	1	12757748	12761873	+	Transcription antitermination protein NusB	GO:0003723,GO:0006353,GO:0006355,GO:0031564	-	-	-
gene-7593	gene-7593.1	NC_044904.1_R	1	12771943	12778462	+	TATA-box-binding protein	GO:0003677,GO:0005634,GO:0006352,GO:0016251,GO:0140223	K03120	TBP, tbp; transcription initiation factor TFIID TATA-box-binding protein	Basal transcription factors [PATH:ko03022]
gene-7594	gene-7594.1	NC_044904.1_R	1	12797477	12800472	+	Disease resistance protein Roq1	GO:0005515,GO:0006952,GO:0007165,GO:0043531,GO:0050135,GO:0061809	-	-	-
gene-7595	gene-7595.1	NC_044904.1_R	1	12806749	12808898	+	Geraniol 8-hydroxylase	GO:0005506,GO:0005789,GO:0016021,GO:0016099,GO:0016705,GO:0016709,GO:0020037,GO:0055114,GO:0102811	-	-	-
gene-7596	gene-7596.1	NC_044904.1_R	1	12815135	12817169	+	Geraniol 8-hydroxylase	GO:0005506,GO:0005789,GO:0016021,GO:0016099,GO:0016705,GO:0016709,GO:0020037,GO:0055114,GO:0102811	-	-	-
gene-7597	gene-7597.1	NC_044904.1_R	1	12826914	12828676	+	Geraniol 8-hydroxylase	GO:0005506,GO:0005789,GO:0016021,GO:0016099,GO:0016705,GO:0016709,GO:0020037,GO:0055114,GO:0102811	-	-	-
gene-7598	gene-7598.1	NC_044904.1_R	1	12830085	12836294	-	2-oxoisovalerate dehydrogenase subunit beta 1, mitochondrial	GO:0003863,GO:0005947,GO:0007584,GO:0009083	K00167	BCKDHB, bkdA2; 2-oxoisovalerate dehydrogenase E1 component beta subunit [EC:1.2.4.4]	Propanoate metabolism [PATH:ko00640]
gene-7599	gene-7599.1	NC_044904.1_R	1	12838656	12843056	-	YTH domain-containing protein ECT2	GO:0003723,GO:0003729,GO:0005634,GO:0005737,GO:0005829,GO:0061157	-	-	-
gene-7600	gene-7600.1	NC_044904.1_R	1	12857514	12862279	-	YTH domain-containing protein ECT2	GO:0003723,GO:0003729,GO:0005634,GO:0005737,GO:0005829,GO:0061157	-	-	-
gene-7601	gene-7601.1	NC_044904.1_R	1	12870726	12879306	-	Subtilisin-like protease SBT3.18	GO:0004252,GO:0005576,GO:0006508,GO:0008236,GO:0009567	-	-	-
gene-7602	gene-7602.1	NC_044904.1_R	1	12881258	12885499	+	Probable serine/threonine-protein kinase PBL16	GO:0004672,GO:0004674,GO:0004712,GO:0005524,GO:0005886,GO:0006468,GO:0006952,GO:0009506,GO:0106310	-	-	-
gene-7603	gene-7603.1	NC_044904.1_R	1	12903889	12905850	+	WRKY transcription factor 28	GO:0003700,GO:0005634,GO:0006355,GO:0009737,GO:0042659,GO:0042742,GO:0043565,GO:0050832,GO:0051607,GO:0070301,GO:1900057,GO:1901002	-	-	-
gene-7604	gene-7604.1	NC_044904.1_R	1	12927339	12934123	+	RuBisCO large subunit-binding protein subunit beta, chloroplastic	GO:0005524,GO:0009507,GO:0016887,GO:0042026	K04077	groEL, HSPD1; chaperonin GroEL	RNA degradation [PATH:ko03018]
gene-7605	gene-7605.1	NC_044904.1_R	1	12939168	12947234	+	Pumilio homolog 12	GO:0003723,GO:0003729,GO:0005634,GO:0005737,GO:0006417,GO:0010608	-	-	-
gene-7606	gene-7606.1	NC_044904.1_R	1	12952908	12955900	+	NAC domain-containing protein 68	GO:0003677,GO:0005634,GO:0006355	-	-	-
gene-7607	gene-7607.1	NC_044904.1_R	1	12957297	12960837	-	Protein MET1, chloroplastic	GO:0005634,GO:0009416,GO:0009507,GO:0009523,GO:0009534,GO:0009535,GO:0009570,GO:0009575,GO:0009579,GO:0009611,GO:0009644,GO:0009941,GO:0010206,GO:0010207,GO:0015979,GO:0031969,GO:0035448	-	-	-
gene-7608	gene-7608.1	NC_044904.1_R	1	12963741	12968868	+	LEAF RUST 10 DISEASE-RESISTANCE LOCUS RECEPTOR-LIKE PROTEIN KINASE-like 2.4	GO:0004672,GO:0004674,GO:0004712,GO:0005524,GO:0006468,GO:0016021,GO:0030247,GO:0106310	-	-	-
gene-7609	gene-7609.1	NC_044904.1_R	1	12999414	13002186	+	PB1 domain-containing protein	GO:0005515	-	-	-
gene-7610	gene-7610.1	NC_044904.1_R	1	13005698	13013970	-	Elongator complex protein 2	GO:0005515,GO:0005634,GO:0005737,GO:0006952,GO:0006979,GO:0008033,GO:0008284,GO:0009737,GO:0009738,GO:0016746,GO:0031349,GO:0031538,GO:0033588,GO:2000024	K11374	ELP2; elongator complex protein 2	Transfer RNA biogenesis [BR:ko03016]
gene-7611	gene-7611.1	NC_044904.1_R	1	13018284	13023440	+	Putative peptidase S9, serine active, alpha/Beta hydrolase	-	-	-	-
gene-7612	gene-7612.1	NC_044904.1_R	1	13025992	13027626	+	Auxin-responsive protein IAA32	GO:0003700,GO:0005634,GO:0009555,GO:0009733,GO:0009734,GO:0009793	K14484	IAA; auxin-responsive protein IAA	Plant hormone signal transduction [PATH:ko04075]
gene-7613	gene-7613.1	NC_044904.1_R	1	13031433	13034356	-	Receptor protein kinase-like protein ZAR1	GO:0004672,GO:0004674,GO:0004712,GO:0005515,GO:0005524,GO:0005886,GO:0006468,GO:0009505,GO:0009507,GO:0009570,GO:0010069,GO:0010070,GO:0016021,GO:0016301,GO:0046777,GO:0090406,GO:0099503,GO:0106310	-	-	-
gene-7614	gene-7614.1	NC_044904.1_R	1	13054661	13061086	+	Nucleotidylyl transferase superfamily protein	GO:0003824,GO:0009058	-	-	-
gene-7615	gene-7615.1	NC_044904.1_R	1	13062010	13062243	-	-	-	-	-	-
gene-7616	gene-7616.1	NC_044904.1_R	1	13071901	13073706	-	Reticulon-like protein B14	GO:0005789,GO:0009617,GO:0016021	-	-	-
gene-7617	gene-7617.1	NC_044904.1_R	1	13080779	13081057	+	Non-specific lipid-transfer protein 2	GO:0006869,GO:0008289	-	-	-
gene-7618	gene-7618.1	NC_044904.1_R	1	13083705	13085413	-	Fiber protein Fb34	-	-	-	-
gene-7619	gene-7619.1	NC_044904.1_R	1	13101644	13103720	+	Putative glutamine amidotransferase GAT1_2.1	GO:0006541,GO:0016740,GO:0016787,GO:0016811,GO:2000032	-	-	-
gene-7620	gene-7620.1	NC_044904.1_R	1	13105054	13109188	-	DUF789 domain-containing protein	-	-	-	-
gene-7621	gene-7621.1	NC_044904.1_R	1	13118120	13122889	+	EKC/KEOPS complex subunit bud32	GO:0000408,GO:0004672,GO:0004674,GO:0004712,GO:0005524,GO:0005634,GO:0006468,GO:0008033,GO:0016787,GO:0070525,GO:0106310	K08851	TP53RK, PRPK, BUD32; TP53 regulating kinase and related kinases [EC:2.7.11.1]	Protein kinases [BR:ko01001]
gene-7622	gene-7622.1	NC_044904.1_R	1	13126565	13129015	+	Protein SUPPRESSOR OF NPR1-1 CONSTITUTIVE 4	GO:0004672,GO:0004674,GO:0004712,GO:0005524,GO:0005739,GO:0005886,GO:0006071,GO:0006468,GO:0006629,GO:0006952,GO:0006968,GO:0008889,GO:0016021,GO:0045087,GO:0106310	-	-	-
gene-7623	gene-7623.1	NC_044904.1_R	1	13131110	13135882	+	EKC/KEOPS complex subunit bud32	GO:0000408,GO:0004672,GO:0004674,GO:0004712,GO:0005524,GO:0005634,GO:0006468,GO:0008033,GO:0016787,GO:0070525,GO:0106310	K08851	TP53RK, PRPK, BUD32; TP53 regulating kinase and related kinases [EC:2.7.11.1]	Protein kinases [BR:ko01001]
gene-7624	gene-7624.1	NC_044904.1_R	1	13139555	13141991	+	LEAF RUST 10 DISEASE-RESISTANCE LOCUS RECEPTOR-LIKE PROTEIN KINASE-like 2.5	GO:0004672,GO:0004674,GO:0004712,GO:0005524,GO:0006468,GO:0016021,GO:0030247,GO:0106310	-	-	-
gene-7625	gene-7625.1	NC_044904.1_R	1	13158033	13158943	+	Wall-associated receptor kinase C-terminal	-	-	-	-
gene-7626	gene-7626.1	NC_044904.1_R	1	13167012	13168277	+	Rust resistance kinase Lr10	GO:0004672,GO:0004674,GO:0004712,GO:0005524,GO:0005886,GO:0006468,GO:0016021,GO:0106310	-	-	-
gene-7627	gene-7627.1	NC_044904.1_R	1	13195129	13196876	+	PR5-like receptor kinase	GO:0004672,GO:0004675,GO:0004712,GO:0005524,GO:0006468,GO:0009506,GO:0009620,GO:0016021,GO:0106310	-	-	-
gene-7628	gene-7628.1	NC_044904.1_R	1	13212989	13213354	+	LEAF RUST 10 DISEASE-RESISTANCE LOCUS RECEPTOR-LIKE PROTEIN KINASE-like 2.5	GO:0004672,GO:0004674,GO:0004712,GO:0005524,GO:0006468,GO:0016021,GO:0030247,GO:0106310	-	-	-
gene-7629	gene-7629.1	NC_044904.1_R	1	13217352	13217972	+	PR5-like receptor kinase	GO:0004672,GO:0004675,GO:0004712,GO:0005524,GO:0006468,GO:0009506,GO:0009620,GO:0016021,GO:0106310	-	-	-
gene-7630	gene-7630.1	NC_044904.1_R	1	13235226	13236314	+	LEAF RUST 10 DISEASE-RESISTANCE LOCUS RECEPTOR-LIKE PROTEIN KINASE-like 2.5	GO:0004672,GO:0004674,GO:0004712,GO:0005524,GO:0006468,GO:0016021,GO:0030247,GO:0106310	-	-	-
gene-7631	gene-7631.1	NC_044904.1_R	1	13281947	13309711	+	LEAF RUST 10 DISEASE-RESISTANCE LOCUS RECEPTOR-LIKE PROTEIN KINASE-like 2.5	GO:0004672,GO:0004674,GO:0004712,GO:0005524,GO:0006468,GO:0016021,GO:0030247,GO:0106310	-	-	-
gene-7632	gene-7632.1	NC_044904.1_R	1	13303059	13309672	+	LEAF RUST 10 DISEASE-RESISTANCE LOCUS RECEPTOR-LIKE PROTEIN KINASE-like 2.4	GO:0004672,GO:0004674,GO:0004712,GO:0005524,GO:0006468,GO:0016021,GO:0030247,GO:0106310	-	-	-
gene-7633	gene-7633.1	NC_044904.1_R	1	13323560	13327713	-	Ferroptosis suppressor protein 1	GO:0003677,GO:0004174,GO:0005634,GO:0005737,GO:0005739,GO:0005741,GO:0005811,GO:0005829,GO:0005886,GO:0006743,GO:0008637,GO:0016021,GO:0016491,GO:0016655,GO:0031966,GO:0043065,GO:0050660,GO:0055114,GO:0110076,GO:1900407	K22745	AIFM2; apoptosis-inducing factor 2	p53 signaling pathway [PATH:ko04115]
gene-7634	gene-7634.1	NC_044904.1_R	1	13342772	13349778	+	Serine/threonine-protein kinase Nek5	GO:0004672,GO:0004674,GO:0004712,GO:0005524,GO:0006468,GO:0007017,GO:0009913,GO:0043622,GO:0055028,GO:0106310	K08857	NEK1_4_5; NIMA (never in mitosis gene a)-related kinase 1/4/5 [EC:2.7.11.1]	Protein kinases [BR:ko01001]
gene-7635	gene-7635.1	NC_044904.1_R	1	13352713	13353709	+	-	-	-	-	-
gene-7636	gene-7636.1	NC_044904.1_R	1	13363531	13366981	-	Protein bfr2	GO:0000462,GO:0005634,GO:0005730	K14782	AATF, BFR2; protein AATF/BFR2	Ribosome biogenesis [BR:ko03009]
gene-7637	gene-7637.1	NC_044904.1_R	1	13363737	13370542	-	AATF-Che1 domain-containing protein	-	-	-	-
gene-7638	gene-7638.1	NC_044904.1_R	1	13388255	13390375	-	SDA1	-	-	-	-
gene-7639	gene-7639.1	NC_044904.1_R	1	13396357	13399181	-	Protein SDA1 homolog	GO:0000055,GO:0005730,GO:0015031,GO:0030036,GO:0042273	-	-	-
gene-7640	gene-7640.1	NC_044904.1_R	1	13400322	13403802	-	PRA1 family protein D	GO:0005737,GO:0005783,GO:0005794,GO:0010008,GO:0016021,GO:0016192,GO:0046739	-	-	-
gene-7641	gene-7641.1	NC_044904.1_R	1	13408635	13409218	+	-	-	-	-	-
gene-7642	gene-7642.1	NC_044904.1_R	1	13426185	13426973	+	-	-	-	-	-
gene-7643	gene-7643.1	NC_044904.1_R	1	13444468	13445894	-	-	-	-	-	-
gene-7644	gene-7644.1	NC_044904.1_R	1	13491929	13492914	+	NDR1/HIN1-like protein 6	GO:0005829,GO:0005886,GO:0006970,GO:0009737,GO:0009738,GO:0010116,GO:0015232,GO:0015886,GO:0016021,GO:1902074	-	-	-
gene-7645	gene-7645.1	NC_044904.1_R	1	13508137	13529453	+	NDR1/HIN1-like protein 1	GO:0009506,GO:0016021,GO:0046658,GO:0051607	-	-	-
gene-7646	gene-7646.1	NC_044904.1_R	1	13515749	13524083	+	5'-3' exoribonuclease 3	GO:0000956,GO:0000967,GO:0003676,GO:0003723,GO:0004527,GO:0004534,GO:0005634,GO:0006397,GO:0008270,GO:0010587,GO:0060149,GO:0071035	-	-	-
gene-7647	gene-7647.1	NC_044904.1_R	1	13524578	13529470	-	Pentatricopeptide repeat-containing protein At4g13650	GO:0008270	-	-	-
gene-7648	gene-7648.1	NC_044904.1_R	1	13532971	13533788	+	Aspartyl/glutamyl-tRNA (Asn/Gln) amidotransferase subunit B	-	-	-	-
gene-7649	gene-7649.1	NC_044904.1_R	1	13535482	13537186	-	Aspartic proteinase nepenthesin-2	GO:0004190,GO:0005576	-	-	-
gene-7650	gene-7650.1	NC_044904.1_R	1	13560320	13567671	+	Transcription factor E2FB	GO:0000978,GO:0000981,GO:0003677,GO:0003700,GO:0005634,GO:0005667,GO:0005737,GO:0006355,GO:0006357,GO:0007049,GO:0008284,GO:0009733,GO:0010090,GO:0045893,GO:0046983,GO:0051302,GO:0051446,GO:0090575	K06620	E2F3; transcription factor E2F3	Cell cycle [PATH:ko04110]
gene-7651	gene-7651.1	NC_044904.1_R	1	13568258	13570178	-	FAM210A/B-like domain	-	-	-	-
gene-7652	gene-7652.1	NC_044904.1_R	1	13572182	13572983	+	COPII coat assembly protein	-	-	-	-
gene-7653	gene-7653.1	NC_044904.1_R	1	13575986	13577017	+	Transcription repressor OFP6	GO:0005634,GO:0045892	-	-	-
gene-7654	gene-7654.1	NC_044904.1_R	1	13584073	13585684	+	Transcription repressor OFP13	GO:0005634,GO:0045892	-	-	-
gene-7655	gene-7655.1	NC_044904.1_R	1	13584126	13585546	-	Transcription repressor OFP13	GO:0005634,GO:0045892	-	-	-
gene-7656	gene-7656.1	NC_044904.1_R	1	13599084	13600226	-	Probable CCR4-associated factor 1 homolog 11	GO:0000289,GO:0000932,GO:0003723,GO:0004535,GO:0005634,GO:0008408,GO:0030015,GO:0042742,GO:0043928,GO:0046872	K12581	CNOT7_8, CAF1, POP2; CCR4-NOT transcription complex subunit 7/8	RNA degradation [PATH:ko03018]
gene-7657	gene-7657.1	NC_044904.1_R	1	13608676	13611357	+	Transposon Ty3-G Gag-Pol polyprotein	GO:0000943,GO:0003677,GO:0003723,GO:0003887,GO:0003964,GO:0004190,GO:0004523,GO:0004540,GO:0005524,GO:0005634,GO:0005737,GO:0006310,GO:0008233,GO:0008270,GO:0015074,GO:0032197	-	-	-
gene-7658	gene-7658.1	NC_044904.1_R	1	13631660	13633978	-	Retrovirus-related Pol polyprotein from transposon RE1	GO:0003676,GO:0003964,GO:0004190,GO:0004519,GO:0006310,GO:0015074,GO:0046872	-	-	-
gene-7659	gene-7659.1	NC_044904.1_R	1	13643776	13645767	+	Putative 1-phosphatidylinositol-3-phosphate 5-kinase FAB1C	GO:0000285,GO:0005524,GO:0010008,GO:0016307,GO:0016887,GO:0046488,GO:0046854,GO:0090332	-	-	-
gene-7660	gene-7660.1	NC_044904.1_R	1	13659676	13661378	-	Protein PELOTA 1	GO:0004519,GO:0005634,GO:0005737,GO:0032790,GO:0046872,GO:0070481,GO:0070651,GO:0070966,GO:0071025	-	-	-
gene-7661	gene-7661.1	NC_044904.1_R	1	13689858	13691134	-	A-type inclusion	-	-	-	-
gene-7662	gene-7662.1	NC_044904.1_R	1	13700668	13704898	+	Transmembrane protein 208 homolog	GO:0005773,GO:0005789,GO:0006624,GO:0016021	-	-	-
gene-7663	gene-7663.1	NC_044904.1_R	1	13708047	13713113	-	NAC domain-containing protein 60	GO:0003677,GO:0003700,GO:0005634,GO:0006355,GO:0016021,GO:0071333	-	-	-
gene-7664	gene-7664.1	NC_044904.1_R	1	13727978	13734452	+	Serine carboxypeptidase 24	GO:0004185,GO:0005615,GO:0006508,GO:0009742	K16297	SCPL-II; serine carboxypeptidase-like clade II [EC:3.4.16.-]	Peptidases and inhibitors [BR:ko01002]
gene-7665	gene-7665.1	NC_044904.1_R	1	13770041	13774543	+	Bifunctional nitrilase/nitrile hydratase NIT4A	GO:0006807,GO:0019500,GO:0047427,GO:0047558,GO:0051410	K13035	NIT4; beta-cyano-L-alanine hydratase/nitrilase [EC:3.5.5.4 4.2.1.65]	Cyanoamino acid metabolism [PATH:ko00460]
gene-7666	gene-7666.1	NC_044904.1_R	1	13776365	13783424	+	Bifunctional nitrilase/nitrile hydratase NIT4B	GO:0000257,GO:0006807,GO:0018822,GO:0047427,GO:0051410,GO:0080061	K13035	NIT4; beta-cyano-L-alanine hydratase/nitrilase [EC:3.5.5.4 4.2.1.65]	Cyanoamino acid metabolism [PATH:ko00460]
gene-7667	gene-7667.1	NC_044904.1_R	1	13785000	13789069	-	Uncharacterized protein At5g41620	GO:0009507	-	-	-
gene-7668	gene-7668.1	NC_044904.1_R	1	13794392	13798241	-	Photosystem I subunit O	GO:0003729,GO:0005576,GO:0009507,GO:0009522,GO:0009535,GO:0009579,GO:0009767,GO:0009768,GO:0016021	K14332	psaO; photosystem I subunit PsaO	Photosynthesis [PATH:ko00195]
gene-7669	gene-7669.1	NC_044904.1_R	1	13832461	13833762	-	F-box protein At2g27310	GO:0005515	-	-	-
gene-7670	gene-7670.1	NC_044904.1_R	1	13856268	13863015	-	dynein regulatory complex subunit 3	GO:0005515	-	-	-
gene-7671	gene-7671.1	NC_044904.1_R	1	13864682	13872823	-	RuvB-like protein 1	GO:0000492,GO:0000812,GO:0003678,GO:0005524,GO:0005634,GO:0005730,GO:0006281,GO:0006310,GO:0006338,GO:0006357,GO:0009378,GO:0009908,GO:0016573,GO:0016887,GO:0030154,GO:0031011,GO:0035267,GO:0043139,GO:0048507,GO:0097255,GO:1900150	K04499	RUVBL1, RVB1, INO80H; RuvB-like protein 1 [EC:5.6.2.4]	Wnt signaling pathway [PATH:ko04310]
gene-7672	gene-7672.1	NC_044904.1_R	1	13874576	13880171	+	NF-kappa-B inhibitor-like protein	-	-	-	-
gene-7673	gene-7673.1	NC_044904.1_R	1	13881634	13893434	+	Nicalin-1	GO:0005789,GO:0005886,GO:0008235,GO:0009966,GO:0016021,GO:0043022,GO:0048484,GO:1900176	-	-	-
gene-7674	gene-7674.1	NC_044904.1_R	1	13894400	13903758	-	mRNA-decapping enzyme-like protein	GO:0000290,GO:0000932,GO:0003729,GO:0005576,GO:0005737,GO:0006397,GO:0006952,GO:0008047,GO:0016787,GO:0031087,GO:0043085	K12611	DCP1B; mRNA-decapping enzyme 1B [EC:3.-.-.-]	RNA degradation [PATH:ko03018]
gene-7675	gene-7675.1	NC_044904.1_R	1	13905653	13912599	-	OVARIAN TUMOR DOMAIN-containing deubiquitinating enzyme 6	GO:0001558,GO:0003682,GO:0004843,GO:0005634,GO:0005737,GO:0006325,GO:0016578,GO:0031060,GO:0031491,GO:0033182,GO:0035065,GO:0042393,GO:0045892,GO:0045893,GO:0045927,GO:1902275	K12655	OTUD5, DUBA; OTU domain-containing protein 5 [EC:3.4.19.12]	RIG-I-like receptor signaling pathway [PATH:ko04622]
gene-7676	gene-7676.1	NC_044904.1_R	1	13918614	13919936	-	Casparian strip membrane protein 3	GO:0005886,GO:0007043,GO:0016021,GO:0042545,GO:0048226,GO:0051539	-	-	-
gene-7677	gene-7677.1	NC_044904.1_R	1	13922008	13930317	-	Mitochondrial fission protein ELM1	GO:0000266,GO:0005741,GO:0005829	-	-	-
gene-7678	gene-7678.1	NC_044904.1_R	1	13936331	13939426	-	Receptor-like protein 6	GO:0005515,GO:0005886,GO:0016021	-	-	-
gene-7679	gene-7679.1	NC_044904.1_R	1	13947416	13948484	-	-	-	-	-	-
gene-7680	gene-7680.1	NC_044904.1_R	1	13952496	13952790	-	-	-	-	-	-
gene-7681	gene-7681.1	NC_044904.1_R	1	13957719	13959214	+	-	-	-	-	-
gene-7682	gene-7682.1	NC_044904.1_R	1	13959315	13961470	-	Capsanthin/capsorubin synthase, chromoplastic	GO:0009509,GO:0016117,GO:0016705,GO:0052727,GO:0052728,GO:0071949	K14593	CCS1; capsanthin/capsorubin synthase [EC:5.3.99.8]	Carotenoid biosynthesis [PATH:ko00906]
gene-7683	gene-7683.1	NC_044904.1_R	1	13965350	13971998	-	Vesicle-associated membrane protein 714	GO:0000139,GO:0005773,GO:0005794,GO:0009651,GO:0015031,GO:0016021,GO:0016192	K08515	VAMP7; vesicle-associated membrane protein 7	SNARE interactions in vesicular transport [PATH:ko04130]
gene-7684	gene-7684.1	NC_044904.1_R	1	13973500	13975541	-	Transcription factor SRM1	GO:0000976,GO:0003700,GO:0005634,GO:0006355,GO:0009414,GO:0009651,GO:0009738,GO:0009739,GO:0009751,GO:0009787,GO:0010116,GO:0045893,GO:1901001,GO:1901371,GO:1905615	-	-	-
gene-7685	gene-7685.1	NC_044904.1_R	1	13985859	13987505	-	NAC domain-containing protein 90	GO:0003677,GO:0003700,GO:0005634,GO:0006355	-	-	-
gene-7686	gene-7686.1	NC_044904.1_R	1	14028555	14028851	-	-	-	-	-	-
gene-7687	gene-7687.1	NC_044904.1_R	1	14066394	14067321	+	-	-	-	-	-
gene-7688	gene-7688.1	NC_044904.1_R	1	14069590	14071782	-	Bile acid-inducible operon CD	-	-	-	-
gene-7689	gene-7689.1	NC_044904.1_R	1	14074493	14076880	-	Bile acid-inducible operon CD	-	-	-	-
gene-7690	gene-7690.1	NC_044904.1_R	1	14089693	14094147	-	Senescence regulator	-	-	-	-
gene-7691	gene-7691.1	NC_044904.1_R	1	14091926	14092661	-	-	-	-	-	-
gene-7692	gene-7692.1	NC_044904.1_R	1	14099304	14102146	+	40S ribosomal protein S14-3	GO:0000028,GO:0000462,GO:0003735,GO:0005829,GO:0005840,GO:0006412,GO:0022627,GO:0048027,GO:0070181	K02955	RP-S14e, RPS14; small subunit ribosomal protein S14e	Ribosome [PATH:ko03010]
gene-7693	gene-7693.1	NC_044904.1_R	1	14104453	14105078	+	Putative germin-like protein 9-2	GO:0030145,GO:0048046	-	-	-
gene-7694	gene-7694.1	NC_044904.1_R	1	14116511	14117014	-	Germin-like protein 9-3	GO:0030145,GO:0048046	-	-	-
gene-7695	gene-7695.1	NC_044904.1_R	1	14122381	14123010	-	Germin-like protein 9-3	GO:0030145,GO:0048046	-	-	-
gene-7696	gene-7696.1	NC_044904.1_R	1	14138204	14140248	-	Peroxidase 60	GO:0004601,GO:0005576,GO:0006979,GO:0009505,GO:0020037,GO:0042744,GO:0046872,GO:0055114	K00430	E1.11.1.7; peroxidase [EC:1.11.1.7]	Phenylpropanoid biosynthesis [PATH:ko00940]
gene-7697	gene-7697.1	NC_044904.1_R	1	14143577	14144329	+	WHy domain-containing protein	-	-	-	-
gene-7698	gene-7698.1	NC_044904.1_R	1	14154975	14160234	+	Rho GTPase-activating protein 1	GO:0005096,GO:0007165	-	-	-
gene-7699	gene-7699.1	NC_044904.1_R	1	14170975	14172224	+	The fantastic four family	-	-	-	-
gene-7700	gene-7700.1	NC_044904.1_R	1	14174753	14183810	-	N-carbamoylputrescine amidase	GO:0006807,GO:0016811,GO:0033388,GO:0050126	K12251	aguB; N-carbamoylputrescine amidase [EC:3.5.1.53]	Arginine and proline metabolism [PATH:ko00330]
gene-7701	gene-7701.1	NC_044904.1_R	1	14185853	14189505	-	Uncharacterized protein At2g27730, mitochondrial	GO:0000325,GO:0005507,GO:0005730,GO:0005739,GO:0005747,GO:0005777,GO:0009853,GO:0031966,GO:0045271	-	-	-
gene-7702	gene-7702.1	NC_044904.1_R	1	14192846	14195303	+	40S ribosomal protein S25-2	GO:0000325,GO:0003729,GO:0003735,GO:0005773,GO:0009506,GO:0022626,GO:0022627,GO:0042788	K02975	RP-S25e, RPS25; small subunit ribosomal protein S25e	Ribosome [PATH:ko03010]
gene-7703	gene-7703.1	NC_044904.1_R	1	14198938	14210721	+	Protein transport protein Sec24A	GO:0000149,GO:0005789,GO:0005829,GO:0006886,GO:0006888,GO:0008270,GO:0030127,GO:0070971,GO:0090110	-	-	-
gene-7704	gene-7704.1	NC_044904.1_R	1	14211059	14211561	-	Ariadne domain-containing protein	-	-	-	-
gene-7705	gene-7705.1	NC_044904.1_R	1	14222305	14223825	+	Small RNA-binding protein 11, chloroplastic	GO:0003676,GO:0003723,GO:0009507,GO:1901002	K13195	CIRBP; cold-inducible RNA-binding protein	Spliceosome [BR:ko03041]
gene-7706	gene-7706.1	NC_044904.1_R	1	14229947	14230848	+	-	-	-	-	-
gene-7707	gene-7707.1	NC_044904.1_R	1	14236967	14238487	+	Small RNA-binding protein 11, chloroplastic	GO:0003676,GO:0003723,GO:0009507,GO:1901002	K13195	CIRBP; cold-inducible RNA-binding protein	Spliceosome [BR:ko03041]
gene-7708	gene-7708.1	NC_044904.1_R	1	14242123	14252654	+	Heterogeneous nuclear ribonucleoprotein Q	GO:0003676,GO:0003682,GO:0003729,GO:0005634,GO:0005737,GO:0005783,GO:0009617,GO:0009909,GO:0010439,GO:0010468,GO:0042742,GO:0043565,GO:0045087,GO:0045824,GO:0045893,GO:0050832,GO:0071395,GO:1902464,GO:1905933	K13161	HNRNPR; heterogeneous nuclear ribonucleoprotein R	Spliceosome [BR:ko03041]
gene-7709	gene-7709.1	NC_044904.1_R	1	14254068	14257753	-	DNA polymerase epsilon subunit 3	GO:0003677,GO:0006272,GO:0006275,GO:0006334,GO:0006974,GO:0008622,GO:0008623,GO:0031490,GO:0031507,GO:0042766,GO:0043966,GO:0046982,GO:0140672	K02326	POLE3; DNA polymerase epsilon subunit 3 [EC:2.7.7.7]	DNA replication [PATH:ko03030]
gene-7710	gene-7710.1	NC_044904.1_R	1	14288214	14290550	+	Receptor-like protein 49	GO:0005515,GO:0005886,GO:0016021	-	-	-
gene-7711	gene-7711.1	NC_044904.1_R	1	14295954	14298613	+	Receptor-like protein Cf-9 homolog	GO:0005515,GO:0005886,GO:0016021	-	-	-
gene-7712	gene-7712.1	NC_044904.1_R	1	14320552	14323142	+	Receptor-like protein Cf-9 homolog	GO:0005515,GO:0005886,GO:0016021	-	-	-
gene-7713	gene-7713.1	NC_044904.1_R	1	14342973	14346701	+	Probable calcium-binding protein CML48	GO:0005509	K13448	CML; calcium-binding protein CML	Plant-pathogen interaction [PATH:ko04626]
gene-7714	gene-7714.1	NC_044904.1_R	1	14349970	14354414	-	Glucan endo-1,3-beta-glucosidase 14	GO:0004553,GO:0005576,GO:0005634,GO:0005737,GO:0005975,GO:0006952,GO:0042973,GO:0046658,GO:0071555	-	-	-
gene-7715	gene-7715.1	NC_044904.1_R	1	14449108	14450676	-	Ferredoxin-3, chloroplastic	GO:0009055,GO:0009507,GO:0009570,GO:0009578,GO:0022900,GO:0046872,GO:0051536,GO:0051537	K02639	petF; ferredoxin	Photosynthesis [PATH:ko00195]
gene-7716	gene-7716.1	NC_044904.1_R	1	14457907	14461200	-	60S ribosomal protein L10a	GO:0003723,GO:0003735,GO:0006412,GO:0015934	K02865	RP-L10Ae, RPL10A; large subunit ribosomal protein L10Ae	Ribosome [PATH:ko03010]
gene-7717	gene-7717.1	NC_044904.1_R	1	14540088	14540893	-	Protein BIC1	GO:0005634,GO:0009785	-	-	-
gene-7718	gene-7718.1	NC_044904.1_R	1	14543180	14550194	-	Cell division protein FtsZ homolog 2-2, chloroplastic	GO:0003924,GO:0005525,GO:0005737,GO:0005829,GO:0009507,GO:0009532,GO:0009534,GO:0009535,GO:0009570,GO:0009658,GO:0010020,GO:0042651,GO:0042802,GO:0043621,GO:0048285,GO:0070938	K03531	ftsZ; cell division protein FtsZ	Cell cycle - Caulobacter [PATH:ko04112]
gene-7719	gene-7719.1	NC_044904.1_R	1	14557214	14561744	-	Transmembrane 9 superfamily member 5	GO:0000139,GO:0009624,GO:0010008,GO:0016020,GO:0016021,GO:0072657	K17085	TM9SF1; transmembrane 9 superfamily member 1	Cell motility
gene-7720	gene-7720.1	NC_044904.1_R	1	14565078	14566650	+	F-box/LRR-repeat protein At1g67190	GO:0005515,GO:0005737	-	-	-
gene-7721	gene-7721.1	NC_044904.1_R	1	14573150	14577671	-	Transmembrane 9 superfamily member 5	GO:0000139,GO:0009624,GO:0010008,GO:0016020,GO:0016021,GO:0072657	K17085	TM9SF1; transmembrane 9 superfamily member 1	Cell motility
gene-7722	gene-7722.1	NC_044904.1_R	1	14580776	14582992	+	F-box/LRR-repeat protein At1g67190	GO:0005515,GO:0005737	-	-	-
gene-7723	gene-7723.1	NC_044904.1_R	1	14591083	14599720	+	Transcription factor TGA9	GO:0000976,GO:0002237,GO:0003700,GO:0005634,GO:0006351,GO:0006355,GO:0042803,GO:0043565,GO:0048653,GO:0071588	K14431	TGA; transcription factor TGA	Plant hormone signal transduction [PATH:ko04075]
gene-7724	gene-7724.1	NC_044904.1_R	1	14612151	14625980	-	Spectrin beta chain, brain	-	-	-	-
gene-7725	gene-7725.1	NC_044904.1_R	1	14631795	14632635	-	Myb/SANT-like DNA-binding domain	-	-	-	-
gene-7726	gene-7726.1	NC_044904.1_R	1	14636858	14639265	-	Alpha/beta-hydrolases family protein isoform 1	-	-	-	-
gene-7727	gene-7727.1	NC_044904.1_R	1	14645053	14649410	-	Transcription termination factor MTEF18, mitochondrial	GO:0003690,GO:0005739,GO:0006353,GO:0006355,GO:0007005,GO:0009507,GO:0009658,GO:0032502	-	-	-
gene-7728	gene-7728.1	NC_044904.1_R	1	14658804	14660802	-	AB hydrolase-1 domain-containing protein	-	-	-	-
gene-7729	gene-7729.1	NC_044904.1_R	1	14662394	14668713	-	AB hydrolase-1 domain-containing protein	-	-	-	-
gene-7730	gene-7730.1	NC_044904.1_R	1	14687059	14688801	+	CEN-like protein 2	GO:0005634,GO:0005737,GO:0009910,GO:0010228	K06910	PEBP, TFS1; phosphatidylethanolamine-binding protein	Peptidases and inhibitors [BR:ko01002]
gene-7731	gene-7731.1	NC_044904.1_R	1	14709841	14721871	-	Probable sodium/metabolite cotransporter BASS4, chloroplastic	GO:0009507,GO:0009941,GO:0016020,GO:0016021	K14347	SLC10A7, P7; solute carrier family 10 (sodium/bile acid cotransporter), member 7	Transporters [BR:ko02000]
gene-7732	gene-7732.1	NC_044904.1_R	1	14739686	14742873	+	Zinc finger protein WIP3	GO:0003700,GO:0005634,GO:0006355,GO:0010468,GO:0046872,GO:0048856	-	-	-
gene-7733	gene-7733.1	NC_044904.1_R	1	14757018	14761787	+	Protein ADP-ribosyltransferase PARP3	GO:0003677,GO:0003950,GO:0005730,GO:0006302,GO:0006471,GO:0070212,GO:1990404	K10798	PARP2_3_4; poly [ADP-ribose] polymerase 2/3/4 [EC:2.4.2.30]	Base excision repair [PATH:ko03410]
gene-7734	gene-7734.1	NC_044904.1_R	1	14766469	14768532	-	Beta-1,6-galactosyltransferase GALT29A	GO:0000139,GO:0006486,GO:0008373,GO:0008378,GO:0016021	K00786	GALT29A; beta-1,6-galactosyltransferase [EC:2.4.1.-]	Glycosyltransferases [BR:ko01003]
gene-7735	gene-7735.1	NC_044904.1_R	1	14795239	14798058	+	Nodulin-like domain-containing protein	GO:0022857,GO:0055085	-	-	-
gene-7736	gene-7736.1	NC_044904.1_R	1	14809276	14811060	+	Nodulin-like domain-containing protein	-	-	-	-
gene-7737	gene-7737.1	NC_044904.1_R	1	14814184	14815387	-	Zinc finger A20 and AN1 domain-containing stress-associated protein 3	GO:0003677,GO:0008270,GO:0009408	-	-	-
gene-7738	gene-7738.1	NC_044904.1_R	1	14817659	14821217	-	SucA	-	-	-	-
gene-7739	gene-7739.1	NC_044904.1_R	1	14824229	14830827	+	Protein SUPPRESSOR OF K(+) TRANSPORT GROWTH DEFECT 1	GO:0005524,GO:0005634,GO:0005737,GO:0005771,GO:0005777,GO:0007032,GO:0007033,GO:0007049,GO:0009506,GO:0010091,GO:0015031,GO:0016192,GO:0016197,GO:0016887,GO:0032585,GO:0055075,GO:0055078	K12196	VPS4; vacuolar protein-sorting-associated protein 4	Viral life cycle - HIV-1 [PATH:ko03250]
gene-7740	gene-7740.1	NC_044904.1_R	1	14863401	14869198	+	Protein SUPPRESSOR OF K(+) TRANSPORT GROWTH DEFECT 1	GO:0005524,GO:0005634,GO:0005737,GO:0005771,GO:0005777,GO:0007032,GO:0007033,GO:0007049,GO:0009506,GO:0010091,GO:0015031,GO:0016192,GO:0016197,GO:0016887,GO:0032585,GO:0055075,GO:0055078	K12196	VPS4; vacuolar protein-sorting-associated protein 4	Viral life cycle - HIV-1 [PATH:ko03250]
gene-7741	gene-7741.1	NC_044904.1_R	1	14870930	14874739	+	Subtilisin-like serine-protease S	GO:0004252,GO:0005615,GO:0006508,GO:0008236,GO:0009609,GO:0009610,GO:0036377,GO:0048046	-	-	-
gene-7742	gene-7742.1	NC_044904.1_R	1	14877052	14879370	-	Pentatricopeptide repeat-containing protein At2g27610	GO:0003723,GO:0008270,GO:0009451,GO:0043231	-	-	-
gene-7743	gene-7743.1	NC_044904.1_R	1	14886274	14887743	+	NKAP family protein	GO:0003682,GO:0003729,GO:0005634,GO:0005737,GO:0010468,GO:0017069,GO:0019843,GO:0030515	K25931	-	-
gene-7744	gene-7744.1	NC_044904.1_R	1	14904740	14917844	+	Protein HIRA	GO:0000417,GO:0005515,GO:0005634,GO:0005730,GO:0006336,GO:0006351,GO:0006355,GO:0030875	K11293	HIRA, HIR1; protein HIRA/HIR1	Chromosome and associated proteins [BR:ko03036]
gene-7745	gene-7745.1	NC_044904.1_R	1	14907851	14917823	+	Protein HIRA	GO:0000417,GO:0005515,GO:0005634,GO:0005730,GO:0006336,GO:0006351,GO:0006355,GO:0030875	K11293	HIRA, HIR1; protein HIRA/HIR1	Chromosome and associated proteins [BR:ko03036]
gene-7746	gene-7746.1	NC_044904.1_R	1	14959978	14977254	+	Fatty acyl-CoA reductase 3	GO:0003824,GO:0005783,GO:0006629,GO:0010025,GO:0010345,GO:0035336,GO:0043231,GO:0080019,GO:0102965	K13356	FAR; alcohol-forming fatty acyl-CoA reductase [EC:1.2.1.84]	Cutin, suberine and wax biosynthesis [PATH:ko00073]
gene-7747	gene-7747.1	NC_044904.1_R	1	14976625	14977303	+	Alcohol-forming fatty acyl-CoA reductase	GO:0006629,GO:0080019,GO:0102965	-	-	-
gene-7748	gene-7748.1	NC_044904.1_R	1	14990081	14996743	-	Proteinaceous RNase P 2	GO:0001682,GO:0004526,GO:0005634,GO:0006397,GO:0043144,GO:0046872	K18213	PRORP; proteinaceous RNase P [EC:3.1.26.5]	Transfer RNA biogenesis [BR:ko03016]
gene-7749	gene-7749.1	NC_044904.1_R	1	15000315	15000832	-	Fatty acyl-CoA reductase 3	GO:0005783,GO:0006629,GO:0010025,GO:0010345,GO:0035336,GO:0043231,GO:0080019,GO:0102965	-	-	-
gene-7750	gene-7750.1	NC_044904.1_R	1	15008376	15012678	-	Alcohol-forming fatty acyl-CoA reductase	GO:0003824,GO:0006629,GO:0080019,GO:0102965	K13356	FAR; alcohol-forming fatty acyl-CoA reductase [EC:1.2.1.84]	Cutin, suberine and wax biosynthesis [PATH:ko00073]
gene-7751	gene-7751.1	NC_044904.1_R	1	15025449	15028478	+	Retrotransposon gag protein	-	-	-	-
gene-7752	gene-7752.1	NC_044904.1_R	1	15028531	15030433	+	Gag-Pro-Pol polyprotein	GO:0003677,GO:0003887,GO:0003964,GO:0004190,GO:0004523,GO:0006310,GO:0008270,GO:0015074,GO:0019013,GO:0039660,GO:0039702,GO:0044826,GO:0046718,GO:0075713	-	-	-
gene-7753	gene-7753.1	NC_044904.1_R	1	15051154	15052302	+	Probable fatty acyl-CoA reductase 4	GO:0006629,GO:0009611,GO:0009651,GO:0010345,GO:0035336,GO:0043231,GO:0050062,GO:0080019,GO:0102965	-	-	-
gene-7754	gene-7754.1	NC_044904.1_R	1	15056784	15057587	-	Sulfate transporter 2.1	GO:0005887,GO:0008271,GO:0008272,GO:0015116,GO:0015293,GO:0015301,GO:0016021,GO:1902358	-	-	-
gene-7755	gene-7755.1	NC_044904.1_R	1	15065302	15068702	+	Alcohol-forming fatty acyl-CoA reductase	GO:0006629,GO:0080019,GO:0102965	K13356	FAR; alcohol-forming fatty acyl-CoA reductase [EC:1.2.1.84]	Cutin, suberine and wax biosynthesis [PATH:ko00073]
gene-7756	gene-7756.1	NC_044904.1_R	1	15069514	15073025	+	No apical meristem-associated C-terminal domain	-	-	-	-
gene-7757	gene-7757.1	NC_044904.1_R	1	15075606	15076850	+	Ribosomal protein-like	GO:0016788	-	-	-
gene-7758	gene-7758.1	NC_044904.1_R	1	15089697	15096584	+	Fatty acyl-CoA reductase 3	GO:0005783,GO:0006629,GO:0010025,GO:0010345,GO:0035336,GO:0043231,GO:0080019,GO:0102965	-	-	-
gene-7759	gene-7759.1	NC_044904.1_R	1	15092624	15094537	+	Alcohol-forming fatty acyl-CoA reductase	GO:0006629,GO:0080019,GO:0102965	-	-	-
gene-7760	gene-7760.1	NC_044904.1_R	1	15093154	15094600	+	Fatty acyl-CoA reductase 3	GO:0005783,GO:0006629,GO:0010025,GO:0010345,GO:0035336,GO:0043231,GO:0080019,GO:0102965	-	-	-
gene-7761	gene-7761.1	NC_044904.1_R	1	15097832	15100259	-	Retrovirus-related Pol polyprotein from transposon RE1	GO:0003676,GO:0003964,GO:0004190,GO:0004519,GO:0006310,GO:0015074,GO:0046872	-	-	-
gene-7762	gene-7762.1	NC_044904.1_R	1	15127409	15129172	+	Cytochrome P450 94C1	GO:0005506,GO:0005789,GO:0009611,GO:0016021,GO:0016705,GO:0018685,GO:0020037,GO:0043231,GO:0055114	K20624	CYP94C1; 12-hydroxyjasmonoyl-L-amino acid 12-hydroxylase / fatty acid hydroxylase [EC:1.14.14.49]	Cytochrome P450 [BR:ko00199]
gene-7763	gene-7763.1	NC_044904.1_R	1	15174685	15178574	+	Subtilisin-like protease SBT4.15	GO:0004252,GO:0005576,GO:0006508,GO:0008236	-	-	-
gene-7764	gene-7764.1	NC_044904.1_R	1	15201605	15206711	+	Subtilisin-like protease SBT4.15	GO:0004252,GO:0005576,GO:0006508,GO:0008236	-	-	-
gene-7765	gene-7765.1	NC_044904.1_R	1	15223769	15229754	+	Subtilisin-like protease SBT4.15	GO:0004252,GO:0005576,GO:0006508,GO:0008236	-	-	-
gene-7766	gene-7766.1	NC_044904.1_R	1	15250671	15252258	+	Subtilisin-like protease SBT4.14	GO:0004252	-	-	-
gene-7767	gene-7767.1	NC_044904.1_R	1	15265118	15268543	+	Subtilisin-like protease SBT4.15	GO:0004252,GO:0005576,GO:0006508,GO:0008236	-	-	-
gene-7768	gene-7768.1	NC_044904.1_R	1	15287231	15287497	+	-	-	-	-	-
gene-7769	gene-7769.1	NC_044904.1_R	1	15299486	15304583	+	Subtilisin-like protease SBT4.15	GO:0004252,GO:0005576,GO:0006508,GO:0008236	-	-	-
gene-7770	gene-7770.1	NC_044904.1_R	1	15330113	15336116	+	Subtilisin-like protease SBT4.15	GO:0004252,GO:0005576,GO:0006508,GO:0008236	-	-	-
gene-7771	gene-7771.1	NC_044904.1_R	1	15347750	15354342	+	Subtilisin-like protease SBT4.15	GO:0004252,GO:0005576,GO:0006508,GO:0008236	-	-	-
gene-7772	gene-7772.1	NC_044904.1_R	1	15379226	15381500	+	Subtilisin-like protease SBT4.15	GO:0004252,GO:0005576,GO:0006508,GO:0008236	-	-	-
gene-7773	gene-7773.1	NC_044904.1_R	1	15417249	15423760	+	Subtilisin-like protease SBT4.15	GO:0004252,GO:0005576,GO:0006508,GO:0008236	-	-	-
gene-7774	gene-7774.1	NC_044904.1_R	1	15492832	15496215	+	Subtilisin-like protease SBT4.15	GO:0004252,GO:0005576,GO:0006508,GO:0008236	-	-	-
gene-7775	gene-7775.1	NC_044904.1_R	1	15508386	15509641	+	Subtilisin-like protease SBT4.15	GO:0004252,GO:0005576,GO:0006508,GO:0008236	-	-	-
gene-7776	gene-7776.1	NC_044904.1_R	1	15511254	15512270	+	Subtilisin-like protease SBT4.15	GO:0004252,GO:0005576,GO:0006508,GO:0008236	-	-	-
gene-7777	gene-7777.1	NC_044904.1_R	1	15515130	15516016	-	-	-	-	-	-
gene-7778	gene-7778.1	NC_044904.1_R	1	15523595	15525783	-	Late embryogenesis abundant protein-related	-	-	-	-
gene-7779	gene-7779.1	NC_044904.1_R	1	15540210	15545686	+	Histidine-containing phosphotransfer protein 2	GO:0000160,GO:0005634,GO:0005737,GO:0005829,GO:0009736,GO:0009927,GO:0016310,GO:0043424,GO:0080038	K14490	AHP; histidine-containing phosphotransfer peotein	Plant hormone signal transduction [PATH:ko04075]
gene-7780	gene-7780.1	NC_044904.1_R	1	15550019	15561090	+	Histidine-containing phosphotransfer protein 5	GO:0000160,GO:0005634,GO:0005737,GO:0005829,GO:0009557,GO:0009560,GO:0009736,GO:0009927,GO:0016310,GO:0043424	K14490	AHP; histidine-containing phosphotransfer peotein	Plant hormone signal transduction [PATH:ko04075]
gene-7781	gene-7781.1	NC_044904.1_R	1	15565402	15570056	+	flagellar radial spoke protein 5 isoform X1	GO:0047834	-	-	-
gene-7782	gene-7782.1	NC_044904.1_R	1	15571187	15600674	-	DNA polymerase epsilon catalytic subunit A	GO:0000166,GO:0000278,GO:0003677,GO:0003887,GO:0005634,GO:0006260,GO:0006272,GO:0006287,GO:0006297,GO:0008270,GO:0008310,GO:0008622,GO:0010086,GO:0045004,GO:0048046,GO:0048579,GO:0051302,GO:0051539	K02324	POLE; DNA polymerase epsilon subunit 1 [EC:2.7.7.7]	DNA replication [PATH:ko03030]
gene-7783	gene-7783.1	NC_044904.1_R	1	15627675	15629319	+	60S acidic ribosomal protein P2	GO:0002182,GO:0003735,GO:0022625	K02943	RP-LP2, RPLP2; large subunit ribosomal protein LP2	Ribosome [PATH:ko03010]
gene-7784	gene-7784.1	NC_044904.1_R	1	15676687	15681346	-	Histidine-containing phosphotransfer protein	-	K14490	AHP; histidine-containing phosphotransfer peotein	Plant hormone signal transduction [PATH:ko04075]
gene-7785	gene-7785.1	NC_044904.1_R	1	15687212	15698026	-	Peptidyl-prolyl cis-trans isomerase CYP71	GO:0000412,GO:0000413,GO:0003682,GO:0003755,GO:0005515,GO:0005634,GO:0009909,GO:0009933,GO:0010082,GO:0010305,GO:0010338,GO:0010358,GO:0031060,GO:0042393,GO:0048440,GO:0048443,GO:0048453,GO:0061087	K12736	PPWD1; peptidylprolyl isomerase domain and WD repeat-containing protein 1 [EC:5.2.1.8]	Spliceosome [BR:ko03041]
gene-7786	gene-7786.1	NC_044904.1_R	1	15699733	15704421	-	Protein kinase G11A	GO:0004672,GO:0004674,GO:0004712,GO:0005524,GO:0006468,GO:0106310	K08286	E2.7.11.-; protein-serine/threonine kinase [EC:2.7.11.-]	Enzymes with EC numbers
gene-7787	gene-7787.1	NC_044904.1_R	1	15767077	15772917	+	Serine/threonine-protein kinase KIPK2	GO:0004672,GO:0004674,GO:0004712,GO:0005524,GO:0005634,GO:0005737,GO:0005886,GO:0006468,GO:0016301,GO:0019901,GO:0106310	-	-	-
gene-7788	gene-7788.1	NC_044904.1_R	1	15774065	15776531	+	Putative low molecular weight protein-tyrosine-phosphatase slr0328	GO:0004725	K25307	wzb, etp; low molecular weight protein-tyrosine phosphatase [EC:3.1.3.48]	Two-component system [PATH:ko02020]
gene-7789	gene-7789.1	NC_044904.1_R	1	15778181	15785243	-	Alkaline/neutral invertase E, chloroplastic	GO:0004575,GO:0005982,GO:0005987,GO:0009507,GO:0033926,GO:0048825	-	-	-
gene-7790	gene-7790.1	NC_044904.1_R	1	15787894	15794965	-	Histone deacetylase 9	GO:0005634,GO:0005737,GO:0005829,GO:0006325,GO:0008270,GO:0010187,GO:0032041,GO:0043565,GO:1900055,GO:1990619	K06067	HDAC1_2; histone deacetylase 1/2 [EC:3.5.1.98]	Notch signaling pathway [PATH:ko04330]
gene-7791	gene-7791.1	NC_044904.1_R	1	15801165	15803284	+	Retrovirus-related Pol polyprotein from transposon 17.6	GO:0003676,GO:0003964,GO:0004190,GO:0004519,GO:0015074	-	-	-
gene-7792	gene-7792.1	NC_044904.1_R	1	15803309	15804970	+	Integrase catalytic domain-containing protein	GO:0003676,GO:0004523	-	-	-
gene-7793	gene-7793.1	NC_044904.1_R	1	15810522	15812798	+	Cytochrome-c oxidase/ electron carrier	-	-	-	-
gene-7794	gene-7794.1	NC_044904.1_R	1	15814728	15817407	+	Protein BUD31 homolog 1	GO:0000398,GO:0005634,GO:0005681	K12873	BUD31, G10; bud site selection protein 31	Spliceosome [PATH:ko03040]
gene-7795	gene-7795.1	NC_044904.1_R	1	15826372	15834848	+	Pleiotropic drug resistance protein 2	GO:0005524,GO:0016020,GO:0016021,GO:0042626,GO:0140359	K08711	ABCG2.PDR, CDR1; ATP-binding cassette, subfamily G (WHITE), member 2, PDR	ABC transporters [PATH:ko02010]
gene-7796	gene-7796.1	NC_044904.1_R	1	15837439	15839405	+	Retrovirus-related Pol polyprotein from transposon TNT 1-94	GO:0003676,GO:0003964,GO:0004190,GO:0004519,GO:0008270,GO:0015074	-	-	-
gene-7797	gene-7797.1	NC_044904.1_R	1	15844330	15844581	-	-	-	-	-	-
gene-7798	gene-7798.1	NC_044904.1_R	1	15844645	15845328	-	Integrase zinc binding domain	-	-	-	-
gene-7799	gene-7799.1	NC_044904.1_R	1	15845430	15848852	-	RNase H-like domain found in reverse transcriptase	-	-	-	-
gene-7800	gene-7800.1	NC_044904.1_R	1	15849086	15850293	-	-	-	-	-	-
gene-7801	gene-7801.1	NC_044904.1_R	1	15868684	15872832	+	Pleiotropic drug resistance protein 2	GO:0005524,GO:0016020,GO:0016021,GO:0042626,GO:0140359	-	-	-
gene-7802	gene-7802.1	NC_044904.1_R	1	15873373	15874197	-	-	-	-	-	-
gene-7803	gene-7803.1	NC_044904.1_R	1	15874668	15879421	+	Pleiotropic drug resistance protein 2	GO:0005524,GO:0016020,GO:0016021,GO:0140359	-	-	-
gene-7804	gene-7804.1	NC_044904.1_R	1	15880568	15883983	-	RAB6-interacting golgin	-	-	-	-
gene-7805	gene-7805.1	NC_044904.1_R	1	15891752	15893390	-	Flavanone 7-O-glucoside 2''-O-beta-L-rhamnosyltransferase	GO:0008194,GO:0016021,GO:0033835	-	-	-
gene-7806	gene-7806.1	NC_044904.1_R	1	15898941	15906256	+	tRNA dimethylallyltransferase 2	GO:0005524,GO:0005739,GO:0005829,GO:0006400,GO:0009691,GO:0009824,GO:0052381	K00791	miaA, TRIT1; tRNA dimethylallyltransferase [EC:2.5.1.75]	Zeatin biosynthesis [PATH:ko00908]
gene-7807	gene-7807.1	NC_044904.1_R	1	15917512	15918418	+	Dehydration-responsive element-binding protein 1B	GO:0003677,GO:0003700,GO:0005634,GO:0006355,GO:0009409,GO:0009631,GO:0045893	-	-	-
gene-7808	gene-7808.1	NC_044904.1_R	1	15932357	15932925	+	tRNA dimethylallyltransferase 2	GO:0005524,GO:0005739,GO:0005829,GO:0006400,GO:0009691,GO:0009824,GO:0052381	-	-	-
gene-7809	gene-7809.1	NC_044904.1_R	1	15994295	15994865	+	-	-	-	-	-
gene-7810	gene-7810.1	NC_044904.1_R	1	16028393	16029407	+	Dehydration-responsive element-binding protein 1B	GO:0003677,GO:0003700,GO:0005634,GO:0006355,GO:0009409,GO:0009631,GO:0045893	-	-	-
gene-7811	gene-7811.1	NC_044904.1_R	1	16038552	16040736	+	UPF0481 protein At3g47200	GO:0005886,GO:0016021	-	-	-
gene-7812	gene-7812.1	NC_044904.1_R	1	16041534	16043527	-	3-ketoacyl-CoA synthase 11	GO:0006633,GO:0009409,GO:0009416,GO:0016020,GO:0016021,GO:0016747,GO:0102756	-	-	-
gene-7813	gene-7813.1	NC_044904.1_R	1	16058287	16059989	+	Stress-response A/B barrel domain-containing protein At5g22580	GO:0005829,GO:0009507,GO:0009536,GO:0046872	-	-	-
gene-7814	gene-7814.1	NC_044904.1_R	1	16060409	16061548	+	Ecdysone receptor	-	-	-	-
gene-7815	gene-7815.1	NC_044904.1_R	1	16075936	16077289	-	Phosphoglycerate/bisphosphoglycerate mutase family protein isoform 1	-	-	-	-
gene-7816	gene-7816.1	NC_044904.1_R	1	16101914	16102498	-	Protein NUCLEAR FUSION DEFECTIVE	-	-	-	-
gene-7817	gene-7817.1	NC_044904.1_R	1	16104959	16109922	-	Probable 2-carboxy-D-arabinitol-1-phosphatase	GO:0005737,GO:0009507,GO:0009570,GO:0016791,GO:0016868,GO:0047538	K22200	E3.1.3.63; 2-carboxy-D-arabinitol-1-phosphatase [EC:3.1.3.63]	Enzymes with EC numbers
gene-7818	gene-7818.1	NC_044904.1_R	1	16124248	16135433	+	Nucleobase-ascorbate transporter 12	GO:0005886,GO:0015207,GO:0015208,GO:0015210,GO:0015294,GO:0016020,GO:0016021,GO:0022857,GO:0035344,GO:0055085,GO:0098702,GO:0098710,GO:0098721	-	-	-
gene-7819	gene-7819.1	NC_044904.1_R	1	16154813	16156677	+	Arogenate dehydratase 3	GO:0004664,GO:0009094,GO:0009507,GO:0009570,GO:0047769	K05359	ADT, PDT; arogenate/prephenate dehydratase [EC:4.2.1.91 4.2.1.51]	Phenylalanine, tyrosine and tryptophan biosynthesis [PATH:ko00400]
gene-7820	gene-7820.1	NC_044904.1_R	1	16186492	16187256	+	Putative phytosulfokines 6	GO:0005576,GO:0008083,GO:0008283,GO:0030154	-	-	-
gene-7821	gene-7821.1	NC_044904.1_R	1	16193239	16204043	-	PMD domain-containing protein	-	-	-	-
gene-7822	gene-7822.1	NC_044904.1_R	1	16230813	16235400	+	Putative ribonuclease H protein At1g65750	GO:0003676,GO:0004523,GO:0046872	-	-	-
gene-7823	gene-7823.1	NC_044904.1_R	1	16240110	16244518	+	-	-	-	-	-
gene-7824	gene-7824.1	NC_044904.1_R	1	16255992	16264642	+	Protein TIC 100	GO:0008320,GO:0009507,GO:0009535,GO:0009536,GO:0009658,GO:0009706,GO:0009793,GO:0009941,GO:0045037	-	-	-
gene-7825	gene-7825.1	NC_044904.1_R	1	16279702	16280094	+	60S ribosomal protein L12-3	GO:0003729,GO:0003735,GO:0006412,GO:0009536,GO:0015934,GO:0022625,GO:0070180	-	-	-
gene-7826	gene-7826.1	NC_044904.1_R	1	16281934	16282764	+	Histone deacetylase HDT1-like	-	-	-	-
gene-7827	gene-7827.1	NC_044904.1_R	1	16287893	16292216	+	Histone deacetylase HDT1	GO:0005730,GO:0006325,GO:0016787,GO:0046872	-	-	-
gene-7828	gene-7828.1	NC_044904.1_R	1	16289941	16292445	+	Histone deacetylase HDT1	GO:0005730,GO:0006325,GO:0016787,GO:0046872	-	-	-
gene-7829	gene-7829.1	NC_044904.1_R	1	16313252	16315648	-	Splicing factor U2af small subunit B	GO:0000398,GO:0003676,GO:0003677,GO:0005634,GO:0005681,GO:0016607,GO:0030628,GO:0046872,GO:0048573,GO:0089701	K12836	U2AF1; splicing factor U2AF 35 kDa subunit	Spliceosome [PATH:ko03040]
gene-7830	gene-7830.1	NC_044904.1_R	1	16321150	16328307	-	Glucomannan 4-beta-mannosyltransferase 2	GO:0000139,GO:0005794,GO:0005797,GO:0010192,GO:0016021,GO:0016757,GO:0047259,GO:0048359,GO:0051753,GO:0071555	K13680	CSLA; beta-mannan synthase [EC:2.4.1.32]	Glycosyltransferases [BR:ko01003]
gene-7831	gene-7831.1	NC_044904.1_R	1	16364527	16369979	-	HAT, C-terminal dimerization domain containing protein	GO:0046983	-	-	-
gene-7832	gene-7832.1	NC_044904.1_R	1	16381010	16381610	+	Zinc finger, BED-type	GO:0003677	-	-	-
gene-7833	gene-7833.1	NC_044904.1_R	1	16409809	16415729	+	GABA transporter 1	GO:0005886,GO:0015185,GO:0015812,GO:0016021	-	-	-
gene-7834	gene-7834.1	NC_044904.1_R	1	16416555	16423561	-	AT-hook motif nuclear-localized protein 1	GO:0003677,GO:0003680,GO:0005634,GO:0005654,GO:0005730,GO:0005737,GO:0005739,GO:0043565,GO:0098687	-	-	-
gene-7835	gene-7835.1	NC_044904.1_R	1	16430867	16431245	-	-	-	-	-	-
gene-7836	gene-7836.1	NC_044904.1_R	1	16435823	16437864	-	Chaperone DnaJ-domain superfamily protein	-	-	-	-
gene-7837	gene-7837.1	NC_044904.1_R	1	16484933	16494143	+	DNA repair protein RAD5A	GO:0000724,GO:0003676,GO:0004386,GO:0005524,GO:0005634,GO:0006325,GO:0008270,GO:0009294,GO:0016818,GO:0036297,GO:0045003,GO:0046872	K15505	RAD5; DNA repair protein RAD5 [EC:5.6.2.-]	DNA repair and recombination proteins [BR:ko03400]
gene-7838	gene-7838.1	NC_044904.1_R	1	16508102	16517332	+	DDT domain-containing protein PTM	GO:0005634,GO:0009707,GO:0009941,GO:0010019,GO:0016021,GO:0035064,GO:0045893,GO:0046872	-	-	-
gene-7839	gene-7839.1	NC_044904.1_R	1	16517544	16534018	-	AP-2 complex subunit alpha-1	GO:0006886,GO:0006898,GO:0008289,GO:0009536,GO:0016192,GO:0030117,GO:0030122,GO:0030131,GO:0035615,GO:0072583,GO:0140312	K11824	AP2A; AP-2 complex subunit alpha	Endocytosis [PATH:ko04144]
gene-7840	gene-7840.1	NC_044904.1_R	1	16538541	16545770	-	Protein RETICULATA-RELATED 1, chloroplastic	GO:0009536,GO:0009706,GO:0009941,GO:0016021,GO:0099402	-	-	-
gene-7841	gene-7841.1	NC_044904.1_R	1	16548455	16553004	-	BTB/POZ domain-containing protein At3g44820	GO:0016567	-	-	-
gene-7842	gene-7842.1	NC_044904.1_R	1	16568045	16572165	-	UDP-D-apiose/UDP-D-xylose synthase 2	GO:0003824,GO:0003854,GO:0005576,GO:0005737,GO:0005829,GO:0006694,GO:0016616,GO:0048046,GO:0055114,GO:0071555	K12449	AXS; UDP-apiose/xylose synthase	Amino sugar and nucleotide sugar metabolism [PATH:ko00520]
gene-7843	gene-7843.1	NC_044904.1_R	1	16590839	16596958	+	Threonine dehydratase 1 biosynthetic, chloroplastic	GO:0004794,GO:0006567,GO:0009097,GO:0009507,GO:0030170	K01754	E4.3.1.19, ilvA, tdcB; threonine dehydratase [EC:4.3.1.19]	Glycine, serine and threonine metabolism [PATH:ko00260]
gene-7844	gene-7844.1	NC_044904.1_R	1	16600334	16603773	+	GDSL esterase/lipase At5g22810	GO:0005576,GO:0016042,GO:0016788	-	-	-
gene-7845	gene-7845.1	NC_044904.1_R	1	16606113	16607732	+	RecQ-mediated genome instability protein 2	-	K15365	RMI2; RecQ-mediated genome instability protein 2	Fanconi anemia pathway [PATH:ko03460]
gene-7846	gene-7846.1	NC_044904.1_R	1	16607871	16617878	-	Protein SAAL1	GO:0005634,GO:0005654,GO:1901647	-	-	-
gene-7847	gene-7847.1	NC_044904.1_R	1	16619919	16636670	-	Organellar oligopeptidase A, chloroplastic/mitochondrial	GO:0004222,GO:0005759,GO:0006508,GO:0006518,GO:0009507,GO:0009536,GO:0009570,GO:0046872	K01414	prlC; oligopeptidase A [EC:3.4.24.70]	Peptidases and inhibitors [BR:ko01002]
gene-7848	gene-7848.1	NC_044904.1_R	1	16635122	16636150	-	-	-	-	-	-
gene-7849	gene-7849.1	NC_044904.1_R	1	16665784	16675432	+	Magnesium transporter MRS2-11, chloroplastic	GO:0009507,GO:0009536,GO:0009941,GO:0010027,GO:0010117,GO:0010960,GO:0015095,GO:0015693,GO:0016021,GO:0031969,GO:1903830	K16075	MRS2, MFM1; magnesium transporter	Transporters [BR:ko02000]
gene-7850	gene-7850.1	NC_044904.1_R	1	16676690	16681753	-	Protein kinase dsk1	GO:0000245,GO:0003723,GO:0004672,GO:0004674,GO:0004712,GO:0005524,GO:0005634,GO:0005737,GO:0005829,GO:0006468,GO:0007049,GO:0007088,GO:0018105,GO:0032153,GO:0035556,GO:0042307,GO:0044732,GO:0046827,GO:0048026,GO:0050265,GO:0050684,GO:0051301,GO:0106310	K08832	SRPK3, STK23; serine/threonine-protein kinase SRPK3 [EC:2.7.11.1]	Protein kinases [BR:ko01001]
gene-7851	gene-7851.1	NC_044904.1_R	1	16703154	16708371	+	Aspartic proteinase 36	GO:0004190,GO:0005737,GO:0005829,GO:0005886,GO:0006508,GO:0009555,GO:0009846,GO:0009860,GO:0010183,GO:0030163,GO:0031225,GO:0090406	K00924	E2.7.1.-; kinase [EC:2.7.1.-]	Enzymes with EC numbers
gene-7852	gene-7852.1	NC_044904.1_R	1	16711038	16718220	-	Protein argonaute 5	GO:0003676,GO:0003723,GO:0005515,GO:0005829,GO:0006417,GO:0009615,GO:0009616,GO:0031047,GO:0046872,GO:0098542	K11593	ELF2C, AGO; eukaryotic translation initiation factor 2C	Axon regeneration [PATH:ko04361]
gene-7853	gene-7853.1	NC_044904.1_R	1	16739540	16747400	-	Protein argonaute 5	GO:0003676,GO:0003723,GO:0005515,GO:0005829,GO:0006417,GO:0009615,GO:0009616,GO:0031047,GO:0046872,GO:0098542	K11593	ELF2C, AGO; eukaryotic translation initiation factor 2C	Axon regeneration [PATH:ko04361]
gene-7854	gene-7854.1	NC_044904.1_R	1	16765598	16770200	-	ATPase assembly factor ATP10, mitochondria	-	K18192	ATP10; mitochondrial ATPase complex subunit ATP10	Mitochondrial biogenesis [BR:ko03029]
gene-7855	gene-7855.1	NC_044904.1_R	1	16804710	16808385	-	Lysosomal Pro-X carboxypeptidase	GO:0002155,GO:0002353,GO:0003085,GO:0004185,GO:0005764,GO:0006508,GO:0008236,GO:0008239,GO:0042593,GO:0043231,GO:0043535,GO:0045178,GO:0060055,GO:0097009,GO:2000377	K01285	PRCP; lysosomal Pro-X carboxypeptidase [EC:3.4.16.2]	Renin-angiotensin system [PATH:ko04614]
gene-7856	gene-7856.1	NC_044904.1_R	1	16820421	16825249	-	Lysosomal Pro-X carboxypeptidase	GO:0002155,GO:0002353,GO:0003085,GO:0004185,GO:0005764,GO:0006508,GO:0008236,GO:0008239,GO:0042593,GO:0043231,GO:0043535,GO:0045178,GO:0060055,GO:0097009,GO:2000377	K01285	PRCP; lysosomal Pro-X carboxypeptidase [EC:3.4.16.2]	Renin-angiotensin system [PATH:ko04614]
gene-7857	gene-7857.1	NC_044904.1_R	1	16888302	16900551	+	Serine carboxypeptidase-like 31	GO:0004185,GO:0005576,GO:0006508	-	-	-
gene-7858	gene-7858.1	NC_044904.1_R	1	16937300	16942048	-	Lysosomal Pro-X carboxypeptidase	GO:0002155,GO:0002353,GO:0003085,GO:0004185,GO:0005764,GO:0006508,GO:0008236,GO:0008239,GO:0042593,GO:0043231,GO:0043535,GO:0045178,GO:0060055,GO:0097009,GO:2000377	K01285	PRCP; lysosomal Pro-X carboxypeptidase [EC:3.4.16.2]	Renin-angiotensin system [PATH:ko04614]
gene-7859	gene-7859.1	NC_044904.1_R	1	16962985	16969845	-	Vacuolar protein sorting-associated protein 41 homolog	GO:0005770,GO:0006623,GO:0006886,GO:0009267,GO:0016192,GO:0016236,GO:0030897,GO:0034058	-	-	-
gene-7860	gene-7860.1	NC_044904.1_R	1	16971250	16972807	-	-	-	-	-	-
gene-7861	gene-7861.1	NC_044904.1_R	1	16978472	17007343	+	Syndetin	GO:0000149,GO:0015031,GO:0016020,GO:0032456,GO:0048471,GO:0055037,GO:0070062,GO:1990745	K23288	VPS50; syndetin	Membrane trafficking [BR:ko04131]
gene-7862	gene-7862.1	NC_044904.1_R	1	16983976	17007314	+	Syndetin	GO:0000149,GO:0015031,GO:0016020,GO:0032456,GO:0048471,GO:0055037,GO:0070062,GO:1990745	K23288	VPS50; syndetin	Membrane trafficking [BR:ko04131]
gene-7863	gene-7863.1	NC_044904.1_R	1	17008371	17013776	-	Serine carboxypeptidase-like 51	GO:0004185,GO:0005576,GO:0006508	K09646	SCPEP1; serine carboxypeptidase 1 [EC:3.4.16.-]	Peptidases and inhibitors [BR:ko01002]
gene-7864	gene-7864.1	NC_044904.1_R	1	17037290	17039368	+	Protein RGF1 INDUCIBLE TRANSCRIPTION FACTOR 1	GO:0005634,GO:0010078,GO:0043434,GO:0046872,GO:2000280,GO:2000377	-	-	-
gene-7865	gene-7865.1	NC_044904.1_R	1	17058130	17060552	+	MULE transposase domain	GO:0008270	-	-	-
gene-7866	gene-7866.1	NC_044904.1_R	1	17076659	17077721	+	Histone H2B.2	GO:0000786,GO:0003677,GO:0005634,GO:0006334,GO:0046982	K11252	H2B; histone H2B	Neutrophil extracellular trap formation [PATH:ko04613]
gene-7867	gene-7867.1	NC_044904.1_R	1	17110412	17111830	+	E3 ubiquitin-protein ligase ATL6	GO:0004842,GO:0005886,GO:0016021,GO:0016567,GO:0042742,GO:0046872,GO:0098542	-	-	-
gene-7868	gene-7868.1	NC_044904.1_R	1	17113572	17121881	-	E3 ubiquitin-protein ligase NEURL1B	GO:0005769,GO:0005829,GO:0007219,GO:0015629,GO:0046872,GO:0061630,GO:0070086	-	-	-
gene-7869	gene-7869.1	NC_044904.1_R	1	17131320	17132207	-	Uncharacterized protein At1g08160	GO:0016021	-	-	-
gene-7870	gene-7870.1	NC_044904.1_R	1	17141252	17142106	-	Uncharacterized protein At1g08160	GO:0016021	-	-	-
gene-7871	gene-7871.1	NC_044904.1_R	1	17197080	17206034	+	Chromodomain-helicase-DNA-binding protein 4	GO:0000122,GO:0001221,GO:0003677,GO:0003678,GO:0005524,GO:0005634,GO:0005654,GO:0005737,GO:0005813,GO:0006325,GO:0016581,GO:0016887,GO:0032991,GO:0032993,GO:0042826,GO:0046872,GO:0061629,GO:0072553,GO:0090575,GO:0140297	-	-	-
gene-7872	gene-7872.1	NC_044904.1_R	1	17207448	17209100	+	Cyclin-dependent kinases regulatory subunit 1	GO:0000278,GO:0000307,GO:0005737,GO:0005777,GO:0007346,GO:0019005,GO:0019901,GO:0042023,GO:0042393,GO:0043130,GO:0051301,GO:0051726,GO:0061575	K02219	CKS1; cyclin-dependent kinase regulatory subunit CKS1	Cell cycle - yeast [PATH:ko04111]
gene-7873	gene-7873.1	NC_044904.1_R	1	17213849	17215274	+	Transmembrane protein	-	-	-	-
gene-7874	gene-7874.1	NC_044904.1_R	1	17218222	17225139	+	Pheophorbide a oxygenase, chloroplastic	GO:0005737,GO:0005829,GO:0008219,GO:0009507,GO:0009534,GO:0009535,GO:0009706,GO:0009908,GO:0009941,GO:0010154,GO:0010277,GO:0015996,GO:0016491,GO:0032441,GO:0042742,GO:0046872,GO:0051536,GO:0051537,GO:0055114	K13071	PAO, ACD1; pheophorbide a oxygenase [EC:1.14.15.17]	Porphyrin metabolism [PATH:ko00860]
gene-7875	gene-7875.1	NC_044904.1_R	1	17240340	17241019	-	Histone H2B.11	GO:0000786,GO:0003677,GO:0005634,GO:0046982	K11252	H2B; histone H2B	Neutrophil extracellular trap formation [PATH:ko04613]
gene-7876	gene-7876.1	NC_044904.1_R	1	17264607	17266240	-	Protein SENSITIVE TO PROTON RHIZOTOXICITY 2	GO:0003700,GO:0005634,GO:0006355,GO:0010044,GO:0010447,GO:0046872	-	-	-
gene-7877	gene-7877.1	NC_044904.1_R	1	17291833	17297440	+	50S ribosomal protein L9, chloroplastic	GO:0000311,GO:0003729,GO:0003735,GO:0005739,GO:0005829,GO:0006412,GO:0009507,GO:0009570,GO:0009941,GO:0019843	K02939	RP-L9, MRPL9, rplI; large subunit ribosomal protein L9	Ribosome [PATH:ko03010]
gene-7878	gene-7878.1	NC_044904.1_R	1	17301920	17303101	-	Zinc finger protein ZAT5	GO:0000976,GO:0003700,GO:0005634,GO:0006355,GO:0046872	-	-	-
gene-7879	gene-7879.1	NC_044904.1_R	1	17326535	17329625	-	Superoxide dismutase [Cu-Zn], chloroplastic	GO:0004784,GO:0006801,GO:0009507,GO:0046872	K04565	SOD1; superoxide dismutase, Cu-Zn family [EC:1.15.1.1]	Peroxisome [PATH:ko04146]
gene-7880	gene-7880.1	NC_044904.1_R	1	17339720	17348948	+	Nonsense-mediated mRNA decay factor SMG8	GO:0000184	K18734	SMG8; protein SMG8	Messenger RNA biogenesis [BR:ko03019]
gene-7881	gene-7881.1	NC_044904.1_R	1	17358693	17360234	+	Aquaporin TIP1-1	GO:0000325,GO:0000326,GO:0006833,GO:0009705,GO:0009941,GO:0015204,GO:0015250,GO:0015267,GO:0015840,GO:0016020,GO:0016021,GO:0042807,GO:0055085,GO:0080170	K09873	TIP; aquaporin TIP	Transporters [BR:ko02000]
gene-7882	gene-7882.1	NC_044904.1_R	1	17365354	17366898	-	Transcription factor FER-LIKE IRON DEFICIENCY-INDUCED TRANSCRIPTION FACTOR	GO:0003700,GO:0005634,GO:0006355,GO:0010039,GO:0034756,GO:0043565,GO:0046983	-	-	-
gene-7883	gene-7883.1	NC_044904.1_R	1	17417918	17421413	+	E3 ubiquitin-protein ligase RZFP34	GO:0005634,GO:0005783,GO:0006511,GO:0008270,GO:0016567,GO:0046872,GO:0061630,GO:1902456	K10144	RCHY1, PIRH2; RING finger and CHY zinc finger domain-containing protein 1 [EC:2.3.2.27]	Ubiquitin mediated proteolysis [PATH:ko04120]
gene-7884	gene-7884.1	NC_044904.1_R	1	17433614	17438846	-	Protein SOSEKI 3	GO:0007049,GO:0031234,GO:0042803,GO:0051258,GO:0051301,GO:0051302,GO:0090708,GO:1905392,GO:2000067	-	-	-
gene-7885	gene-7885.1	NC_044904.1_R	1	17447682	17462364	+	DNA ligase 1	GO:0000012,GO:0003677,GO:0003910,GO:0005524,GO:0005634,GO:0005730,GO:0005737,GO:0005739,GO:0006260,GO:0006266,GO:0006273,GO:0006281,GO:0006302,GO:0006310,GO:0007049,GO:0046872,GO:0051301,GO:0071897,GO:0080111	K10747	LIG1; DNA ligase 1 [EC:6.5.1.1 6.5.1.6 6.5.1.7]	DNA replication [PATH:ko03030]
gene-7886	gene-7886.1	NC_044904.1_R	1	17464739	17466599	-	protein enabled homolog	-	-	-	-
gene-7887	gene-7887.1	NC_044904.1_R	1	17480345	17484266	-	SHUGOSHIN 2	GO:0000775,GO:0005634,GO:0034090,GO:0045132	-	-	-
gene-7888	gene-7888.1	NC_044904.1_R	1	17486183	17493932	-	Actin-related protein 2/3 complex	-	-	-	-
gene-7889	gene-7889.1	NC_044904.1_R	1	17508920	17511114	-	Nodulin-like domain-containing protein	-	-	-	-
gene-7890	gene-7890.1	NC_044904.1_R	1	17542391	17548205	-	Syntaxin-61	GO:0000149,GO:0005484,GO:0005802,GO:0006886,GO:0006887,GO:0006906,GO:0009738,GO:0012505,GO:0016020,GO:0016021,GO:0031201,GO:0032588,GO:0048193,GO:0048278,GO:0052324	K08500	SYP6; syntaxin of plants SYP6	SNARE interactions in vesicular transport [PATH:ko04130]
gene-7891	gene-7891.1	NC_044904.1_R	1	17549110	17549880	+	CCHC-type domain-containing protein	-	-	-	-
gene-7892	gene-7892.1	NC_044904.1_R	1	17550998	17552614	+	Endo/exonuclease/phosphatase domain-containing protein	-	-	-	-
gene-7893	gene-7893.1	NC_044904.1_R	1	17556019	17560972	-	Syntaxin-61	GO:0000149,GO:0005484,GO:0005802,GO:0006886,GO:0006887,GO:0006906,GO:0009738,GO:0012505,GO:0016020,GO:0016021,GO:0031201,GO:0032588,GO:0048193,GO:0048278,GO:0052324	K08500	SYP6; syntaxin of plants SYP6	SNARE interactions in vesicular transport [PATH:ko04130]
gene-7894	gene-7894.1	NC_044904.1_R	1	17575039	17577840	+	Probable glucuronoxylan glucuronosyltransferase IRX7	GO:0000139,GO:0005794,GO:0006486,GO:0009834,GO:0010417,GO:0015020,GO:0016021,GO:0071555	K20889	IRX7, FRA8, F8H; probable glucuronoxylan glucuronosyltransferase IRX7 [EC:2.4.1.-]	Glycosyltransferases [BR:ko01003]
gene-7895	gene-7895.1	NC_044904.1_R	1	17600753	17603253	-	Probable xyloglucan endotransglucosylase/hydrolase protein 32	GO:0004553,GO:0005618,GO:0005975,GO:0006073,GO:0010411,GO:0016762,GO:0016998,GO:0042546,GO:0048046,GO:0071555	K08235	E2.4.1.207; xyloglucan:xyloglucosyl transferase [EC:2.4.1.207]	Enzymes with EC numbers
gene-7896	gene-7896.1	NC_044904.1_R	1	17646681	17648027	+	Phosphatidate phosphatase PAH2	GO:0005829,GO:0006629,GO:0008195,GO:0008654,GO:0016036,GO:0019375,GO:0044255,GO:0048046	-	-	-
gene-7897	gene-7897.1	NC_044904.1_R	1	17651654	17655585	+	30S ribosomal protein S16-2, chloroplastic/mitochondrial	GO:0003735,GO:0005739,GO:0005840,GO:0006412,GO:0009507,GO:0009536,GO:0015935	K02959	RP-S16, MRPS16, rpsP; small subunit ribosomal protein S16	Ribosome [PATH:ko03010]
gene-7898	gene-7898.1	NC_044904.1_R	1	17664433	17668179	+	Vacuolar protein sorting-associated protein 24 homolog 1	GO:0000815,GO:0005770,GO:0005771,GO:0005829,GO:0007034,GO:0015031,GO:0032509,GO:0045324,GO:0070676	K12193	VPS24, CHMP3; charged multivesicular body protein 3	Endocytosis [PATH:ko04144]
gene-7899	gene-7899.1	NC_044904.1_R	1	17674108	17678445	+	Serine carboxypeptidase-like 48	GO:0004185,GO:0005576,GO:0005773,GO:0006508	K16298	SCPL-IV; serine carboxypeptidase-like clade IV [EC:3.4.16.-]	Peptidases and inhibitors [BR:ko01002]
gene-7900	gene-7900.1	NC_044904.1_R	1	17702887	17704416	-	Serine carboxypeptidase-like	GO:0004185,GO:0005773,GO:0005777,GO:0005789,GO:0006508	-	-	-
gene-7901	gene-7901.1	NC_044904.1_R	1	17728893	17729643	+	Serine carboxypeptidase-like 49	GO:0000325,GO:0004185,GO:0005576,GO:0005773,GO:0006508	-	-	-
gene-7902	gene-7902.1	NC_044904.1_R	1	17730900	17734754	+	Serine carboxypeptidase 3	GO:0004185,GO:0005773,GO:0006508	K16298	SCPL-IV; serine carboxypeptidase-like clade IV [EC:3.4.16.-]	Peptidases and inhibitors [BR:ko01002]
gene-7903	gene-7903.1	NC_044904.1_R	1	17736222	17740847	-	Nucleic acid-binding, OB-fold containing protein	-	-	-	-
gene-7904	gene-7904.1	NC_044904.1_R	1	17751132	17753137	+	Serine carboxypeptidase-like 48	GO:0004185,GO:0005576,GO:0005773,GO:0006508	-	-	-
gene-7905	gene-7905.1	NC_044904.1_R	1	17760112	17764694	+	Serine carboxypeptidase-like 48	GO:0004185,GO:0005576,GO:0005773,GO:0006508	K16298	SCPL-IV; serine carboxypeptidase-like clade IV [EC:3.4.16.-]	Peptidases and inhibitors [BR:ko01002]
gene-7906	gene-7906.1	NC_044904.1_R	1	17764947	17766745	-	Nucleic acid-binding, OB-fold containing protein	-	-	-	-
gene-7907	gene-7907.1	NC_044904.1_R	1	17773687	17782762	+	Protein N-lysine methyltransferase METTL21A	GO:0005737,GO:0005829,GO:0006479,GO:0016279,GO:0018022	K21806	VCPKMT, METTL21D; protein N-lysine methyltransferase METTL21D [EC:2.1.1.-]	Messenger RNA biogenesis [BR:ko03019]
gene-7908	gene-7908.1	NC_044904.1_R	1	17870583	17873875	-	Alpha-L-fucosidase 1	GO:0000325,GO:0004560,GO:0005764,GO:0005975,GO:0006004,GO:0006516,GO:0016139,GO:0048046,GO:0099503	K01206	FUCA; alpha-L-fucosidase [EC:3.2.1.51]	Other glycan degradation [PATH:ko00511]
gene-7909	gene-7909.1	NC_044904.1_R	1	17900497	17902487	+	Transcription factor RAX2	GO:0003677,GO:0003700,GO:0005634,GO:0009785	K09422	MYBP; transcription factor MYB, plant	Transcription factors [BR:ko03000]
gene-7910	gene-7910.1	NC_044904.1_R	1	17903982	17905442	-	zinc-binding in reverse transcriptase	-	-	-	-
gene-7911	gene-7911.1	NC_044904.1_R	1	17913810	17924206	-	Lactoylglutathione lyase	GO:0004462,GO:0046872	K01759	GLO1, gloA; lactoylglutathione lyase [EC:4.4.1.5]	Pyruvate metabolism [PATH:ko00620]
gene-7912	gene-7912.1	NC_044904.1_R	1	17914101	17916903	+	-	-	-	-	-
gene-7913	gene-7913.1	NC_044904.1_R	1	17947231	17962156	+	Probable CoA ligase CCL7	GO:0005524,GO:0005829,GO:0016405	K01904	4CL; 4-coumarate--CoA ligase [EC:6.2.1.12]	Ubiquinone and other terpenoid-quinone biosynthesis [PATH:ko00130]
gene-7914	gene-7914.1	NC_044904.1_R	1	17950081	17962104	+	Probable CoA ligase CCL7	GO:0005524,GO:0005829,GO:0016405	K01904	4CL; 4-coumarate--CoA ligase [EC:6.2.1.12]	Ubiquinone and other terpenoid-quinone biosynthesis [PATH:ko00130]
gene-7915	gene-7915.1	NC_044904.1_R	1	17999957	18002463	+	Heavy metal-associated isoprenylated plant protein 3	GO:0005634,GO:0005730,GO:0005737,GO:0008270,GO:0009910,GO:0046872	-	-	-
gene-7916	gene-7916.1	NC_044904.1_R	1	18066426	18072298	-	Ribosomal protein L18/L5	GO:0003735,GO:0005840,GO:0006412	-	-	-
gene-7917	gene-7917.1	NC_044904.1_R	1	18072583	18077192	+	ABC transporter F family member 1	GO:0005524,GO:0009536,GO:0016887	K06185	ABCF2; ATP-binding cassette, subfamily F, member 2	Pathogenic Escherichia coli infection [PATH:ko05130]
gene-7918	gene-7918.1	NC_044904.1_R	1	18095154	18095869	-	Auxin-responsive protein SAUR50	GO:0009733,GO:0009734,GO:0040008	K14488	SAUR; SAUR family protein	Plant hormone signal transduction [PATH:ko04075]
gene-7919	gene-7919.1	NC_044904.1_R	1	18105773	18114790	-	Dolichol kinase EVAN	GO:0004168,GO:0005783,GO:0006486,GO:0009555,GO:0010483,GO:0030176,GO:0043048	K00902	DOLK; dolichol kinase [EC:2.7.1.108]	N-Glycan biosynthesis [PATH:ko00510]
gene-7920	gene-7920.1	NC_044904.1_R	1	18150196	18152105	+	Cytochrome P450 71AU50	GO:0004497,GO:0005506,GO:0016021,GO:0016705,GO:0020037,GO:0055114	K20562	CYP736A; biphenyl-4-hydroxylase	Cytochrome P450 [BR:ko00199]
gene-7921	gene-7921.1	NC_044904.1_R	1	18158930	18162820	+	UDP-glycosyltransferase 86A2	GO:0008194	-	-	-
gene-7922	gene-7922.1	NC_044904.1_R	1	18182881	18191026	-	ABC transporter G family member 3	GO:0005524,GO:0005886,GO:0016020,GO:0016021	-	-	-
gene-7923	gene-7923.1	NC_044904.1_R	1	18201002	18206566	+	Cell division cycle protein 48 homolog	GO:0005524,GO:0005634,GO:0005829,GO:0005886,GO:0016887,GO:0030433,GO:0030970,GO:0031593,GO:0034098,GO:0051228,GO:0071712,GO:0097352	K13525	VCP, CDC48; transitional endoplasmic reticulum ATPase	Protein processing in endoplasmic reticulum [PATH:ko04141]
gene-7924	gene-7924.1	NC_044904.1_R	1	18208173	18214676	+	Cell division cycle protein 48 homolog	GO:0005524,GO:0005634,GO:0005829,GO:0005886,GO:0016887,GO:0030433,GO:0030970,GO:0031593,GO:0034098,GO:0051228,GO:0071712,GO:0097352	-	-	-
gene-7925	gene-7925.1	NC_044904.1_R	1	18218180	18227171	+	Cell division cycle protein 48 homolog	GO:0005524,GO:0005634,GO:0005829,GO:0005886,GO:0016887,GO:0030433,GO:0030970,GO:0031593,GO:0034098,GO:0051228,GO:0071712,GO:0097352	-	-	-
gene-7926	gene-7926.1	NC_044904.1_R	1	18228557	18228868	-	Transmembrane	-	-	-	-
gene-7927	gene-7927.1	NC_044904.1_R	1	18236247	18238592	+	High affinity nitrate transporter 2.6-like	-	-	-	-
gene-7928	gene-7928.1	NC_044904.1_R	1	18238809	18241243	-	High-affinity nitrate transporter 2.1	GO:0005886,GO:0009705,GO:0010167,GO:0015112,GO:0015706,GO:0016020,GO:0016021,GO:0022857,GO:0042128,GO:0048527,GO:0055085,GO:0071249	K02575	NRT, narK, nrtP, nasA; MFS transporter, NNP family, nitrate/nitrite transporter	Nitrogen metabolism [PATH:ko00910]
gene-7929	gene-7929.1	NC_044904.1_R	1	18314646	18315083	+	High-affinity nitrate transporter 2.1	GO:0005886,GO:0009705,GO:0010167,GO:0015112,GO:0015706,GO:0016020,GO:0016021,GO:0042128,GO:0048527,GO:0071249	-	-	-
gene-7930	gene-7930.1	NC_044904.1_R	1	18315198	18317021	+	Endo/exonuclease/phosphatase domain-containing protein	-	-	-	-
gene-7931	gene-7931.1	NC_044904.1_R	1	18321583	18323149	+	High-affinity nitrate transporter 2.1	GO:0005886,GO:0009705,GO:0010167,GO:0015112,GO:0015706,GO:0016020,GO:0016021,GO:0042128,GO:0048527,GO:0071249	-	-	-
gene-7932	gene-7932.1	NC_044904.1_R	1	18326249	18327002	-	Protein EXECUTER 1, chloroplastic	GO:0000304,GO:0009507,GO:0010343,GO:0042651	-	-	-
gene-7933	gene-7933.1	NC_044904.1_R	1	18329819	18330603	-	Protein EXECUTER 1, chloroplastic	GO:0000304,GO:0009507,GO:0010343,GO:0042651	-	-	-
gene-7934	gene-7934.1	NC_044904.1_R	1	18330752	18334745	-	Protein EXECUTER 1, chloroplastic	GO:0000304,GO:0009507,GO:0010343,GO:0042651	-	-	-
gene-7935	gene-7935.1	NC_044904.1_R	1	18336964	18341579	-	Beta-ureidopropionase	GO:0003837,GO:0005829,GO:0006212,GO:0006807,GO:0016811,GO:0033396,GO:0043562	-	-	-
gene-7936	gene-7936.1	NC_044904.1_R	1	18347684	18351309	+	Alanine--glyoxylate aminotransferase 2 homolog 1, mitochondrial	GO:0000325,GO:0005739,GO:0005886,GO:0008270,GO:0008453,GO:0008483,GO:0009853,GO:0030170	-	-	-
gene-7937	gene-7937.1	NC_044904.1_R	1	18352199	18352638	+	Transcription initiation factor TFIID subunit 4b	GO:0003677,GO:0005669,GO:0006367,GO:0046982	-	-	-
gene-7938	gene-7938.1	NC_044904.1_R	1	18354574	18354833	+	26S proteasome regulatory subunit 6A homolog	GO:0000502,GO:0005524,GO:0005634,GO:0005737,GO:0016887,GO:0030163,GO:0036402	-	-	-
gene-7939	gene-7939.1	NC_044904.1_R	1	18355466	18355848	+	26S proteasome regulatory subunit 6A homolog	GO:0000502,GO:0005524,GO:0005634,GO:0005737,GO:0016887,GO:0030163,GO:0036402	-	-	-
gene-7940	gene-7940.1	NC_044904.1_R	1	18387364	18390562	-	DExH-box ATP-dependent RNA helicase DExH18, mitochondrial	GO:0000965,GO:0003723,GO:0003724,GO:0005524,GO:0005634,GO:0006401,GO:0016817,GO:0016887,GO:0042645,GO:0045025	-	-	-
gene-7941	gene-7941.1	NC_044904.1_R	1	18406352	18406968	-	Peptidyl-prolyl cis-trans isomerase FKBP62	GO:0000413,GO:0003755,GO:0005515,GO:0005516,GO:0005634,GO:0005737,GO:0061077,GO:0070370	-	-	-
gene-7942	gene-7942.1	NC_044904.1_R	1	18408579	18412388	+	DExH-box ATP-dependent RNA helicase DExH18, mitochondrial	GO:0000965,GO:0003723,GO:0003724,GO:0005524,GO:0005634,GO:0006401,GO:0016817,GO:0016887,GO:0042645,GO:0045025	K17675	SUPV3L1, SUV3; ATP-dependent RNA helicase SUPV3L1/SUV3 [EC:3.6.4.13]	Mitochondrial biogenesis [BR:ko03029]
gene-7943	gene-7943.1	NC_044904.1_R	1	18420029	18424785	-	-	-	-	-	-
gene-7944	gene-7944.1	NC_044904.1_R	1	18457543	18459370	+	Disease resistance protein RUN1	GO:0003953,GO:0005515,GO:0005634,GO:0005737,GO:0007165,GO:0019677,GO:0043068,GO:0043531,GO:0050135,GO:0050832,GO:0061809	-	-	-
gene-7945	gene-7945.1	NC_044904.1_R	1	18483522	18484105	+	-	-	-	-	-
gene-7946	gene-7946.1	NC_044904.1_R	1	18487243	18491634	+	DExH-box ATP-dependent RNA helicase DExH18, mitochondrial	GO:0000965,GO:0003723,GO:0003724,GO:0005524,GO:0005634,GO:0006401,GO:0016887,GO:0042645,GO:0045025	-	-	-
gene-7947	gene-7947.1	NC_044904.1_R	1	18494864	18502744	+	Dr1-associated corepressor	GO:0000122,GO:0001046,GO:0001091,GO:0003713,GO:0003714,GO:0005634,GO:0006355,GO:0006366,GO:0016251,GO:0017025,GO:0017054,GO:0042802,GO:0045944,GO:0046982,GO:0090575	-	-	-
gene-7948	gene-7948.1	NC_044904.1_R	1	18509074	18512052	-	DExH-box ATP-dependent RNA helicase DExH18, mitochondrial	GO:0000965,GO:0003723,GO:0003724,GO:0005524,GO:0005634,GO:0006401,GO:0016887,GO:0042645,GO:0045025	-	-	-
gene-7949	gene-7949.1	NC_044904.1_R	1	18522582	18529637	+	Dr1-associated corepressor	GO:0000122,GO:0001046,GO:0001091,GO:0003713,GO:0003714,GO:0005634,GO:0006355,GO:0006366,GO:0016251,GO:0017025,GO:0017054,GO:0042802,GO:0045944,GO:0046982,GO:0090575	K21752	DRAP1, NC2-alpha; Dr1-associated corepressor	Transcription machinery [BR:ko03021]
gene-7950	gene-7950.1	NC_044904.1_R	1	18531469	18535961	+	PGG domain-containing protein	GO:0005515	-	-	-
gene-7951	gene-7951.1	NC_044904.1_R	1	18536588	18539267	-	Cysteine proteinase inhibitor	GO:0004869	-	-	-
gene-7952	gene-7952.1	NC_044904.1_R	1	18557480	18558067	+	NEDD8-specific protease 1	GO:0006508,GO:0008234,GO:0019784	-	-	-
gene-7953	gene-7953.1	NC_044904.1_R	1	18580080	18581785	+	Exonuclease domain-containing protein	-	-	-	-
gene-7954	gene-7954.1	NC_044904.1_R	1	18583671	18599084	+	Protein DGS1, mitochondrial	GO:0005739,GO:0005741,GO:0016021,GO:0019375,GO:0032991,GO:0050665	K18158	NCA2; nuclear control of ATPase protein 2	Mitochondrial biogenesis [BR:ko03029]
gene-7955	gene-7955.1	NC_044904.1_R	1	18623284	18630308	+	Cysteine desulfurase 1, chloroplastic	GO:0001887,GO:0006534,GO:0006790,GO:0009000,GO:0009507,GO:0009570,GO:0010269,GO:0018283,GO:0030170,GO:0031071	K11717	sufS; cysteine desulfurase / selenocysteine lyase [EC:2.8.1.7 4.4.1.16]	Selenocompound metabolism [PATH:ko00450]
gene-7956	gene-7956.1	NC_044904.1_R	1	18642778	18643122	-	B3 domain-containing transcription factor VRN1	GO:0000976,GO:0003677,GO:0005654,GO:0009909,GO:0010048	-	-	-
gene-7957	gene-7957.1	NC_044904.1_R	1	18655178	18658039	+	Feruloyl CoA ortho-hydroxylase F6H1-2	GO:0002238,GO:0009620,GO:0009699,GO:0009805,GO:0016491,GO:0016706,GO:0046872,GO:0055114	K06892	F6H; feruloyl-CoA 6-hydroxylase [EC:1.14.11.61]	Biosynthesis of various plant secondary metabolites [PATH:ko00999]
gene-7958	gene-7958.1	NC_044904.1_R	1	18660477	18676323	-	Translation initiation factor eIF-2B subunit gamma	GO:0002183,GO:0003743,GO:0005085,GO:0005851,GO:0009058,GO:0016779,GO:0032045	K03241	EIF2B3; translation initiation factor eIF-2B subunit gamma	Herpes simplex virus 1 infection [PATH:ko05168]
gene-7959	gene-7959.1	NC_044904.1_R	1	18677852	18679355	-	F-box/kelch-repeat protein At5g26960	GO:0005515	-	-	-
gene-7960	gene-7960.1	NC_044904.1_R	1	18698874	18702126	+	G2/mitotic-specific cyclin S13-6	GO:0000079,GO:0000307,GO:0005634,GO:0005737,GO:0016538,GO:0044772,GO:0051301	K21777	CCNB; G2/mitotic-specific cyclin-B, other	DNA replication proteins [BR:ko03032]
gene-7961	gene-7961.1	NC_044904.1_R	1	18702865	18709571	-	Molybdopterin synthase catalytic subunit	GO:0005829,GO:0006777,GO:0019008,GO:0030366	K03635	MOCS2B, moaE; molybdopterin synthase catalytic subunit [EC:2.8.1.12]	Folate biosynthesis [PATH:ko00790]
gene-7962	gene-7962.1	NC_044904.1_R	1	18709574	18714831	-	HAT dimerisation domain-containing protein-like	GO:0046983	-	-	-
gene-7963	gene-7963.1	NC_044904.1_R	1	18716871	18729973	-	Stomatal closure-related actin-binding protein 1	GO:0003779,GO:0005737,GO:0005856,GO:0007015,GO:0010119	-	-	-
gene-7964	gene-7964.1	NC_044904.1_R	1	18734485	18737696	+	Transferase transferring glycosyl group	-	-	-	-
gene-7965	gene-7965.1	NC_044904.1_R	1	18749096	18751754	-	Receptor-like protein 46	GO:0005515,GO:0005886,GO:0016021	-	-	-
gene-7966	gene-7966.1	NC_044904.1_R	1	18769476	18771183	-	Receptor-like protein 46	GO:0005515,GO:0005886,GO:0016021	-	-	-
gene-7967	gene-7967.1	NC_044904.1_R	1	18785148	18793150	-	Myb/SANT-like DNA-binding domain	-	-	-	-
gene-7968	gene-7968.1	NC_044904.1_R	1	18806919	18811631	+	Tubulin beta-4 chain	GO:0000226,GO:0000278,GO:0003924,GO:0005200,GO:0005525,GO:0005737,GO:0005874	K07375	TUBB; tubulin beta	Phagosome [PATH:ko04145]
gene-7969	gene-7969.1	NC_044904.1_R	1	18813883	18816839	-	Putative F-box/LRR-repeat protein 22	GO:0005515	-	-	-
gene-7970	gene-7970.1	NC_044904.1_R	1	18824229	18827503	+	Early nodulin-like protein 18	GO:0009055	-	-	-
gene-7971	gene-7971.1	NC_044904.1_R	1	18828559	18832203	+	Elongation factor-like GTPase 1	GO:0003746,GO:0003924,GO:0005525,GO:0042256,GO:0043022,GO:0046039,GO:1990904	K14536	RIA1; ribosome assembly protein 1 [EC:3.6.5.-]	Ribosome biogenesis in eukaryotes [PATH:ko03008]
gene-7972	gene-7972.1	NC_044904.1_R	1	18859569	18860342	-	-	-	-	-	-
gene-7973	gene-7973.1	NC_044904.1_R	1	18873595	18915955	+	Proteasome adapter and scaffold protein ECM29	GO:0000502,GO:0005634,GO:0005654,GO:0005769,GO:0005770,GO:0005771,GO:0005783,GO:0005793,GO:0005813,GO:0016020,GO:0030134,GO:0030139,GO:0030433,GO:0031410,GO:0043248,GO:0060090,GO:0070628	K11886	ECM29; proteasome component ECM29	Proteasome [BR:ko03051]
gene-7974	gene-7974.1	NC_044904.1_R	1	18918699	18919285	+	Domain of unknown function (DUF4283)	-	-	-	-
gene-7975	gene-7975.1	NC_044904.1_R	1	18923766	18924524	+	Reverse transcriptase-like	GO:0003676,GO:0004523	-	-	-
gene-7976	gene-7976.1	NC_044904.1_R	1	18942767	18944339	+	Axoneme-associated protein MST101(2) protein	-	-	-	-
gene-7977	gene-7977.1	NC_044904.1_R	1	18947492	18953103	+	Chaperonin 10 isoform 1	-	-	-	-
gene-7978	gene-7978.1	NC_044904.1_R	1	18957767	18961518	-	10 kDa chaperonin, mitochondrial	GO:0005507,GO:0005524,GO:0005576,GO:0005739,GO:0005759,GO:0005829,GO:0006457,GO:0009408,GO:0016887,GO:0046872,GO:0051082,GO:0051085,GO:0051087	K04078	groES, HSPE1; chaperonin GroES	Chaperones and folding catalysts [BR:ko03110]
gene-7979	gene-7979.1	NC_044904.1_R	1	18964700	18966820	+	Nuclear fusion defective	-	-	-	-
gene-7980	gene-7980.1	NC_044904.1_R	1	18997406	18997788	+	bZIP transcription factor 44	GO:0000976,GO:0003700,GO:0005634,GO:0009845,GO:0043565,GO:0045893,GO:0046982	-	-	-
gene-7981	gene-7981.1	NC_044904.1_R	1	19002277	19003579	+	-	-	-	-	-
gene-7982	gene-7982.1	NC_044904.1_R	1	19022289	19022487	-	-	-	-	-	-
gene-7983	gene-7983.1	NC_044904.1_R	1	19038213	19039091	-	-	-	-	-	-
gene-7984	gene-7984.1	NC_044904.1_R	1	19040606	19050962	+	Serine carboxypeptidase-like 18	GO:0004185,GO:0005576,GO:0006508,GO:0016747,GO:0019748	K16296	SCPL-I; serine carboxypeptidase-like clade I [EC:3.4.16.-]	Peptidases and inhibitors [BR:ko01002]
gene-7985	gene-7985.1	NC_044904.1_R	1	19056757	19057011	-	Aldolase superfamily protein	-	-	-	-
gene-7986	gene-7986.1	NC_044904.1_R	1	19068170	19078739	-	Hydroxymethylglutaryl-CoA lyase, mitochondrial	GO:0003824,GO:0004419,GO:0005739,GO:0005759,GO:0006552,GO:0006629,GO:0046872,GO:0046951	K01640	HMGCL, hmgL; hydroxymethylglutaryl-CoA lyase [EC:4.1.3.4]	Butanoate metabolism [PATH:ko00650]
gene-7987	gene-7987.1	NC_044904.1_R	1	19115367	19119971	+	Protein N-lysine methyltransferase METTL21A	GO:0005737,GO:0006479,GO:0016279	-	-	-
gene-7988	gene-7988.1	NC_044904.1_R	1	19122259	19128145	-	Holliday junction resolvase MOC1, chloroplastic	GO:0000400,GO:0006310,GO:0008821,GO:0042644,GO:0046872,GO:0090143	-	-	-
gene-7989	gene-7989.1	NC_044904.1_R	1	19131703	19132812	+	Protein of unknown function (DUF1645)	-	-	-	-
gene-7990	gene-7990.1	NC_044904.1_R	1	19134377	19139386	-	F-box protein At2g26850	GO:0005515	-	-	-
gene-7991	gene-7991.1	NC_044904.1_R	1	19153463	19154195	-	-	-	-	-	-
gene-7992	gene-7992.1	NC_044904.1_R	1	19182936	19185090	-	Heat stress transcription factor B-4	GO:0000978,GO:0003700,GO:0005634,GO:0005737,GO:0006355,GO:0006357,GO:0008356,GO:0043565	K09419	HSFF; heat shock transcription factor, other eukaryote	Transcription factors [BR:ko03000]
gene-7993	gene-7993.1	NC_044904.1_R	1	19233914	19245652	-	Dihydropyrimidinase family protein	GO:0004519,GO:0006364,GO:0090730	K16912	LAS1; ribosomal biogenesis protein LAS1	Ribosome biogenesis [BR:ko03009]
gene-7994	gene-7994.1	NC_044904.1_R	1	19258456	19262052	-	DExH-box ATP-dependent RNA helicase DExH18, mitochondrial	GO:0000965,GO:0003723,GO:0003724,GO:0005524,GO:0005634,GO:0006401,GO:0016817,GO:0016887,GO:0042645,GO:0045025	-	-	-
gene-7995	gene-7995.1	NC_044904.1_R	1	19263214	19271117	-	ERI1 exoribonuclease 2	GO:0000175,GO:0000467,GO:0003676,GO:0008270	K18417	ERI2; ERI1 exoribonuclease 2 [EC:3.1.-.-]	Messenger RNA biogenesis [BR:ko03019]
gene-7996	gene-7996.1	NC_044904.1_R	1	19283299	19293491	+	Dihydropyrimidinase	GO:0004157,GO:0005783,GO:0005794,GO:0006208,GO:0006212,GO:0009536,GO:0012505,GO:0016787,GO:0019483,GO:0043562,GO:0046872	K01464	DPYS, dht, hydA; dihydropyrimidinase [EC:3.5.2.2]	Pyrimidine metabolism [PATH:ko00240]
gene-7997	gene-7997.1	NC_044904.1_R	1	19293279	19294484	-	Cleavage site for pathogenic type III effector avirulence factor Avr	-	-	-	-
gene-7998	gene-7998.1	NC_044904.1_R	1	19298779	19299150	+	Splicing factor 3B subunit 6-like protein	GO:0000398,GO:0003676,GO:0003723,GO:0005684,GO:0005686,GO:0005689,GO:0071011,GO:0071013	K12833	SF3B14; pre-mRNA branch site protein p14	Spliceosome [PATH:ko03040]
gene-7999	gene-7999.1	NC_044904.1_R	1	19327909	19331935	-	Flavonoid 3',5'-hydroxylase 1	GO:0005506,GO:0005783,GO:0009718,GO:0016705,GO:0020037,GO:0033772,GO:0055114	K13083	CYP75A; flavonoid 3',5'-hydroxylase [EC:1.14.14.81]	Flavonoid biosynthesis [PATH:ko00941]
gene-8000	gene-8000.1	NC_044904.1_R	1	19388555	19392454	-	Calcium-dependent protein kinase 17	GO:0004672,GO:0004674,GO:0004683,GO:0004712,GO:0005509,GO:0005516,GO:0005524,GO:0005634,GO:0005737,GO:0005886,GO:0006468,GO:0009931,GO:0018105,GO:0035556,GO:0046777,GO:0080092,GO:0106310	K13412	CPK; calcium-dependent protein kinase [EC:2.7.11.1]	Plant-pathogen interaction [PATH:ko04626]
gene-8001	gene-8001.1	NC_044904.1_R	1	19396281	19405065	-	Rhodanese-like/PpiC domain-containing protein 12, chloroplastic	GO:0003755,GO:0009507	-	-	-
gene-8002	gene-8002.1	NC_044904.1_R	1	19427512	19442554	+	E3 ubiquitin-protein ligase KEG	GO:0004672,GO:0004674,GO:0004712,GO:0004842,GO:0005515,GO:0005524,GO:0005769,GO:0005802,GO:0006468,GO:0006952,GO:0009737,GO:0009738,GO:0009788,GO:0016197,GO:0016567,GO:0032940,GO:0033184,GO:0043621,GO:0045324,GO:0046872,GO:0048589,GO:0106310	K16279	KEG; E3 ubiquitin-protein ligase KEG [EC:2.7.11.1 2.3.2.27]	Protein kinases [BR:ko01001]
gene-8003	gene-8003.1	NC_044904.1_R	1	19477986	19489165	-	Protein CLT1, chloroplastic	GO:0016021,GO:0031969	-	-	-
gene-8004	gene-8004.1	NC_044904.1_R	1	19493514	19495916	-	Pentatricopeptide repeat-containing protein At1g62350	-	-	-	-
gene-8005	gene-8005.1	NC_044904.1_R	1	19506326	19513489	+	Homeodomain-like superfamily protein isoform 2	-	-	-	-
gene-8006	gene-8006.1	NC_044904.1_R	1	19514524	19519329	-	Protein NETWORKED 2B	GO:0003779	-	-	-
gene-8007	gene-8007.1	NC_044904.1_R	1	19526745	19550622	+	Rho GTPase-activating protein 7	GO:0005096,GO:0005737,GO:0005886,GO:0007165,GO:0009535,GO:0009920	-	-	-
gene-8008	gene-8008.1	NC_044904.1_R	1	19534694	19535583	-	zf-RVT domain-containing protein	-	-	-	-
gene-8009	gene-8009.1	NC_044904.1_R	1	19536848	19537930	-	LINE-1 retrotransposable element ORF2 protein	GO:0003964,GO:0006310,GO:0009036,GO:0032197,GO:0032199,GO:0046872,GO:0090305	-	-	-
gene-8010	gene-8010.1	NC_044904.1_R	1	19549464	19550643	+	Rho GTPase-activating protein 7	GO:0005096,GO:0005737,GO:0005886,GO:0007165,GO:0009535,GO:0009920	-	-	-
gene-8011	gene-8011.1	NC_044904.1_R	1	19552515	19554597	+	Phospholipase A22	-	-	-	-
gene-8012	gene-8012.1	NC_044904.1_R	1	19577395	19585710	+	Nonsense-mediated mRNA decay factor SMG7	GO:0000184,GO:0000932,GO:0005634,GO:0005697,GO:0006952,GO:0012501,GO:0031347,GO:0040008,GO:0042162,GO:0051321,GO:0060548,GO:0070034,GO:0090306	K14409	SMG7, EST1C; protein SMG7	mRNA surveillance pathway [PATH:ko03015]
gene-8013	gene-8013.1	NC_044904.1_R	1	19593368	19599499	+	Non-specific phospholipase C2	GO:0004629,GO:0005576,GO:0005794,GO:0009395,GO:0009507,GO:0016788,GO:0042742,GO:0048229,GO:0048364	K01114	plc; phospholipase C [EC:3.1.4.3]	Inositol phosphate metabolism [PATH:ko00562]
gene-8014	gene-8014.1	NC_044904.1_R	1	19596065	19599551	+	Non-specific phospholipase C2	GO:0004629,GO:0005576,GO:0005794,GO:0009395,GO:0009507,GO:0016788,GO:0042742,GO:0048229,GO:0048364	K01114	plc; phospholipase C [EC:3.1.4.3]	Inositol phosphate metabolism [PATH:ko00562]
gene-8015	gene-8015.1	NC_044904.1_R	1	19611173	19612421	+	Non-specific phospholipase C2	GO:0004629,GO:0005576,GO:0005794,GO:0009395,GO:0009507,GO:0042742,GO:0048229,GO:0048364	-	-	-
gene-8016	gene-8016.1	NC_044904.1_R	1	19626600	19633205	-	Hydroxyproline O-arabinosyltransferase PLENTY	GO:0000139,GO:0016021,GO:0102562	K20782	HPAT; hydroxyproline O-arabinosyltransferase [EC:2.4.2.58]	Other types of O-glycan biosynthesis [PATH:ko00514]
gene-8017	gene-8017.1	NC_044904.1_R	1	19640551	19642943	-	ABC transporter G family member 23	GO:0005524,GO:0016020,GO:0016021,GO:0140359	K05681	ABCG2, CD338; ATP-binding cassette, subfamily G (WHITE), member 2	ABC transporters [PATH:ko02010]
gene-8018	gene-8018.1	NC_044904.1_R	1	19675297	19676425	-	AT-hook motif nuclear-localized protein 17	GO:0003680,GO:0003700,GO:0005634	-	-	-
gene-8019	gene-8019.1	NC_044904.1_R	1	19684659	19687012	-	C2 domain-containing protein	-	-	-	-
gene-8020	gene-8020.1	NC_044904.1_R	1	19699009	19703256	-	E3 ubiquitin-protein ligase RHF2A isoform X1	GO:0046872	-	-	-
gene-8021	gene-8021.1	NC_044904.1_R	1	19739743	19745266	+	ankyrin repeat domain-containing protein 2A isoform X1	GO:0005515	-	-	-
gene-8022	gene-8022.1	NC_044904.1_R	1	19743302	19745331	+	Ankyrin repeat domain-containing protein 2A	GO:0005515	-	-	-
gene-8023	gene-8023.1	NC_044904.1_R	1	19763513	19765922	-	Protein LATERAL ROOT PRIMORDIUM 1	GO:0003677,GO:0005634,GO:0009555,GO:0009733,GO:0009734,GO:0009851,GO:0042803,GO:0045893,GO:0046872,GO:0048364,GO:0048653	-	-	-
gene-8024	gene-8024.1	NC_044904.1_R	1	19818160	19819009	+	Tetratricopeptide repeat (TPR)-like superfamily protein isoform 1	-	-	-	-
gene-8025	gene-8025.1	NC_044904.1_R	1	19842355	19845973	+	HAT dimerization domain, Ribonuclease H-like domain protein	GO:0046983	-	-	-
gene-8026	gene-8026.1	NC_044904.1_R	1	19847522	19852853	-	Pentatricopeptide repeat-containing protein At5g27110	GO:0003723,GO:0009451,GO:0043231	-	-	-
gene-8027	gene-8027.1	NC_044904.1_R	1	19856121	19868307	-	PH, RCC1 and FYVE domains-containing protein 1	GO:0005085,GO:0035091,GO:0046872,GO:0070300	-	-	-
gene-8028	gene-8028.1	NC_044904.1_R	1	19901691	19902723	+	E3 ubiquitin-protein ligase CIP8	GO:0005680,GO:0005737,GO:0006511,GO:0008270,GO:0016567,GO:0031145,GO:0046872,GO:0061630,GO:0097602	-	-	-
gene-8029	gene-8029.1	NC_044904.1_R	1	19913017	19919647	-	Homeobox-DDT domain protein RLT1	GO:0003677,GO:0003700,GO:0005634,GO:0006355,GO:0006357,GO:0009908,GO:0010228,GO:0045892,GO:0048510	-	-	-
gene-8030	gene-8030.1	NC_044904.1_R	1	19929837	19933711	-	reactive oxygen species modulator 1	-	-	-	-
gene-8031	gene-8031.1	NC_044904.1_R	1	19959900	19960753	-	Disease resistance protein Roq1	GO:0006952,GO:0007165,GO:0043531,GO:0050135,GO:0061809	-	-	-
gene-8032	gene-8032.1	NC_044904.1_R	1	19965274	19966148	+	Domain of unknown function (DUF4283)	-	-	-	-
gene-8033	gene-8033.1	NC_044904.1_R	1	19970048	19971203	+	Cytochrome P450 94A1	GO:0004497,GO:0005506,GO:0005789,GO:0016021,GO:0016705,GO:0020037,GO:0055114	-	-	-
gene-8034	gene-8034.1	NC_044904.1_R	1	19976458	19978623	-	-	-	-	-	-
gene-8035	gene-8035.1	NC_044904.1_R	1	20003181	20004056	+	Uncharacterized mitochondrial protein AtMg00810	GO:0005739	-	-	-
gene-8036	gene-8036.1	NC_044904.1_R	1	20030056	20031859	+	TPD1 protein homolog 1A	GO:0001709,GO:0009556,GO:0010234	-	-	-
gene-8037	gene-8037.1	NC_044904.1_R	1	20054242	20058842	+	Retrovirus-related Pol polyprotein from transposon RE1	GO:0003676,GO:0003964,GO:0004190,GO:0004519,GO:0006310,GO:0015074,GO:0046872	-	-	-
gene-8038	gene-8038.1	NC_044904.1_R	1	20067403	20068278	+	Uncharacterized mitochondrial protein AtMg00810	GO:0005739	-	-	-
gene-8039	gene-8039.1	NC_044904.1_R	1	20071714	20072697	+	Pentatricopeptide repeat-containing protein At5g27110	GO:0003723,GO:0009451,GO:0043231	-	-	-
gene-8040	gene-8040.1	NC_044904.1_R	1	20075103	20076893	-	Protein trichome birefringence-like 43	GO:0005794,GO:0016021,GO:0016413	-	-	-
gene-8041	gene-8041.1	NC_044904.1_R	1	20077321	20081393	+	Uncharacterized mitochondrial protein AtMg01250	GO:0005739	-	-	-
gene-8042	gene-8042.1	NC_044904.1_R	1	20089976	20092271	+	Transposase family tnp2	-	-	-	-
gene-8043	gene-8043.1	NC_044904.1_R	1	20092539	20093682	+	Domain of unknown function (DUF4216)	-	-	-	-
gene-8044	gene-8044.1	NC_044904.1_R	1	20095910	20098222	+	Plant transposase (Ptta/En/Spm family)	-	-	-	-
gene-8045	gene-8045.1	NC_044904.1_R	1	20106224	20109455	-	Retrovirus-related Pol polyprotein from transposon 17.6	GO:0003676,GO:0003964,GO:0004190,GO:0004519,GO:0004523,GO:0015074	-	-	-
gene-8046	gene-8046.1	NC_044904.1_R	1	20109495	20109926	-	-	-	-	-	-
gene-8047	gene-8047.1	NC_044904.1_R	1	20109996	20111637	-	-	-	-	-	-
gene-8048	gene-8048.1	NC_044904.1_R	1	20144920	20147472	+	gag-polypeptide of LTR copia-type	-	-	-	-
gene-8049	gene-8049.1	NC_044904.1_R	1	20171242	20175276	-	Zinc finger protein 862	GO:0005634,GO:0006355,GO:0046872,GO:0046983	-	-	-
gene-8050	gene-8050.1	NC_044904.1_R	1	20176625	20179045	+	Zinc finger protein 862	GO:0005634,GO:0006355,GO:0046872,GO:0046983	-	-	-
gene-8051	gene-8051.1	NC_044904.1_R	1	20179553	20179970	-	Protein PATRONUS 2 isoform A	-	-	-	-
gene-8052	gene-8052.1	NC_044904.1_R	1	20199221	20199955	+	Retrovirus-related Pol polyprotein from transposon RE1	GO:0003676,GO:0003964,GO:0004190,GO:0004519,GO:0006310,GO:0015074,GO:0046872	-	-	-
gene-8053	gene-8053.1	NC_044904.1_R	1	20203603	20204718	+	Pentatricopeptide repeat-containing protein At5g27110	GO:0003723,GO:0009451,GO:0043231	-	-	-
gene-8054	gene-8054.1	NC_044904.1_R	1	20206041	20207174	-	DUF295 domain-containing protein	-	-	-	-
gene-8055	gene-8055.1	NC_044904.1_R	1	20220212	20220676	+	-	-	-	-	-
gene-8056	gene-8056.1	NC_044904.1_R	1	20233353	20234060	-	-	-	-	-	-
gene-8057	gene-8057.1	NC_044904.1_R	1	20241876	20244247	-	-	-	-	-	-
gene-8058	gene-8058.1	NC_044904.1_R	1	20278765	20279642	+	TPD1 protein homolog 1A	GO:0001709,GO:0009556,GO:0010234	-	-	-
gene-8059	gene-8059.1	NC_044904.1_R	1	20291873	20293816	+	Cytochrome P450 94A1	GO:0002213,GO:0004497,GO:0005506,GO:0005789,GO:0009555,GO:0009611,GO:0009694,GO:0010154,GO:0016021,GO:0016705,GO:0020037,GO:0048480,GO:0048653,GO:0052694,GO:0055114	-	-	-
gene-8060	gene-8060.1	NC_044904.1_R	1	20292654	20293637	+	Cytochrome P450 94A1	GO:0004497,GO:0005506,GO:0005789,GO:0016021,GO:0016705,GO:0020037,GO:0055114	-	-	-
gene-8061	gene-8061.1	NC_044904.1_R	1	20312050	20320017	-	Protein ARV 1	GO:0005783,GO:0005789,GO:0005794,GO:0006665,GO:0016021,GO:0016125,GO:0032366,GO:0032541,GO:0097036	K21848	ARV1; lipid intermediate transporter	Membrane trafficking [BR:ko04131]
gene-8062	gene-8062.1	NC_044904.1_R	1	20322762	20327465	-	Probable magnesium transporter NIPA3	GO:0005769,GO:0005886,GO:0015095,GO:0015693,GO:0016020,GO:0016021	K22733	NIPA, SLC57A2S; magnesium transporter	Transporters [BR:ko02000]
gene-8063	gene-8063.1	NC_044904.1_R	1	20335063	20338126	+	Probable F-box protein At1g65740	GO:0005515	-	-	-
gene-8064	gene-8064.1	NC_044904.1_R	1	20399553	20412289	+	Protein VACUOLELESS1	GO:0003779,GO:0005737,GO:0005768,GO:0005783,GO:0006886,GO:0007033,GO:0009705,GO:0016197,GO:0030897,GO:0032991,GO:0033263,GO:0042144,GO:0045992,GO:0051469	K20180	VPS16; vacuolar protein sorting-associated protein 16	Autophagy - yeast [PATH:ko04138]
gene-8065	gene-8065.1	NC_044904.1_R	1	20425497	20427000	-	F-box protein At4g18380	GO:0005515	-	-	-
gene-8066	gene-8066.1	NC_044904.1_R	1	20428776	20432083	-	Serine--glyoxylate aminotransferase	GO:0003729,GO:0004760,GO:0005739,GO:0005777,GO:0005829,GO:0005886,GO:0008453,GO:0009507,GO:0009570,GO:0009853,GO:0019265,GO:0048046,GO:0050281	K00830	AGXT; alanine-glyoxylate transaminase / serine-glyoxylate transaminase / serine-pyruvate transaminase [EC:2.6.1.44 2.6.1.45 2.6.1.51]	Glyoxylate and dicarboxylate metabolism [PATH:ko00630]
gene-8067	gene-8067.1	NC_044904.1_R	1	20436605	20463363	-	Protein CHROMATIN REMODELING 5	GO:0003677,GO:0004386,GO:0005524,GO:0005634,GO:0006325,GO:0009506,GO:0016787	K11367	CHD1; chromodomain-helicase-DNA-binding protein 1 [EC:5.6.2.-]	Transcription machinery [BR:ko03021]
gene-8068	gene-8068.1	NC_044904.1_R	1	20486931	20492061	+	Phytochromobilin:ferredoxin oxidoreductase, chloroplastic	GO:0009507,GO:0010019,GO:0010024,GO:0016636,GO:0050619,GO:0050897,GO:0055114	K08101	HY2; phytochromobilin:ferredoxin oxidoreductase [EC:1.3.7.4]	Porphyrin metabolism [PATH:ko00860]
gene-8069	gene-8069.1	NC_044904.1_R	1	20522027	20525847	-	Uncharacterized protein At2g37660, chloroplastic	GO:0003824,GO:0003854,GO:0005507,GO:0005783,GO:0006694,GO:0009507,GO:0009570,GO:0009579,GO:0016491,GO:0016616,GO:0048046,GO:0055114	-	-	-
gene-8070	gene-8070.1	NC_044904.1_R	1	20533820	20535005	+	MuDR family transposase	-	-	-	-
gene-8071	gene-8071.1	NC_044904.1_R	1	20543830	20548969	+	F-box/LRR-repeat protein At3g03360	GO:0005515,GO:0005737	-	-	-
gene-8072	gene-8072.1	NC_044904.1_R	1	20565111	20568418	+	26S proteasome regulatory subunit 7A	GO:0005524,GO:0005634,GO:0005737,GO:0008540,GO:0016887,GO:0036402,GO:0043161	-	-	-
gene-8073	gene-8073.1	NC_044904.1_R	1	20565202	20565339	-	-	-	-	-	-
gene-8074	gene-8074.1	NC_044904.1_R	1	20599272	20601886	+	F-box domain-containing protein	-	-	-	-
gene-8075	gene-8075.1	NC_044904.1_R	1	20607799	20615793	+	Pseudouridine-5'-phosphate glycosidase	GO:0004730,GO:0005777,GO:0016798,GO:0030597,GO:0046872	-	-	-
gene-8076	gene-8076.1	NC_044904.1_R	1	20607964	20615808	+	Pseudouridine-5'-phosphate glycosidase	GO:0004730,GO:0005777,GO:0016798,GO:0030597,GO:0046872	K16329	psuG; pseudouridylate synthase [EC:4.2.1.70]	Pyrimidine metabolism [PATH:ko00240]
gene-8077	gene-8077.1	NC_044904.1_R	1	20624498	20627260	+	Scarecrow-like protein 3	GO:0003700,GO:0005634,GO:0006355,GO:0009739,GO:0043565	-	-	-
gene-8078	gene-8078.1	NC_044904.1_R	1	20670620	20671348	-	AAI domain-containing protein	-	-	-	-
gene-8079	gene-8079.1	NC_044904.1_R	1	20688659	20691791	+	BURP domain-containing protein 3	-	-	-	-
gene-8080	gene-8080.1	NC_044904.1_R	1	20712884	20713807	-	LEAF RUST 10 DISEASE-RESISTANCE LOCUS RECEPTOR-LIKE PROTEIN KINASE-like 2.5	GO:0004672,GO:0004674,GO:0004712,GO:0005524,GO:0006468,GO:0016021,GO:0030247,GO:0106310	-	-	-
gene-8081	gene-8081.1	NC_044904.1_R	1	20718377	20719265	-	Wall-associated receptor kinase galacturonan-binding	GO:0030247	-	-	-
gene-8082	gene-8082.1	NC_044904.1_R	1	20737529	20741818	-	Protein NUCLEAR FUSION DEFECTIVE 4	GO:0000741,GO:0005739,GO:0009651,GO:0010197,GO:0016020,GO:0016021	-	-	-
gene-8083	gene-8083.1	NC_044904.1_R	1	20769425	20770388	+	DDE Tnp4 domain-containing protein	GO:0003677,GO:0004803,GO:0006313	-	-	-
gene-8084	gene-8084.1	NC_044904.1_R	1	20771110	20771531	-	-	-	-	-	-
gene-8085	gene-8085.1	NC_044904.1_R	1	20786634	20808366	+	Nuclear cap-binding protein subunit 1	GO:0000184,GO:0000339,GO:0000380,GO:0000394,GO:0003723,GO:0003729,GO:0005515,GO:0005634,GO:0005739,GO:0005845,GO:0005846,GO:0006370,GO:0009737,GO:0016070,GO:0031053,GO:0045292,GO:0048574,GO:0051028,GO:0051607,GO:1901527	K12882	NCBP1, CBP80; nuclear cap-binding protein subunit 1	Spliceosome [PATH:ko03040]
gene-8086	gene-8086.1	NC_044904.1_R	1	20814653	20824454	+	DDT domain-containing protein PTM	GO:0005634,GO:0009707,GO:0009941,GO:0010019,GO:0016021,GO:0035064,GO:0045893,GO:0046872	-	-	-
gene-8087	gene-8087.1	NC_044904.1_R	1	20829380	20842598	+	Magnesium-chelatase subunit ChlD, chloroplastic	GO:0005524,GO:0009507,GO:0015979,GO:0015995,GO:0016851	K03404	chlD, bchD; magnesium chelatase subunit D [EC:6.6.1.1]	Porphyrin metabolism [PATH:ko00860]
gene-8088	gene-8088.1	NC_044904.1_R	1	20850584	20858461	+	Titan	-	-	-	-
gene-8089	gene-8089.1	NC_044904.1_R	1	20858982	20868176	+	Protein TIC110, chloroplastic	GO:0005576,GO:0009507,GO:0009536,GO:0009658,GO:0009941,GO:0016021,GO:0031897,GO:0045037,GO:0061927	-	-	-
gene-8090	gene-8090.1	NC_044904.1_R	1	20869871	20872044	+	Ubiquitin-conjugating enzyme E2 20	GO:0000209,GO:0004842,GO:0005524,GO:0005634,GO:0030071,GO:0031145,GO:0061631	K06688	UBE2C, UBC11; ubiquitin-conjugating enzyme E2 C [EC:2.3.2.23]	Ubiquitin mediated proteolysis [PATH:ko04120]
gene-8091	gene-8091.1	NC_044904.1_R	1	20872793	20874568	+	-	-	-	-	-
gene-8092	gene-8092.1	NC_044904.1_R	1	20876298	20883778	-	THUMP domain-containing protein 1 homolog	GO:0003723,GO:0006400	K06963	TAN1, THUMPD1; tRNA acetyltransferase TAN1	Transfer RNA biogenesis [BR:ko03016]
gene-8093	gene-8093.1	NC_044904.1_R	1	20924116	20925840	+	-	-	-	-	-
gene-8094	gene-8094.1	NC_044904.1_R	1	20953941	20955018	-	C1 domain	-	-	-	-
gene-8095	gene-8095.1	NC_044904.1_R	1	20984698	20991137	-	Hexokinase-3	GO:0001678,GO:0005524,GO:0005536,GO:0005739,GO:0005829,GO:0005975,GO:0006096,GO:0006970,GO:0009409,GO:0009651,GO:0016773,GO:0019158,GO:0019318,GO:0031307,GO:0051156,GO:0080147	K00844	HK; hexokinase [EC:2.7.1.1]	Glycolysis / Gluconeogenesis [PATH:ko00010]
gene-8096	gene-8096.1	NC_044904.1_R	1	21056014	21056592	-	-	-	-	-	-
gene-8097	gene-8097.1	NC_044904.1_R	1	21064674	21070590	+	Putative NAD(P)-binding domain-containing protein	GO:0016491,GO:0055114	-	-	-
gene-8098	gene-8098.1	NC_044904.1_R	1	21073206	21075632	+	G-type lectin S-receptor-like serine/threonine-protein kinase RLK1	GO:0004672,GO:0004674,GO:0004712,GO:0005516,GO:0005524,GO:0005886,GO:0006468,GO:0016021,GO:0030246,GO:0106310	-	-	-
gene-8099	gene-8099.1	NC_044904.1_R	1	21081593	21084794	+	-	-	-	-	-
gene-8100	gene-8100.1	NC_044904.1_R	1	21108913	21109332	-	G-type lectin S-receptor-like serine/threonine-protein kinase RLK1	GO:0004672,GO:0004674,GO:0004712,GO:0005516,GO:0005524,GO:0005886,GO:0006468,GO:0016021,GO:0030246,GO:0106310	-	-	-
gene-8101	gene-8101.1	NC_044904.1_R	1	21151338	21152278	+	G-type lectin S-receptor-like serine/threonine-protein kinase RLK1	GO:0004674,GO:0004712,GO:0005516,GO:0005524,GO:0005886,GO:0016021,GO:0030246,GO:0106310	-	-	-
gene-8102	gene-8102.1	NC_044904.1_R	1	21162583	21162888	+	G-type lectin S-receptor-like serine/threonine-protein kinase RLK1	GO:0004674,GO:0004712,GO:0005516,GO:0005524,GO:0005886,GO:0016021,GO:0030246,GO:0106310	-	-	-
gene-8103	gene-8103.1	NC_044904.1_R	1	21169581	21170485	+	G-type lectin S-receptor-like serine/threonine-protein kinase RLK1	GO:0004674,GO:0004712,GO:0005516,GO:0005524,GO:0005886,GO:0016021,GO:0030246,GO:0106310	-	-	-
gene-8104	gene-8104.1	NC_044904.1_R	1	21192361	21193762	+	G-type lectin S-receptor-like serine/threonine-protein kinase LECRK3	GO:0004674,GO:0004712,GO:0005524,GO:0006952,GO:0016021,GO:0030246,GO:0106310	-	-	-
gene-8105	gene-8105.1	NC_044904.1_R	1	21201217	21203652	+	G-type lectin S-receptor-like serine/threonine-protein kinase RLK1	GO:0004672,GO:0004674,GO:0004712,GO:0005516,GO:0005524,GO:0005886,GO:0006468,GO:0016021,GO:0030246,GO:0106310	-	-	-
gene-8106	gene-8106.1	NC_044904.1_R	1	21229494	21231120	+	G-type lectin S-receptor-like serine/threonine-protein kinase LECRK2	GO:0004674,GO:0004712,GO:0005524,GO:0006952,GO:0016021,GO:0030246,GO:0106310	-	-	-
gene-8107	gene-8107.1	NC_044904.1_R	1	21238806	21239234	+	G-type lectin S-receptor-like serine/threonine-protein kinase RLK1	GO:0004672,GO:0004674,GO:0004712,GO:0005516,GO:0005524,GO:0005886,GO:0006468,GO:0016021,GO:0030246,GO:0106310	-	-	-
gene-8108	gene-8108.1	NC_044904.1_R	1	21259541	21261979	+	G-type lectin S-receptor-like serine/threonine-protein kinase RLK1	GO:0004672,GO:0004674,GO:0004712,GO:0005516,GO:0005524,GO:0005886,GO:0006468,GO:0016021,GO:0030246,GO:0106310	-	-	-
gene-8109	gene-8109.1	NC_044904.1_R	1	21300329	21303237	+	G-type lectin S-receptor-like serine/threonine-protein kinase RLK1	GO:0004672,GO:0004674,GO:0004712,GO:0005516,GO:0005524,GO:0005886,GO:0006468,GO:0016021,GO:0030246,GO:0106310	-	-	-
gene-8110	gene-8110.1	NC_044904.1_R	1	21357785	21358113	-	-	-	-	-	-
gene-8111	gene-8111.1	NC_044904.1_R	1	21359230	21362427	+	G-type lectin S-receptor-like serine/threonine-protein kinase RLK1	GO:0004674,GO:0004712,GO:0005516,GO:0005524,GO:0005886,GO:0016021,GO:0030246,GO:0106310	-	-	-
gene-8112	gene-8112.1	NC_044904.1_R	1	21368001	21370672	+	G-type lectin S-receptor-like serine/threonine-protein kinase RLK1	GO:0004672,GO:0004674,GO:0004712,GO:0005516,GO:0005524,GO:0005886,GO:0006468,GO:0016021,GO:0030246,GO:0106310	-	-	-
gene-8113	gene-8113.1	NC_044904.1_R	1	21374570	21376941	+	G-type lectin S-receptor-like serine/threonine-protein kinase RLK1	GO:0004672,GO:0004674,GO:0004712,GO:0005516,GO:0005524,GO:0005886,GO:0006468,GO:0016021,GO:0030246,GO:0106310	-	-	-
gene-8114	gene-8114.1	NC_044904.1_R	1	21381817	21382295	+	-	-	-	-	-
gene-8115	gene-8115.1	NC_044904.1_R	1	21407485	21409605	+	G-type lectin S-receptor-like serine/threonine-protein kinase LECRK2	GO:0004672,GO:0004674,GO:0004712,GO:0005524,GO:0006468,GO:0006952,GO:0016021,GO:0030246,GO:0106310	-	-	-
gene-8116	gene-8116.1	NC_044904.1_R	1	21413443	21418206	-	Plant transposase (Ptta/En/Spm family)	-	-	-	-
gene-8117	gene-8117.1	NC_044904.1_R	1	21427300	21427749	+	G-type lectin S-receptor-like serine/threonine-protein kinase LECRK1	GO:0004674,GO:0004712,GO:0005524,GO:0006952,GO:0016021,GO:0030246,GO:0106310	-	-	-
gene-8118	gene-8118.1	NC_044904.1_R	1	21427781	21429722	+	G-type lectin S-receptor-like serine/threonine-protein kinase LECRK2	GO:0004672,GO:0004674,GO:0004712,GO:0005524,GO:0006468,GO:0006952,GO:0016021,GO:0030246,GO:0106310	-	-	-
gene-8119	gene-8119.1	NC_044904.1_R	1	21434803	21437759	+	G-type lectin S-receptor-like serine/threonine-protein kinase LECRK3	GO:0004672,GO:0004674,GO:0004712,GO:0005524,GO:0006468,GO:0006952,GO:0016021,GO:0030246,GO:0106310	-	-	-
gene-8120	gene-8120.1	NC_044904.1_R	1	21447544	21449942	+	G-type lectin S-receptor-like serine/threonine-protein kinase LECRK3	GO:0004672,GO:0004674,GO:0004712,GO:0005524,GO:0006468,GO:0006952,GO:0016021,GO:0030246,GO:0106310	-	-	-
gene-8121	gene-8121.1	NC_044904.1_R	1	21457495	21461989	+	Double-stranded RNA-binding protein 1	GO:0003725	-	-	-
gene-8122	gene-8122.1	NC_044904.1_R	1	21465419	21471060	-	SHSP domain-containing protein	-	-	-	-
gene-8123	gene-8123.1	NC_044904.1_R	1	21512282	21512539	+	Serine/threonine-protein phosphatase 7 long form homolog	GO:0004722,GO:0005634,GO:0005829,GO:0046872	-	-	-
gene-8124	gene-8124.1	NC_044904.1_R	1	21557505	21558392	+	Germin-like protein subfamily 1 member 7	GO:0030145,GO:0048046	-	-	-
gene-8125	gene-8125.1	NC_044904.1_R	1	21563618	21564893	+	Germin-like protein subfamily 1 member 7	GO:0030145,GO:0048046	-	-	-
gene-8126	gene-8126.1	NC_044904.1_R	1	21576819	21577808	-	Germin-like protein subfamily 1 member 7	GO:0030145,GO:0048046	-	-	-
gene-8127	gene-8127.1	NC_044904.1_R	1	21633035	21633887	+	Germin-like protein subfamily 1 member 7	GO:0030145,GO:0048046	-	-	-
gene-8128	gene-8128.1	NC_044904.1_R	1	21650132	21656580	+	Germin-like protein subfamily 1 member 7	GO:0030145,GO:0048046	-	-	-
gene-8129	gene-8129.1	NC_044904.1_R	1	21700884	21701798	-	Germin-like protein subfamily 1 member 7	GO:0030145,GO:0048046	-	-	-
gene-8130	gene-8130.1	NC_044904.1_R	1	21716110	21719705	-	Germin-like protein subfamily 1 member 16	GO:0030145,GO:0048046	-	-	-
gene-8131	gene-8131.1	NC_044904.1_R	1	21731827	21732670	-	Putative germin-like protein 2-1	GO:0030145,GO:0048046	-	-	-
gene-8132	gene-8132.1	NC_044904.1_R	1	21741176	21741991	-	Germin-like protein subfamily 1 member 7	GO:0030145,GO:0048046	-	-	-
gene-8133	gene-8133.1	NC_044904.1_R	1	21753111	21756029	-	Germin-like protein subfamily 1 member 16	GO:0030145,GO:0048046	-	-	-
gene-8134	gene-8134.1	NC_044904.1_R	1	21772625	21773498	-	Germin-like protein subfamily 1 member 7	GO:0030145,GO:0048046	-	-	-
gene-8135	gene-8135.1	NC_044904.1_R	1	21777459	21778333	-	Putative germin-like protein 2-1	GO:0030145,GO:0048046	-	-	-
gene-8136	gene-8136.1	NC_044904.1_R	1	21790525	21791398	-	Germin-like protein subfamily 1 member 7	GO:0030145,GO:0048046	-	-	-
gene-8137	gene-8137.1	NC_044904.1_R	1	21795349	21796192	-	Germin-like protein subfamily 1 member 7	GO:0030145,GO:0048046	-	-	-
gene-8138	gene-8138.1	NC_044904.1_R	1	21800173	21800722	-	Germin-like protein subfamily 1 member 7	GO:0030145,GO:0048046	-	-	-
gene-8139	gene-8139.1	NC_044904.1_R	1	21806336	21807557	-	Germin-like protein subfamily 1 member 19	GO:0030145,GO:0048046	-	-	-
gene-8140	gene-8140.1	NC_044904.1_R	1	21812790	21829095	+	Gamma-tubulin complex component 6	GO:0000278,GO:0000922,GO:0000923,GO:0000930,GO:0000931,GO:0005813,GO:0005829,GO:0005874,GO:0007020,GO:0008017,GO:0008275,GO:0016020,GO:0031122,GO:0043015,GO:0051225,GO:0051321	K16573	TUBGCP6, GCP6; gamma-tubulin complex component 6	Chromosome and associated proteins [BR:ko03036]
gene-8141	gene-8141.1	NC_044904.1_R	1	21836605	21853309	+	Indole-3-acetaldehyde oxidase	GO:0004031,GO:0005506,GO:0009055,GO:0009536,GO:0009688,GO:0009851,GO:0016491,GO:0046872,GO:0050302,GO:0051536,GO:0051537,GO:0055114,GO:0071949	K09842	AAO3; abscisic-aldehyde oxidase [EC:1.2.3.14]	Carotenoid biosynthesis [PATH:ko00906]
gene-8142	gene-8142.1	NC_044904.1_R	1	21874059	21879215	+	Beta-glucosidase BoGH3B	GO:0004553,GO:0005975,GO:0008422,GO:0042597,GO:0085030,GO:0102483,GO:2000899	K05349	bglX; beta-glucosidase [EC:3.2.1.21]	Starch and sucrose metabolism [PATH:ko00500]
gene-8143	gene-8143.1	NC_044904.1_R	1	21888566	21893236	+	Beta-glucosidase BoGH3B	GO:0004553,GO:0005975,GO:0008422,GO:0042597,GO:0085030,GO:0102483,GO:2000899	K05349	bglX; beta-glucosidase [EC:3.2.1.21]	Starch and sucrose metabolism [PATH:ko00500]
gene-8144	gene-8144.1	NC_044904.1_R	1	21903158	21924278	-	Structural maintenance of chromosomes protein 3	GO:0000775,GO:0000785,GO:0003682,GO:0003690,GO:0005515,GO:0005524,GO:0005634,GO:0005694,GO:0005737,GO:0005819,GO:0006281,GO:0007059,GO:0007062,GO:0007064,GO:0008278,GO:0009506,GO:0016363,GO:0016887,GO:0034990,GO:0051276,GO:0051301,GO:0051321,GO:0061775	K06669	SMC3, CSPG6; structural maintenance of chromosome 3 (chondroitin sulfate proteoglycan 6)	Cell cycle [PATH:ko04110]
gene-8145	gene-8145.1	NC_044904.1_R	1	21941899	21946455	-	Serine/threonine-protein phosphatase 7 long form homolog	GO:0004722,GO:0005634,GO:0005829,GO:0046872	-	-	-
gene-8146	gene-8146.1	NC_044904.1_R	1	21950257	21951237	-	-	-	-	-	-
gene-8147	gene-8147.1	NC_044904.1_R	1	21955580	21957184	+	Nuclease HARBI	GO:0003677,GO:0004803,GO:0006313,GO:0016788	-	-	-
gene-8148	gene-8148.1	NC_044904.1_R	1	21957257	21958466	+	L10-interacting MYB domain-containing protein-like	-	-	-	-
gene-8149	gene-8149.1	NC_044904.1_R	1	21959204	21975480	-	Serine/threonine-protein kinase TOUSLED	GO:0001672,GO:0004672,GO:0004674,GO:0004712,GO:0005524,GO:0005634,GO:0005737,GO:0006468,GO:0007059,GO:0018105,GO:0035556,GO:0042802,GO:0106310,GO:1900368	K08864	TLK; tousled-like kinase [EC:2.7.11.1]	Protein kinases [BR:ko01001]
gene-8150	gene-8150.1	NC_044904.1_R	1	21969387	21975305	-	Serine/threonine-protein kinase TOUSLED	GO:0001672,GO:0004674,GO:0004712,GO:0005524,GO:0005634,GO:0005737,GO:0007059,GO:0018105,GO:0035556,GO:0042802,GO:0106310,GO:1900368	-	-	-
gene-8151	gene-8151.1	NC_044904.1_R	1	21977310	21983965	-	Zinc finger, CCHC-type	GO:0003676,GO:0008270	-	-	-
gene-8152	gene-8152.1	NC_044904.1_R	1	22012587	22014026	+	Ubiquitin C-terminal hydrolase 12	GO:0004197,GO:0004843,GO:0005515,GO:0005634,GO:0005737,GO:0005829,GO:0006511,GO:0009867,GO:0010078,GO:0016579,GO:0031647,GO:0070646,GO:2000280	-	-	-
gene-8153	gene-8153.1	NC_044904.1_R	1	22028132	22054674	+	Ubiquitin C-terminal hydrolase 12	GO:0004197,GO:0004843,GO:0005515,GO:0005634,GO:0005737,GO:0005829,GO:0006511,GO:0009867,GO:0010078,GO:0016579,GO:0031647,GO:0070646,GO:2000280	K11838	USP7, UBP15; ubiquitin carboxyl-terminal hydrolase 7 [EC:3.4.19.12]	FoxO signaling pathway [PATH:ko04068]
gene-8154	gene-8154.1	NC_044904.1_R	1	22055864	22059135	+	protein disulfide-isomerase LQY1, chloroplastic	-	-	-	-
gene-8155	gene-8155.1	NC_044904.1_R	1	22061300	22064037	+	Probable carboxylesterase 15	GO:0016787,GO:0080030	-	-	-
gene-8156	gene-8156.1	NC_044904.1_R	1	22072375	22084311	+	Kinesin-like protein KIN-12E	GO:0003777,GO:0005524,GO:0005641,GO:0005819,GO:0005871,GO:0005874,GO:0007018,GO:0008017,GO:0009524,GO:0016887,GO:0051225,GO:1901673	K10400	KIF15; kinesin family member 15	Cytoskeleton proteins [BR:ko04812]
gene-8157	gene-8157.1	NC_044904.1_R	1	22085468	22091907	-	Protease Do-like 10, mitochondrial	GO:0004252,GO:0005515,GO:0005759,GO:0006508	-	-	-
gene-8158	gene-8158.1	NC_044904.1_R	1	22104492	22111397	+	Outer envelope protein 61	GO:0005515,GO:0005789,GO:0009536,GO:0009707,GO:0015031,GO:0016021,GO:0046967	-	-	-
gene-8159	gene-8159.1	NC_044904.1_R	1	22111132	22116916	+	Retrovirus-related Pol polyprotein from transposon RE1	GO:0003676,GO:0003964,GO:0004190,GO:0004519,GO:0006310,GO:0015074,GO:0046872	-	-	-
gene-8160	gene-8160.1	NC_044904.1_R	1	22112861	22113971	-	Retrovirus-related Pol polyprotein from transposon RE1	GO:0003676,GO:0003964,GO:0004190,GO:0004519,GO:0006310,GO:0015074,GO:0046872	-	-	-
gene-8161	gene-8161.1	NC_044904.1_R	1	22125678	22126362	+	Putative B3 domain-containing protein At4g03170	GO:0003677,GO:0005634	-	-	-
gene-8162	gene-8162.1	NC_044904.1_R	1	22147014	22148423	+	-	GO:0003677	-	-	-
gene-8163	gene-8163.1	NC_044904.1_R	1	22162441	22163873	+	Pollen preferential protein	-	-	-	-
gene-8164	gene-8164.1	NC_044904.1_R	1	22166012	22168413	-	Ubiquitin C-terminal hydrolase 12	GO:0004197,GO:0004843,GO:0005634,GO:0005737,GO:0005829,GO:0006511,GO:0009867,GO:0010078,GO:0016579,GO:0031647,GO:0070646,GO:2000280	-	-	-
gene-8165	gene-8165.1	NC_044904.1_R	1	22199437	22208517	-	E3 ubiquitin-protein ligase RHF2A	GO:0004842,GO:0009561,GO:0046872,GO:0051603,GO:0051726,GO:0055046	K19043	RHF; E3 ubiquitin-protein ligase RHF [EC:2.3.2.27]	Ubiquitin system [BR:ko04121]
gene-8166	gene-8166.1	NC_044904.1_R	1	22240705	22246513	+	Fasciclin-like arabinogalactan protein 17	GO:0000325,GO:0005576	-	-	-
gene-8167	gene-8167.1	NC_044904.1_R	1	22255037	22268868	-	Replication factor C subunit 1	GO:0000003,GO:0000712,GO:0003677,GO:0003689,GO:0005524,GO:0005634,GO:0005663,GO:0006260,GO:0006281,GO:0006974,GO:0016887,GO:0051321,GO:0051570	K10754	RFC1; replication factor C subunit 1	DNA replication [PATH:ko03030]
gene-8168	gene-8168.1	NC_044904.1_R	1	22273950	22293124	-	Replication factor C subunit 1	GO:0000003,GO:0000712,GO:0003677,GO:0003689,GO:0005524,GO:0005634,GO:0005663,GO:0006260,GO:0006281,GO:0006974,GO:0016887,GO:0051321,GO:0051570	K10754	RFC1; replication factor C subunit 1	DNA replication [PATH:ko03030]
gene-8169	gene-8169.1	NC_044904.1_R	1	22314156	22320024	-	Protein STRICTOSIDINE SYNTHASE-LIKE 3	GO:0000325,GO:0005783,GO:0009058,GO:0016844	-	-	-
gene-8170	gene-8170.1	NC_044904.1_R	1	22329109	22338264	+	Putative axial regulator YABBY 2	GO:0000976,GO:0003700,GO:0005634,GO:0007275,GO:0010158,GO:0045165,GO:0046872	K25796	-	-
gene-8171	gene-8171.1	NC_044904.1_R	1	22337287	22338260	+	Putative axial regulator YABBY 2	GO:0000976,GO:0003700,GO:0005634,GO:0010158,GO:0045165,GO:0046872	-	-	-
gene-8172	gene-8172.1	NC_044904.1_R	1	22353821	22366451	-	Ubiquitin carboxyl-terminal hydrolase 8	GO:0004843,GO:0006511,GO:0016579	K21343	USP15; ubiquitin carboxyl-terminal hydrolase 15 [EC:3.4.19.12]	Mitophagy - animal [PATH:ko04137]
gene-8173	gene-8173.1	NC_044904.1_R	1	22368701	22377054	-	Putative phosphatidylglycerol/phosphatidylinositol transfer protein	-	-	-	-
gene-8174	gene-8174.1	NC_044904.1_R	1	22420023	22430122	+	Methyl-CpG-binding domain-containing protein 10	GO:0003677,GO:0005634,GO:0005829,GO:0008327	-	-	-
gene-8175	gene-8175.1	NC_044904.1_R	1	22431515	22437797	-	MD-2-related lipid-recognition protein ROSY1	GO:0005737,GO:0008429,GO:0009651,GO:0009958,GO:0015918,GO:0032366,GO:0032934	-	-	-
gene-8176	gene-8176.1	NC_044904.1_R	1	22439843	22443356	+	Putative proline-rich receptor-like protein kinase PERK11	GO:0004672,GO:0004674,GO:0004712,GO:0005524,GO:0005886,GO:0006468,GO:0016021,GO:0106310	-	-	-
gene-8177	gene-8177.1	NC_044904.1_R	1	22443835	22446437	-	DnaJ protein homolog ANJ1	GO:0005524,GO:0006457,GO:0009408,GO:0016020,GO:0030544,GO:0031072,GO:0046872,GO:0051082	K09503	DNAJA2; DnaJ homolog subfamily A member 2	Protein processing in endoplasmic reticulum [PATH:ko04141]
gene-8178	gene-8178.1	NC_044904.1_R	1	22451597	22459100	-	Zinc finger matrin-type protein 2	GO:0000398,GO:0003677,GO:0005634,GO:0008270,GO:0046540,GO:0071005	K12848	SNU23; U4/U6.U5 tri-snRNP component SNU23	Spliceosome [PATH:ko03040]
gene-8179	gene-8179.1	NC_044904.1_R	1	22467336	22474613	+	Serine/threonine-protein phosphatase 7	GO:0004722,GO:0005634,GO:0005654,GO:0005829,GO:0009408,GO:0009585,GO:0009785,GO:0016787,GO:0046872	K04460	PPP5C; serine/threonine-protein phosphatase 5 [EC:3.1.3.16]	MAPK signaling pathway [PATH:ko04010]
gene-8180	gene-8180.1	NC_044904.1_R	1	22478172	22486417	+	Protein IQ-DOMAIN 5	GO:0005515,GO:0005516,GO:0005635,GO:0005876,GO:0005886,GO:0007017,GO:0009524,GO:0009574,GO:0016020,GO:0035556,GO:0051211,GO:0055028,GO:0070507,GO:0072699,GO:0090436,GO:2001006	-	-	-
gene-8181	gene-8181.1	NC_044904.1_R	1	22494751	22497497	+	Glycosyltransferase BC10	GO:0000139,GO:0009664,GO:0016020,GO:0016021,GO:0016757,GO:0030244	-	-	-
gene-8182	gene-8182.1	NC_044904.1_R	1	22505028	22509060	+	-	-	-	-	-
gene-8183	gene-8183.1	NC_044904.1_R	1	22519919	22526961	+	Phorbol-ester/DAG-type domain-containing protein	-	-	-	-
gene-8184	gene-8184.1	NC_044904.1_R	1	22530961	22537916	-	Outer envelope protein 39, chloroplastic	GO:0001401,GO:0009507,GO:0009658,GO:0009707,GO:0009793,GO:0015267,GO:0016021,GO:0019867,GO:0040008,GO:0045040	-	-	-
gene-8185	gene-8185.1	NC_044904.1_R	1	22580451	22588383	+	GTPase LSG1-2	GO:0003924,GO:0005525,GO:0005634,GO:0005730,GO:0005829,GO:0006364,GO:0042254,GO:0043022,GO:0048366,GO:0048825,GO:0090070,GO:2000012	K14539	LSG1; large subunit GTPase 1 [EC:3.6.1.-]	Ribosome biogenesis in eukaryotes [PATH:ko03008]
gene-8186	gene-8186.1	NC_044904.1_R	1	22613494	22630294	+	Serine/threonine-protein phosphatase BSL3	GO:0005515,GO:0005634,GO:0005777,GO:0009742,GO:0016787,GO:0046872	-	-	-
gene-8187	gene-8187.1	NC_044904.1_R	1	22642132	22650598	-	DnaJ domain	-	K09528	DNAJC8; DnaJ homolog subfamily C member 8	Spliceosome [BR:ko03041]
gene-8188	gene-8188.1	NC_044904.1_R	1	22663131	22665328	-	Protein FAF-like, chloroplastic	GO:0005634,GO:0005737,GO:0005783,GO:0009507,GO:0009788,GO:0010922,GO:0019902,GO:0042326,GO:0047485	-	-	-
gene-8189	gene-8189.1	NC_044904.1_R	1	22702004	22703587	+	E3 ubiquitin-protein ligase PUB23	GO:0002679,GO:0004842,GO:0005829,GO:0006952,GO:0009414,GO:0016567,GO:0051865	-	-	-
gene-8190	gene-8190.1	NC_044904.1_R	1	22737944	22739411	-	E3 ubiquitin-protein ligase PUB24	GO:0004842,GO:0006952,GO:0016567	-	-	-
gene-8191	gene-8191.1	NC_044904.1_R	1	22771046	22773839	-	-	-	-	-	-
gene-8192	gene-8192.1	NC_044904.1_R	1	22816189	22819984	-	BEL1-like homeodomain protein 1	GO:0000978,GO:0000981,GO:0003677,GO:0003700,GO:0005634,GO:0005737,GO:0006355,GO:0006357,GO:0009610,GO:0009737,GO:0010197,GO:0010201,GO:0042803,GO:0046982	-	-	-
gene-8193	gene-8193.1	NC_044904.1_R	1	23025497	23033418	+	Transcription factor LHW	GO:0003677,GO:0003700,GO:0005634,GO:0006355,GO:0010078,GO:0010089,GO:0010479,GO:0045893,GO:0046983,GO:0048364	-	-	-
gene-8194	gene-8194.1	NC_044904.1_R	1	23070911	23073592	+	Aluminum-activated malate transporter 2	GO:0009705,GO:0015743,GO:0016021	-	-	-
gene-8195	gene-8195.1	NC_044904.1_R	1	23096502	23098983	+	Aluminum-activated malate transporter 2	GO:0009705,GO:0015743,GO:0016021	-	-	-
gene-8196	gene-8196.1	NC_044904.1_R	1	23128033	23138845	+	Aluminum-activated malate transporter 2	GO:0009705,GO:0015743,GO:0016021	-	-	-
gene-8197	gene-8197.1	NC_044904.1_R	1	23152167	23154703	+	Aluminum-activated malate transporter 2	GO:0009705,GO:0015743,GO:0016021	-	-	-
gene-8198	gene-8198.1	NC_044904.1_R	1	23167101	23168002	+	Uncharacterized mitochondrial protein AtMg00860	GO:0005739	-	-	-
gene-8199	gene-8199.1	NC_044904.1_R	1	23171820	23175637	+	Aluminum-activated malate transporter 8	GO:0009705,GO:0015743,GO:0016021	-	-	-
gene-8200	gene-8200.1	NC_044904.1_R	1	23186952	23189746	+	Aluminum-activated malate transporter 8	GO:0009705,GO:0015743,GO:0016021	-	-	-
gene-8201	gene-8201.1	NC_044904.1_R	1	23203147	23208446	+	Aluminum-activated malate transporter 8	GO:0009705,GO:0015743,GO:0016021	-	-	-
gene-8202	gene-8202.1	NC_044904.1_R	1	23263807	23268758	+	Histone deacetylase 8	GO:0005634,GO:0005737,GO:0006325,GO:0008270,GO:0032041	-	-	-
gene-8203	gene-8203.1	NC_044904.1_R	1	23284849	23290023	+	Receptor protein kinase TMK1	GO:0004672,GO:0004675,GO:0004712,GO:0005515,GO:0005524,GO:0005576,GO:0005634,GO:0005886,GO:0006468,GO:0007165,GO:0016021,GO:0106310	-	-	-
gene-8204	gene-8204.1	NC_044904.1_R	1	23292444	23294141	+	Pentatricopeptide repeat-containing protein At1g05750, chloroplastic	GO:0003723,GO:0009451,GO:0009507,GO:0043231	-	-	-
gene-8205	gene-8205.1	NC_044904.1_R	1	23295614	23296558	-	Putative pentatricopeptide repeat-containing protein At3g11460, mitochondrial	GO:0003723,GO:0005739,GO:0006397,GO:0008270,GO:0009451,GO:0016554,GO:0043231	-	-	-
gene-8206	gene-8206.1	NC_044904.1_R	1	23323340	23323921	-	-	-	-	-	-
gene-8207	gene-8207.1	NC_044904.1_R	1	23357351	23365362	+	Protein argonaute 4	GO:0000791,GO:0003676,GO:0003682,GO:0004521,GO:0005515,GO:0005654,GO:0005730,GO:0006306,GO:0006417,GO:0009055,GO:0015030,GO:0016458,GO:0019048,GO:0030422,GO:0031048,GO:0035197,GO:0035198,GO:0042742,GO:0051567,GO:0051607,GO:0070919,GO:0080188	K11593	ELF2C, AGO; eukaryotic translation initiation factor 2C	Axon regeneration [PATH:ko04361]
gene-8208	gene-8208.1	NC_044904.1_R	1	23364826	23365933	-	Lamin-like protein	GO:0000325,GO:0005886,GO:0009055,GO:0009536,GO:0031225,GO:0046658	-	-	-
gene-8209	gene-8209.1	NC_044904.1_R	1	23396379	23399704	+	Protein ETHYLENE INSENSITIVE 3	GO:0000976,GO:0001666,GO:0003677,GO:0003682,GO:0003700,GO:0005634,GO:0006355,GO:0009723,GO:0009873,GO:0010182,GO:0016573,GO:0019900,GO:0042393,GO:0042742,GO:2000082	K14514	EIN3; ethylene-insensitive protein 3	MAPK signaling pathway - plant [PATH:ko04016]
gene-8210	gene-8210.1	NC_044904.1_R	1	23410198	23417514	+	Probable inactive receptor kinase At5g10020	GO:0004672,GO:0005515,GO:0005524,GO:0005886,GO:0006468,GO:0016021	-	-	-
gene-8211	gene-8211.1	NC_044904.1_R	1	23432668	23433827	+	NDR1/HIN1-like protein 13	GO:0005886,GO:0009506,GO:0016021,GO:0042742	-	-	-
gene-8212	gene-8212.1	NC_044904.1_R	1	23441311	23441692	+	-	-	-	-	-
gene-8213	gene-8213.1	NC_044904.1_R	1	23446417	23450161	-	Non-specific lipid transfer protein GPI-anchored 2	GO:0005886,GO:0006869,GO:0008289,GO:0031225,GO:0042335,GO:0046658,GO:0050832	-	-	-
gene-8214	gene-8214.1	NC_044904.1_R	1	23467815	23468223	+	-	-	-	-	-
gene-8215	gene-8215.1	NC_044904.1_R	1	23467964	23475326	+	Short-chain dehydrogenase/reductase 2b	GO:0005829,GO:0008106,GO:0055114	K15095	E1.1.1.208; (+)-neomenthol dehydrogenase [EC:1.1.1.208]	Monoterpenoid biosynthesis [PATH:ko00902]
gene-8216	gene-8216.1	NC_044904.1_R	1	23481982	23484865	+	Salutaridine reductase	GO:0009820,GO:0047037,GO:0055114	-	-	-
gene-8217	gene-8217.1	NC_044904.1_R	1	23489432	23493280	+	Short-chain dehydrogenase/reductase 2b	GO:0005829,GO:0008106,GO:0055114	K15095	E1.1.1.208; (+)-neomenthol dehydrogenase [EC:1.1.1.208]	Monoterpenoid biosynthesis [PATH:ko00902]
gene-8218	gene-8218.1	NC_044904.1_R	1	23495147	23501826	-	Bifunctional aspartokinase/homoserine dehydrogenase	GO:0004072,GO:0004412,GO:0005524,GO:0006520,GO:0009088,GO:0009089,GO:0009090,GO:0016491,GO:0050661,GO:0055114	-	-	-
gene-8219	gene-8219.1	NC_044904.1_R	1	23503514	23512328	+	Protein FAR1-RELATED SEQUENCE 3	GO:0005634,GO:0006355,GO:0008270,GO:0009506	-	-	-
gene-8220	gene-8220.1	NC_044904.1_R	1	23515498	23529033	-	Serrate RNA effector molecule	GO:0000381,GO:0003677,GO:0003700,GO:0005634,GO:0005730,GO:0005846,GO:0006355,GO:0006397,GO:0008380,GO:0010267,GO:0010445,GO:0016604,GO:0016607,GO:0031053,GO:0046872,GO:0048367,GO:0048509,GO:2000011	-	-	-
gene-8221	gene-8221.1	NC_044904.1_R	1	23557044	23560018	+	60S ribosomal protein L30	GO:0003723,GO:0003735,GO:0022625	K02908	RP-L30e, RPL30; large subunit ribosomal protein L30e	Ribosome [PATH:ko03010]
gene-8222	gene-8222.1	NC_044904.1_R	1	23561019	23566363	+	Fe(3+) dicitrate transport system permease	-	-	-	-
gene-8223	gene-8223.1	NC_044904.1_R	1	23567929	23568987	+	NAM-associated domain-containing protein	-	-	-	-
gene-8224	gene-8224.1	NC_044904.1_R	1	23589557	23601461	+	Nitrate regulatory gene2 protein	GO:0005634,GO:0010167,GO:0015706,GO:0071249,GO:0071705,GO:1901698	-	-	-
gene-8225	gene-8225.1	NC_044904.1_R	1	23602430	23604870	+	F-box/WD-40 repeat-containing protein At5g21040	GO:0005515,GO:0005634,GO:0005737,GO:0016036	-	-	-
gene-8226	gene-8226.1	NC_044904.1_R	1	23609412	23612249	+	GDSL esterase/lipase At1g71250	GO:0005576,GO:0016042,GO:0016298,GO:0016788	-	-	-
gene-8227	gene-8227.1	NC_044904.1_R	1	23613710	23615542	+	Geranylgeranyl diphosphate reductase, chloroplastic	GO:0005739,GO:0009507,GO:0009534,GO:0009535,GO:0009941,GO:0010189,GO:0015979,GO:0015995,GO:0031969,GO:0045550,GO:0071949,GO:0102067	K10960	chlP, bchP; geranylgeranyl diphosphate/geranylgeranyl-bacteriochlorophyllide a reductase [EC:1.3.1.83 1.3.1.111]	Porphyrin metabolism [PATH:ko00860]
gene-8228	gene-8228.1	NC_044904.1_R	1	23620409	23636975	+	Probable apyrase 6	GO:0005524,GO:0009134,GO:0009901,GO:0010584,GO:0016020,GO:0016021,GO:0016787,GO:0017110,GO:0030659,GO:0102485,GO:0102486,GO:0102487,GO:0102488,GO:0102489,GO:0102490,GO:0102491	K01510	ENTPD1_3_8, CD39; apyrase [EC:3.6.1.5]	Purine metabolism [PATH:ko00230]
gene-8229	gene-8229.1	NC_044904.1_R	1	23639180	23647093	+	T-complex protein 1 subunit eta	GO:0005524,GO:0005829,GO:0005832,GO:0006457,GO:0016887,GO:0051082	K09499	CCT7; T-complex protein 1 subunit eta	Chaperones and folding catalysts [BR:ko03110]
gene-8230	gene-8230.1	NC_044904.1_R	1	23648097	23653937	-	NADH--cytochrome b5 reductase 1	GO:0004128,GO:0005741,GO:0005783,GO:0009505,GO:0009536,GO:0016021,GO:0016491,GO:0022900,GO:0055114	K00326	E1.6.2.2; cytochrome-b5 reductase [EC:1.6.2.2]	Amino sugar and nucleotide sugar metabolism [PATH:ko00520]
gene-8231	gene-8231.1	NC_044904.1_R	1	23658788	23663435	+	FHA domain-containing protein	GO:0005515	-	-	-
gene-8232	gene-8232.1	NC_044904.1_R	1	23665256	23667651	+	Putative F-box/LRR-repeat protein 22	GO:0005515	-	-	-
gene-8233	gene-8233.1	NC_044904.1_R	1	23672874	23673815	-	Disease resistance protein Roq1	GO:0005515,GO:0006952,GO:0007165,GO:0043531,GO:0050135,GO:0061809	-	-	-
gene-8234	gene-8234.1	NC_044904.1_R	1	23682587	23683686	+	Thaumatin-like protein	GO:0005576,GO:0031640,GO:0050832	-	-	-
gene-8235	gene-8235.1	NC_044904.1_R	1	23687138	23690512	-	RINT1-like protein MAG2L	GO:0005783,GO:0005789,GO:0006890,GO:0015031,GO:0030134,GO:0030142,GO:0048193,GO:0060628,GO:0070939	K20474	RINT1, TIP20; RAD50-interacting protein 1	Membrane trafficking [BR:ko04131]
gene-8236	gene-8236.1	NC_044904.1_R	1	23703638	23709111	+	Urease accessory protein F	GO:0006807,GO:0016151,GO:0043419,GO:0150006,GO:1905182	K03188	ureF; urease accessory protein	Protein processing
gene-8237	gene-8237.1	NC_044904.1_R	1	23722233	23729348	+	Transcription factor GAMYB	GO:0003677,GO:0005634,GO:0006355,GO:0009555,GO:0030154,GO:0048653	K09422	MYBP; transcription factor MYB, plant	Transcription factors [BR:ko03000]
gene-8238	gene-8238.1	NC_044904.1_R	1	23733221	23734726	-	Zinc finger protein ZAT9	GO:0000976,GO:0003700,GO:0005634,GO:0006355,GO:0046872	-	-	-
gene-8239	gene-8239.1	NC_044904.1_R	1	23739947	23746245	-	tRNA (guanine(10)-N2)-methyltransferase homolog	GO:0000049,GO:0004809,GO:0005737,GO:0008168	K15430	TRM11, TRMT11; tRNA (guanine10-N2)-methyltransferase [EC:2.1.1.214]	Transfer RNA biogenesis [BR:ko03016]
gene-8240	gene-8240.1	NC_044904.1_R	1	23815788	23816213	-	glycine-rich cell wall structural protein-like	-	-	-	-
gene-8241	gene-8241.1	NC_044904.1_R	1	23839482	23839661	-	-	-	-	-	-
gene-8242	gene-8242.1	NC_044904.1_R	1	23852269	23853464	+	-	-	-	-	-
gene-8243	gene-8243.1	NC_044904.1_R	1	23862852	23863277	-	-	-	-	-	-
gene-8244	gene-8244.1	NC_044904.1_R	1	23936793	23937640	+	Domain of unknown function (DUF4283)	-	-	-	-
gene-8245	gene-8245.1	NC_044904.1_R	1	23942796	23943377	+	Reverse transcriptase-like	GO:0003676,GO:0004523	-	-	-
gene-8246	gene-8246.1	NC_044904.1_R	1	23949420	23950551	-	Cytochrome P450 704C1	GO:0004497,GO:0005506,GO:0016021,GO:0016705,GO:0020037,GO:0055114	-	-	-
gene-8247	gene-8247.1	NC_044904.1_R	1	23956090	23958287	+	Elongation factor 1-beta 1	GO:0003746,GO:0005085,GO:0005829,GO:0005853,GO:0005886,GO:0006414,GO:0009536	K03232	EEF1B; elongation factor 1-beta	Translation factors [BR:ko03012]
gene-8248	gene-8248.1	NC_044904.1_R	1	23979934	23982454	+	Probable E3 ubiquitin-protein ligase RHC1A	GO:0005634,GO:0006511,GO:0008270,GO:0009505,GO:0009651,GO:0009938,GO:0016567,GO:0046872,GO:0061630	K11982	RNF115_126; E3 ubiquitin-protein ligase RNF115/126 [EC:2.3.2.27]	Membrane trafficking [BR:ko04131]
gene-8249	gene-8249.1	NC_044904.1_R	1	23988741	24003131	-	Tyrosine-specific transport system	GO:0003333,GO:0005886,GO:0005887,GO:0015173	K03834	tyrP; tyrosine-specific transport protein	Transporters [BR:ko02000]
gene-8250	gene-8250.1	NC_044904.1_R	1	24003990	24012641	+	4-diphosphocytidyl-2-C-methyl-D-erythritol kinase, chloroplastic/chromoplastic	GO:0005524,GO:0009507,GO:0009509,GO:0016114,GO:0019288,GO:0050515	K00919	ispE; 4-diphosphocytidyl-2-C-methyl-D-erythritol kinase [EC:2.7.1.148]	Terpenoid backbone biosynthesis [PATH:ko00900]
gene-8251	gene-8251.1	NC_044904.1_R	1	24012912	24015210	-	UBA domain-containing protein	-	-	-	-
gene-8252	gene-8252.1	NC_044904.1_R	1	24023489	24028654	-	zinc-binding in reverse transcriptase	-	-	-	-
gene-8253	gene-8253.1	NC_044904.1_R	1	24032850	24033275	-	SNF1-related protein kinase regulatory subunit beta-3	GO:0005515,GO:0005737,GO:0005975,GO:0009507,GO:0009569,GO:0009744,GO:0019887,GO:0031588,GO:0043562,GO:1901982	-	-	-
gene-8254	gene-8254.1	NC_044904.1_R	1	24042957	24043460	-	-	-	-	-	-
gene-8255	gene-8255.1	NC_044904.1_R	1	24115848	24123155	-	P-loop NTPase domain-containing protein LPA1 homolog 1	GO:0010264	-	-	-
gene-8256	gene-8256.1	NC_044904.1_R	1	24143111	24148410	-	RuBisCO large subunit-binding protein subunit alpha, chloroplastic	GO:0005524,GO:0009507,GO:0016887,GO:0042026	-	-	-
gene-8257	gene-8257.1	NC_044904.1_R	1	24160017	24163031	-	L10-interacting MYB domain-containing protein-like	-	-	-	-
gene-8258	gene-8258.1	NC_044904.1_R	1	24178261	24182721	+	Cytochrome P450 72A397	GO:0005506,GO:0016021,GO:0016134,GO:0016705,GO:0016712,GO:0020037,GO:0055114	-	-	-
gene-8259	gene-8259.1	NC_044904.1_R	1	24214936	24219411	+	Cytochrome P450 72A397	GO:0005506,GO:0016021,GO:0016134,GO:0016705,GO:0016712,GO:0020037,GO:0055114	-	-	-
gene-8260	gene-8260.1	NC_044904.1_R	1	24256511	24256861	-	-	-	-	-	-
gene-8261	gene-8261.1	NC_044904.1_R	1	24259181	24263324	-	OVARIAN TUMOR DOMAIN-containing deubiquitinating enzyme 9	GO:0004843,GO:0016579	-	-	-
gene-8262	gene-8262.1	NC_044904.1_R	1	24265147	24269634	+	Cytochrome P450 72A397	GO:0005506,GO:0016021,GO:0016134,GO:0016705,GO:0016712,GO:0020037,GO:0055114	-	-	-
gene-8263	gene-8263.1	NC_044904.1_R	1	24272152	24272426	+	Glutathione S-transferase F11	GO:0004364,GO:0005737,GO:0005829,GO:0006749,GO:0006979,GO:0009407,GO:0043295	-	-	-
gene-8264	gene-8264.1	NC_044904.1_R	1	24272802	24277357	-	Cytochrome P450 CYP72A219	GO:0004497,GO:0005506,GO:0016021,GO:0016705,GO:0020037,GO:0055114	-	-	-
gene-8265	gene-8265.1	NC_044904.1_R	1	24297654	24306409	-	OVARIAN TUMOR DOMAIN-containing deubiquitinating enzyme 9	GO:0004843,GO:0016579	-	-	-
gene-8266	gene-8266.1	NC_044904.1_R	1	24310544	24322362	+	ABC transporter G family member 28	GO:0005524,GO:0009860,GO:0015846,GO:0016021,GO:0042626,GO:0090404,GO:0099503,GO:0140359	-	-	-
gene-8267	gene-8267.1	NC_044904.1_R	1	24341903	24347034	+	ABC transporter G family member 28	GO:0005524,GO:0009860,GO:0015846,GO:0016021,GO:0042626,GO:0090404,GO:0099503,GO:0140359	-	-	-
gene-8268	gene-8268.1	NC_044904.1_R	1	24368254	24374122	+	Ternary complex factor MIP1, leucine-zipper	-	-	-	-
gene-8269	gene-8269.1	NC_044904.1_R	1	24377950	24379807	-	Transposon Tf2-11 polyprotein	GO:0003677,GO:0003723,GO:0003887,GO:0003964,GO:0004190,GO:0004519,GO:0005634,GO:0006310,GO:0015074,GO:0046872	-	-	-
gene-8270	gene-8270.1	NC_044904.1_R	1	24379859	24382434	-	Transposon Ty3-G Gag-Pol polyprotein	GO:0000943,GO:0003677,GO:0003723,GO:0003887,GO:0003964,GO:0004190,GO:0004523,GO:0004540,GO:0005524,GO:0005634,GO:0005737,GO:0006310,GO:0008233,GO:0008270,GO:0015074,GO:0032197	-	-	-
gene-8271	gene-8271.1	NC_044904.1_R	1	24397553	24399786	+	Retrotransposon gag protein	-	-	-	-
gene-8272	gene-8272.1	NC_044904.1_R	1	24417092	24422950	+	Cyclic nucleotide-gated ion channel 1	GO:0005216,GO:0005516,GO:0005886,GO:0006811,GO:0016020,GO:0016021,GO:0030552,GO:0030553,GO:0055085	K05391	CNGC; cyclic nucleotide gated channel, plant	Plant-pathogen interaction [PATH:ko04626]
gene-8273	gene-8273.1	NC_044904.1_R	1	24435359	24438792	+	Putative electron transporter	-	-	-	-
gene-8274	gene-8274.1	NC_044904.1_R	1	24471217	24478607	+	Cyclic nucleotide-gated ion channel 1	GO:0005216,GO:0005516,GO:0005886,GO:0006811,GO:0016020,GO:0016021,GO:0030552,GO:0030553,GO:0055085	-	-	-
gene-8275	gene-8275.1	NC_044904.1_R	1	24484757	24495862	+	Telomere repeat-binding protein 4	-	-	-	-
gene-8276	gene-8276.1	NC_044904.1_R	1	24497283	24499443	-	LysM domain receptor-like kinase 3	GO:0004672,GO:0004674,GO:0005524,GO:0005886,GO:0006468,GO:0006952,GO:0009737,GO:0009738,GO:0009789,GO:0016021,GO:0019199,GO:0031348,GO:0045087,GO:0050832	-	-	-
gene-8277	gene-8277.1	NC_044904.1_R	1	24543061	24553028	+	BEL1-like homeodomain protein 8	GO:0000978,GO:0000981,GO:0003677,GO:0003700,GO:0005634,GO:0006355,GO:0006357,GO:0007389,GO:0010076,GO:0010077,GO:0010223,GO:0010228,GO:0010229,GO:0080006,GO:1905393	-	-	-
gene-8278	gene-8278.1	NC_044904.1_R	1	24757155	24760674	+	Alpha carbonic anhydrase 7	GO:0004089,GO:0006730,GO:0008270,GO:0009570,GO:0016836	K01674	cah; carbonic anhydrase [EC:4.2.1.1]	Nitrogen metabolism [PATH:ko00910]
gene-8279	gene-8279.1	NC_044904.1_R	1	24809761	24810149	+	-	-	-	-	-
gene-8280	gene-8280.1	NC_044904.1_R	1	24814050	24815358	-	Copia protein	GO:0003676,GO:0004190,GO:0005524,GO:0008270,GO:0015074	-	-	-
gene-8281	gene-8281.1	NC_044904.1_R	1	24815400	24816239	-	Retrovirus-related Pol polyprotein from transposon TNT 1-94	-	-	-	-
gene-8282	gene-8282.1	NC_044904.1_R	1	24816309	24817301	-	Retrovirus-related Pol polyprotein from transposon TNT 1-94	GO:0015074	-	-	-
gene-8283	gene-8283.1	NC_044904.1_R	1	24830089	24831538	-	Gag-Pol polyprotein	GO:0003676,GO:0003677,GO:0003723,GO:0003887,GO:0003964,GO:0004190,GO:0004523,GO:0006310,GO:0008270,GO:0015074,GO:0016020,GO:0019013,GO:0019068,GO:0020002,GO:0039660,GO:0044185,GO:0044826,GO:0046718,GO:0072494,GO:0075713	-	-	-
gene-8284	gene-8284.1	NC_044904.1_R	1	24831581	24833164	-	Retrovirus-related Pol polyprotein from transposon 297	GO:0003676,GO:0003964,GO:0004190,GO:0004519,GO:0015074	-	-	-
gene-8285	gene-8285.1	NC_044904.1_R	1	24833461	24834030	-	-	-	-	-	-
gene-8286	gene-8286.1	NC_044904.1_R	1	24834104	24835140	-	Retrotransposon gag protein	-	-	-	-
gene-8287	gene-8287.1	NC_044904.1_R	1	24835856	24836114	-	-	-	-	-	-
gene-8288	gene-8288.1	NC_044904.1_R	1	24858211	24859928	+	Alpha carbonic anhydrase 7	GO:0004089,GO:0006730,GO:0008270,GO:0009570,GO:0016836	-	-	-
gene-8289	gene-8289.1	NC_044904.1_R	1	24862687	24865371	+	E3 ubiquitin-protein ligase WAV3	GO:0005680,GO:0008270,GO:0009630,GO:0016567,GO:0031145,GO:0046872,GO:0048364,GO:0061630,GO:0097602	-	-	-
gene-8290	gene-8290.1	NC_044904.1_R	1	24872625	24878445	+	Receptor-like serine/threonine-protein kinase NCRK	GO:0004672,GO:0004674,GO:0004712,GO:0005524,GO:0005768,GO:0005886,GO:0006468,GO:0010008,GO:0010089,GO:0012505,GO:0016021,GO:0051020,GO:0106310	-	-	-
gene-8291	gene-8291.1	NC_044904.1_R	1	24879598	24879932	+	CYSTM domain-containing protein	-	-	-	-
gene-8292	gene-8292.1	NC_044904.1_R	1	24885631	24894044	+	Exosome complex component RRP41-like	GO:0000176,GO:0000177,GO:0003723,GO:0005634,GO:0005730,GO:0005737,GO:0006364,GO:0008408,GO:0009845,GO:0016075,GO:0034427,GO:0034475,GO:0071028,GO:0071051,GO:0090351	K12587	MTR3, EXOSC6; exosome complex component MTR3	RNA degradation [PATH:ko03018]
gene-8293	gene-8293.1	NC_044904.1_R	1	24906039	24913695	+	Protein CNGC15c	GO:0005216,GO:0005249,GO:0005515,GO:0005516,GO:0005886,GO:0006811,GO:0016020,GO:0016021,GO:0030552,GO:0030553,GO:0031965,GO:0044325,GO:0055085	-	-	-
gene-8294	gene-8294.1	NC_044904.1_R	1	24911288	24913380	+	Protein CNGC15c	GO:0005249,GO:0005515,GO:0016021,GO:0031965,GO:0044325	-	-	-
gene-8295	gene-8295.1	NC_044904.1_R	1	24948446	24953242	+	Protein CNGC15c	GO:0005216,GO:0005249,GO:0006811,GO:0016020,GO:0016021,GO:0031965,GO:0044325,GO:0055085	K05391	CNGC; cyclic nucleotide gated channel, plant	Plant-pathogen interaction [PATH:ko04626]
gene-8296	gene-8296.1	NC_044904.1_R	1	24981868	24989478	+	Protein CNGC15c	GO:0005216,GO:0005249,GO:0005515,GO:0006811,GO:0016020,GO:0016021,GO:0031965,GO:0044325,GO:0055085	-	-	-
gene-8297	gene-8297.1	NC_044904.1_R	1	25012217	25013158	-	Reverse transcriptase-like	GO:0003676,GO:0004523	-	-	-
gene-8298	gene-8298.1	NC_044904.1_R	1	25014376	25015617	-	-	-	-	-	-
gene-8299	gene-8299.1	NC_044904.1_R	1	25039997	25046407	+	Protein CNGC15c	GO:0005216,GO:0005249,GO:0006811,GO:0016020,GO:0016021,GO:0031965,GO:0044325,GO:0055085	K05391	CNGC; cyclic nucleotide gated channel, plant	Plant-pathogen interaction [PATH:ko04626]
gene-8300	gene-8300.1	NC_044904.1_R	1	25080610	25085670	+	Protein CNGC15c	GO:0005216,GO:0005249,GO:0006811,GO:0016020,GO:0016021,GO:0031965,GO:0044325,GO:0055085	K05391	CNGC; cyclic nucleotide gated channel, plant	Plant-pathogen interaction [PATH:ko04626]
gene-8301	gene-8301.1	NC_044904.1_R	1	25129457	25134351	+	Cytokinin riboside 5'-monophosphate phosphoribohydrolase LOG1	GO:0005634,GO:0005829,GO:0009691,GO:0016799,GO:0102682	K22522	LOG; cytokinin riboside 5'-monophosphate phosphoribohydrolase [EC:3.2.2.-]	Enzymes with EC numbers
gene-8302	gene-8302.1	NC_044904.1_R	1	25171907	25177937	+	Glycosyltransferase family protein 2	-	-	-	-
gene-8303	gene-8303.1	NC_044904.1_R	1	25186933	25193600	+	Zinc finger protein with KRAB and SCAN domains 5 like	-	-	-	-
gene-8304	gene-8304.1	NC_044904.1_R	1	25198933	25202482	+	UDP-xylose transporter 1	GO:0000139,GO:0005338,GO:0005464,GO:0005783,GO:0005789,GO:0005794,GO:0008643,GO:0015297,GO:0015790,GO:0016021,GO:1900030	K15285	SLC35E3; solute carrier family 35, member E3	Transporters [BR:ko02000]
gene-8305	gene-8305.1	NC_044904.1_R	1	25260479	25271453	+	Protein ENHANCED DISEASE RESISTANCE 2	GO:0005789,GO:0005886,GO:0008289,GO:0009626,GO:0009723,GO:0009751,GO:0009873,GO:0010008,GO:0016021,GO:0070273,GO:1900056,GO:1900150	-	-	-
gene-8306	gene-8306.1	NC_044904.1_R	1	25283933	25294507	+	Protein-tyrosine sulfotransferase	GO:0000139,GO:0005768,GO:0005794,GO:0005802,GO:0008476,GO:0009733,GO:0010082,GO:0010366,GO:0010468,GO:0015015,GO:0016021,GO:0017095,GO:0019827,GO:0045087,GO:0055070	K22218	TPST; protein-tyrosine sulfotransferase [EC:2.8.2.20]	Enzymes with EC numbers
gene-8307	gene-8307.1	NC_044904.1_R	1	25300238	25303412	+	GATA transcription factor 11	GO:0003700,GO:0005634,GO:0006355,GO:0008270,GO:0030154,GO:0043565	-	-	-
gene-8308	gene-8308.1	NC_044904.1_R	1	25327780	25331036	+	Auxin response factor 18	GO:0003677,GO:0005634,GO:0006355,GO:0009725,GO:0009734	-	-	-
gene-8309	gene-8309.1	NC_044904.1_R	1	25346305	25350587	-	Ubiquitin-like protein 5	GO:0000398,GO:0005634,GO:0005737,GO:0005829,GO:0006464,GO:0008380,GO:0031386	K13113	UBL5, HUB1; ubiquitin-like protein 5	Longevity regulating pathway - worm [PATH:ko04212]
gene-8310	gene-8310.1	NC_044904.1_R	1	25367124	25381450	-	Serine/threonine-protein phosphatase 6 regulatory subunit 2	GO:0005634,GO:0005829,GO:0019888,GO:0019903,GO:0043231,GO:0043666	K15501	PPP6R3, SAPS3; serine/threonine-protein phosphatase 6 regulatory subunit 3	Protein phosphatases and associated proteins [BR:ko01009]
gene-8311	gene-8311.1	NC_044904.1_R	1	25402670	25404658	+	-	-	-	-	-
gene-8312	gene-8312.1	NC_044904.1_R	1	25410471	25415167	+	CASP-like protein 5A2	GO:0005886,GO:0016020,GO:0016021	-	-	-
gene-8313	gene-8313.1	NC_044904.1_R	1	25422265	25429315	-	Homeobox-leucine zipper protein REVOLUTA	GO:0000976,GO:0003677,GO:0003700,GO:0005634,GO:0008289,GO:0009855,GO:0009944,GO:0009956,GO:0010014,GO:0010051,GO:0010089,GO:0030154	K09338	HD-ZIP; homeobox-leucine zipper protein	Transcription factors [BR:ko03000]
gene-8314	gene-8314.1	NC_044904.1_R	1	25449230	25453452	-	Double-stranded RNA-binding protein 2	GO:0003725,GO:0005737,GO:0035196,GO:0070919	-	-	-
gene-8315	gene-8315.1	NC_044904.1_R	1	25497442	25509844	-	Vacuolar fusion protein MON1 homolog	GO:0005085,GO:0005768,GO:0006623,GO:0006886,GO:0007033,GO:0016192,GO:0045324,GO:0099402	K20195	MON1; vacuolar fusion protein MON1	Autophagy - yeast [PATH:ko04138]
gene-8316	gene-8316.1	NC_044904.1_R	1	25513123	25517827	-	Reverse transcriptase-like	GO:0003676,GO:0004523	-	-	-
gene-8317	gene-8317.1	NC_044904.1_R	1	25526265	25527340	-	Senescence regulator	-	-	-	-
gene-8318	gene-8318.1	NC_044904.1_R	1	25544120	25545755	-	Integrase zinc binding domain	-	-	-	-
gene-8319	gene-8319.1	NC_044904.1_R	1	25547750	25549935	-	Transposon Ty3-G Gag-Pol polyprotein	GO:0000943,GO:0003677,GO:0003723,GO:0003887,GO:0003964,GO:0004190,GO:0004523,GO:0004540,GO:0005524,GO:0005634,GO:0005737,GO:0006310,GO:0008233,GO:0008270,GO:0015074,GO:0032197	-	-	-
gene-8320	gene-8320.1	NC_044904.1_R	1	25572772	25573518	-	-	-	-	-	-
gene-8321	gene-8321.1	NC_044904.1_R	1	25573552	25576823	-	Transposon Ty3-G Gag-Pol polyprotein	GO:0000943,GO:0003677,GO:0003723,GO:0003887,GO:0003964,GO:0004190,GO:0004523,GO:0004540,GO:0005524,GO:0005634,GO:0005737,GO:0006310,GO:0008233,GO:0008270,GO:0015074,GO:0032197	-	-	-
gene-8322	gene-8322.1	NC_044904.1_R	1	25578249	25579097	+	60S ribosomal protein L12	GO:0003735,GO:0005840,GO:0006412,GO:0019843	K02870	RP-L12e, RPL12; large subunit ribosomal protein L12e	Ribosome [PATH:ko03010]
gene-8323	gene-8323.1	NC_044904.1_R	1	25607423	25610153	+	Aquaporin PIP2-1	GO:0005886,GO:0015250,GO:0015267,GO:0016020,GO:0016021,GO:0032991,GO:0051289,GO:0051290,GO:0055085	-	-	-
gene-8324	gene-8324.1	NC_044904.1_R	1	25607601	25609935	+	Aquaporin PIP2-7	GO:0005886,GO:0009506,GO:0015250,GO:0015267,GO:0016020,GO:0016021,GO:0048767,GO:0055085,GO:0080170	-	-	-
gene-8325	gene-8325.1	NC_044904.1_R	1	25627740	25630489	+	Aquaporin PIP2-7	GO:0005886,GO:0015250,GO:0015267,GO:0016020,GO:0016021,GO:0055085	K09872	PIP; aquaporin PIP	Transporters [BR:ko02000]
gene-8326	gene-8326.1	NC_044904.1_R	1	25636017	25636427	+	Mycophenolic acid acyl-glucuronide esterase	-	-	-	-
gene-8327	gene-8327.1	NC_044904.1_R	1	25638923	25644069	-	Ribonuclease	-	-	-	-
gene-8328	gene-8328.1	NC_044904.1_R	1	25650908	25653065	+	Pentatricopeptide repeat-containing protein ELI1, chloroplastic	GO:0003723,GO:0006397,GO:0008270,GO:0009507,GO:1900865	-	-	-
gene-8329	gene-8329.1	NC_044904.1_R	1	25653584	25658243	-	WD40 repeat-containing protein HOS15	GO:0000118,GO:0003690,GO:0003714,GO:0005515,GO:0005634,GO:0006357,GO:0009409,GO:0016575,GO:0080008	-	-	-
gene-8330	gene-8330.1	NC_044904.1_R	1	25673117	25677465	+	Protein disulfide isomerase-like 1-4	GO:0000325,GO:0003756,GO:0005576,GO:0005634,GO:0005739,GO:0005783,GO:0005788,GO:0006457,GO:0009536,GO:0034976,GO:0099503	K09580	PDIA1, P4HB; protein disulfide-isomerase A1 [EC:5.3.4.1]	Protein processing in endoplasmic reticulum [PATH:ko04141]
gene-8331	gene-8331.1	NC_044904.1_R	1	25711279	25712683	+	Disulfide isomerase L-2 isoform 1	-	-	-	-
gene-8332	gene-8332.1	NC_044904.1_R	1	25716007	25724033	-	4-hydroxy-3-methylbut-2-en-1-yl diphosphate synthase (ferredoxin), chloroplastic	GO:0005506,GO:0009507,GO:0009536,GO:0009570,GO:0009617,GO:0009862,GO:0009941,GO:0016114,GO:0019288,GO:0046429,GO:0051539,GO:0055114	K03526	gcpE, ispG; (E)-4-hydroxy-3-methylbut-2-enyl-diphosphate synthase [EC:1.17.7.1 1.17.7.3]	Terpenoid backbone biosynthesis [PATH:ko00900]
gene-8333	gene-8333.1	NC_044904.1_R	1	25734580	25737284	-	YrdC domain-containing protein, mitochondrial	GO:0000049,GO:0003725,GO:0005737,GO:0005739,GO:0006450,GO:0016020,GO:0016779	K07566	tsaC, rimN, SUA5; L-threonylcarbamoyladenylate synthase [EC:2.7.7.87]	Ribosome biogenesis [BR:ko03009]
gene-8334	gene-8334.1	NC_044904.1_R	1	25739531	25748975	-	RING-CH-type domain-containing protein	GO:0008270	-	-	-
gene-8335	gene-8335.1	NC_044904.1_R	1	25758266	25766743	-	Zinc finger CCCH domain-containing protein 24	GO:0000976,GO:0006396,GO:0008173,GO:0046872	K15332	TRMT2A; tRNA (uracil-5-)-methyltransferase [EC:2.1.1.-]	Transfer RNA biogenesis [BR:ko03016]
gene-8336	gene-8336.1	NC_044904.1_R	1	25771372	25776240	-	Probable E3 ubiquitin-protein ligase LOG2	GO:0004842,GO:0005886,GO:0009737,GO:0016567,GO:0046872,GO:0061630,GO:0080144,GO:1901527	-	-	-
gene-8337	gene-8337.1	NC_044904.1_R	1	25795410	25798926	-	Probable E3 ubiquitin-protein ligase LOG2	GO:0004842,GO:0005886,GO:0009737,GO:0016567,GO:0046872,GO:0061630,GO:0080144,GO:1901527	-	-	-
gene-8338	gene-8338.1	NC_044904.1_R	1	25804629	25806628	-	F-box/kelch-repeat protein At5g60570	GO:0005515,GO:0005634	-	-	-
gene-8339	gene-8339.1	NC_044904.1_R	1	25821580	25831402	-	Serine/threonine-protein kinase GRIK1	GO:0004672,GO:0004674,GO:0004712,GO:0005524,GO:0005634,GO:0005737,GO:0006468,GO:0009615,GO:0016301,GO:0035556,GO:0046777,GO:0106310	K00908	CAMKK1; calcium/calmodulin-dependent protein kinase kinase 1 [EC:2.7.11.17]	Alcoholism [PATH:ko05034]
gene-8340	gene-8340.1	NC_044904.1_R	1	25838491	25842928	+	Probable pyridoxal 5'-phosphate synthase subunit PDX2	GO:0003824,GO:0004359,GO:0005829,GO:0006541,GO:0008614,GO:0036381,GO:0042819,GO:0042823,GO:0046982,GO:1903600	K08681	pdxT, pdx2; pyridoxal 5'-phosphate synthase pdxT subunit [EC:4.3.3.6]	Vitamin B6 metabolism [PATH:ko00750]
gene-8341	gene-8341.1	NC_044904.1_R	1	25870573	25871868	+	Late embryogenesis abundant (LEA) protein-related	-	-	-	-
gene-8342	gene-8342.1	NC_044904.1_R	1	25891118	25892746	+	Late embryogenesis abundant protein-related	-	-	-	-
gene-8343	gene-8343.1	NC_044904.1_R	1	25909974	25918009	-	Beta-galactosidase 8	GO:0004565,GO:0005773,GO:0005975,GO:0009341,GO:0030246,GO:0048046	-	-	-
gene-8344	gene-8344.1	NC_044904.1_R	1	25987713	25988459	-	Kiwellin	GO:0005576	-	-	-
gene-8345	gene-8345.1	NC_044904.1_R	1	25998012	25998907	-	Kiwellin	GO:0005576	-	-	-
gene-8346	gene-8346.1	NC_044904.1_R	1	26016349	26019313	+	Transcription initiation factor	GO:0003677	-	-	-
gene-8347	gene-8347.1	NC_044904.1_R	1	26031047	26037542	-	Probable catabolite repression protein creC	GO:0005515	K24741	WDR20; WD repeat-containing protein 20	Domain-containing proteins not elsewhere classified [BR:ko04990]
gene-8348	gene-8348.1	NC_044904.1_R	1	26050008	26051342	+	Fasciclin-like arabinogalactan protein 12	GO:0005886,GO:0009834,GO:0031225	-	-	-
gene-8349	gene-8349.1	NC_044904.1_R	1	26054694	26055914	+	Fasciclin-like arabinogalactan protein 12	GO:0005886,GO:0009834,GO:0031225	-	-	-
gene-8350	gene-8350.1	NC_044904.1_R	1	26058494	26059519	+	Fasciclin-like arabinogalactan protein 12	GO:0005886,GO:0009834,GO:0031225	-	-	-
gene-8351	gene-8351.1	NC_044904.1_R	1	26064284	26065366	+	Fasciclin-like arabinogalactan protein 12	GO:0005886,GO:0009834,GO:0031225	-	-	-
gene-8352	gene-8352.1	NC_044904.1_R	1	26077298	26078185	+	Fasciclin-like arabinogalactan protein 12	GO:0005886,GO:0009834,GO:0031225	-	-	-
gene-8353	gene-8353.1	NC_044904.1_R	1	26096895	26098034	+	Fasciclin-like arabinogalactan protein 12	GO:0005886,GO:0009834,GO:0031225	-	-	-
gene-8354	gene-8354.1	NC_044904.1_R	1	26102738	26103910	+	Fasciclin-like arabinogalactan protein 12	GO:0005886,GO:0009834,GO:0031225	-	-	-
gene-8355	gene-8355.1	NC_044904.1_R	1	26118474	26119351	+	Fasciclin-like arabinogalactan protein 12	GO:0005886,GO:0009834,GO:0031225	-	-	-
gene-8356	gene-8356.1	NC_044904.1_R	1	26150396	26151698	+	Fasciclin-like arabinogalactan protein 12	GO:0005886,GO:0009834,GO:0031225	-	-	-
gene-8357	gene-8357.1	NC_044904.1_R	1	26159552	26160771	+	Fasciclin-like arabinogalactan protein 12	GO:0005886,GO:0009834,GO:0031225	-	-	-
gene-8358	gene-8358.1	NC_044904.1_R	1	26234074	26238296	+	Aluminum-activated malate transporter 8	GO:0009705,GO:0015743,GO:0016021	-	-	-
gene-8359	gene-8359.1	NC_044904.1_R	1	26334196	26335402	+	Fasciclin-like arabinogalactan protein 11	GO:0005886,GO:0009834,GO:0031225	-	-	-
gene-8360	gene-8360.1	NC_044904.1_R	1	26339058	26341533	-	Zinc finger protein JACKDAW	GO:0003677,GO:0003700,GO:0005634,GO:0006355,GO:0008356,GO:0010075,GO:0034504,GO:0043565,GO:0045604,GO:0045893,GO:0046872,GO:0048364,GO:0051302	K25870	-	-
gene-8361	gene-8361.1	NC_044904.1_R	1	26389940	26391424	+	-	-	-	-	-
gene-8362	gene-8362.1	NC_044904.1_R	1	26421690	26423024	-	-	-	-	-	-
gene-8363	gene-8363.1	NC_044904.1_R	1	26447040	26464837	+	Disease resistance protein Roq1	GO:0005515,GO:0005524,GO:0005737,GO:0006952,GO:0007165,GO:0009626,GO:0043531,GO:0050135,GO:0061809	-	-	-
gene-8364	gene-8364.1	NC_044904.1_R	1	26449972	26453254	+	Disease resistance protein RPV1	GO:0005634,GO:0005737,GO:0007165,GO:0042803,GO:0043068,GO:0043531,GO:0050135,GO:0050832,GO:0061809	-	-	-
gene-8365	gene-8365.1	NC_044904.1_R	1	26462136	26464343	+	Topless-related protein 4	GO:0003714,GO:0005634,GO:0006355,GO:0009938,GO:0010072,GO:0010336,GO:1903507	-	-	-
gene-8366	gene-8366.1	NC_044904.1_R	1	26466669	26471040	+	-	-	-	-	-
gene-8367	gene-8367.1	NC_044904.1_R	1	26497320	26499349	+	NAC transcription factor 56	GO:0000976,GO:0003677,GO:0003700,GO:0005634,GO:0006355,GO:0009753,GO:0045995,GO:0048317,GO:0048731,GO:0080060	-	-	-
gene-8368	gene-8368.1	NC_044904.1_R	1	26500241	26505981	-	Syntaxin-71	GO:0000149,GO:0005484,GO:0005783,GO:0005829,GO:0005886,GO:0006612,GO:0006886,GO:0006906,GO:0009506,GO:0012505,GO:0016021,GO:0031201,GO:0048278	-	-	-
gene-8369	gene-8369.1	NC_044904.1_R	1	26502848	26505928	-	Syntaxin-71	GO:0000149,GO:0005484,GO:0005783,GO:0005829,GO:0005886,GO:0006612,GO:0006886,GO:0006906,GO:0009506,GO:0012505,GO:0016021,GO:0031201,GO:0048278	K08506	SYP7; syntaxin of plants SYP7	SNARE interactions in vesicular transport [PATH:ko04130]
gene-8370	gene-8370.1	NC_044904.1_R	1	26535374	26536183	-	Protein transport protein Sec61 subunit beta	GO:0005784,GO:0005789,GO:0006616,GO:0016020,GO:0016021,GO:0031204	K09481	SEC61B, SBH2; protein transport protein SEC61 subunit beta	Protein export [PATH:ko03060]
gene-8371	gene-8371.1	NC_044904.1_R	1	26573772	26580918	-	MLO-like protein 6	GO:0005516,GO:0005886,GO:0006952,GO:0016021,GO:0050832	K08472	MLO; mlo protein	G protein-coupled receptors [BR:ko04030]
gene-8372	gene-8372.1	NC_044904.1_R	1	26606865	26607151	-	-	-	-	-	-
gene-8373	gene-8373.1	NC_044904.1_R	1	26632362	26634154	+	nucleolar protein dao-5-like isoform X2	-	-	-	-
gene-8374	gene-8374.1	NC_044904.1_R	1	26644565	26656933	+	MLO-like protein 3	GO:0005516,GO:0006952,GO:0009607,GO:0016021	K08472	MLO; mlo protein	G protein-coupled receptors [BR:ko04030]
gene-8375	gene-8375.1	NC_044904.1_R	1	26685954	26693623	+	Auxin response factor 4	GO:0000976,GO:0003677,GO:0003700,GO:0005634,GO:0006355,GO:0009725,GO:0009734,GO:0010050,GO:0010158	-	-	-
gene-8376	gene-8376.1	NC_044904.1_R	1	26696306	26706459	-	Isovaleryl-CoA dehydrogenase, mitochondrial	GO:0003995,GO:0005524,GO:0005739,GO:0005759,GO:0005829,GO:0006552,GO:0008470,GO:0009083,GO:0016627,GO:0050660,GO:0055114	K00253	IVD, ivd; isovaleryl-CoA dehydrogenase [EC:1.3.8.4]	Valine, leucine and isoleucine degradation [PATH:ko00280]
gene-8377	gene-8377.1	NC_044904.1_R	1	26708942	26714485	+	Transmembrane protein 209	GO:0016021	-	-	-
gene-8378	gene-8378.1	NC_044904.1_R	1	26720176	26723035	+	General transcription factor IIH subunit 2	GO:0000439,GO:0005675,GO:0006281,GO:0006289,GO:0006351,GO:0006357,GO:0008270	K03142	TFIIH2, GTF2H2, SSL1; transcription initiation factor TFIIH subunit 2	Basal transcription factors [PATH:ko03022]
gene-8379	gene-8379.1	NC_044904.1_R	1	26727914	26743371	-	E3 SUMO-protein ligase SIZ1	GO:0005634,GO:0006952,GO:0008270,GO:0009414,GO:0009553,GO:0009787,GO:0009826,GO:0009910,GO:0010113,GO:0010183,GO:0010247,GO:0010286,GO:0010337,GO:0016036,GO:0016607,GO:0016925,GO:0019789,GO:0040008,GO:0048481,GO:0048589,GO:0050826,GO:0051301,GO:0061665,GO:0062210,GO:0090352,GO:2000070	-	-	-
gene-8380	gene-8380.1	NC_044904.1_R	1	26753867	26756071	-	Zinc finger BED domain-containing protein RICESLEEPER 3	GO:0003677,GO:0005634,GO:0009791,GO:0046872,GO:0046983	-	-	-
gene-8381	gene-8381.1	NC_044904.1_R	1	26772934	26777113	+	Proteasome subunit beta type-4	GO:0000502,GO:0004298,GO:0005634,GO:0005829,GO:0005839,GO:0010498,GO:0019774,GO:0022626,GO:0051603	K02736	PSMB4; 20S proteasome subunit beta 7 [EC:3.4.25.1]	Proteasome [PATH:ko03050]
gene-8382	gene-8382.1	NC_044904.1_R	1	26816339	26817043	+	-	-	-	-	-
gene-8383	gene-8383.1	NC_044904.1_R	1	26828048	26838055	-	TLC domain-containing protein	GO:0016021	-	-	-
gene-8384	gene-8384.1	NC_044904.1_R	1	26841665	26845384	-	CBS domain-containing protein CBSX3, mitochondrial	GO:0005739,GO:0005829,GO:0005886,GO:0045454,GO:0050897	-	-	-
gene-8385	gene-8385.1	NC_044904.1_R	1	26878112	26891481	+	Werner syndrome ATP-dependent helicase homolog	GO:0000287,GO:0003676,GO:0003677,GO:0005524,GO:0005654,GO:0005730,GO:0006259,GO:0006260,GO:0006281,GO:0006310,GO:0008408,GO:0016887,GO:0030145,GO:0043138	K03654	recQ; ATP-dependent DNA helicase RecQ [EC:5.6.2.4]	RNA degradation [PATH:ko03018]
gene-8386	gene-8386.1	NC_044904.1_R	1	26892441	26895460	-	Calcium uniporter protein 5, mitochondrial	GO:0005262,GO:0015292,GO:0031305,GO:0036444,GO:0051560,GO:1990246	K20858	MCU; calcium uniporter protein, mitochondrial	Calcium signaling pathway [PATH:ko04020]
gene-8387	gene-8387.1	NC_044904.1_R	1	26912313	26912426	-	-	-	-	-	-
gene-8388	gene-8388.1	NC_044904.1_R	1	26918082	26923334	-	Bifunctional bis(5'-adenosyl)-triphosphatase/adenylylsulfatase FHIT	GO:0000166,GO:0043530,GO:0047352,GO:0047627,GO:0047710	K01522	FHIT; bis(5'-adenosyl)-triphosphatase [EC:3.6.1.29]	Purine metabolism [PATH:ko00230]
gene-8389	gene-8389.1	NC_044904.1_R	1	26925806	26928394	+	50S ribosomal protein L17, chloroplastic	GO:0003735,GO:0005840,GO:0006412,GO:0009507,GO:0015934,GO:0019843,GO:0022625	K02879	RP-L17, MRPL17, rplQ; large subunit ribosomal protein L17	Ribosome [PATH:ko03010]
gene-8390	gene-8390.1	NC_044904.1_R	1	26930565	26933088	+	Ycf54-like protein	-	-	-	-
gene-8391	gene-8391.1	NC_044904.1_R	1	26936569	26942628	-	Cytochrome P450 714C2	GO:0004497,GO:0005506,GO:0016021,GO:0016705,GO:0020037,GO:0055114	-	-	-
gene-8392	gene-8392.1	NC_044904.1_R	1	26950749	26954599	-	Cytochrome P450 714C2	GO:0004497,GO:0005506,GO:0016021,GO:0016705,GO:0020037,GO:0055114	K24544	CYP714C; cytochrome P450 family 714 subfamily C	Cytochrome P450 [BR:ko00199]
gene-8393	gene-8393.1	NC_044904.1_R	1	26976531	26984115	+	Sister chromatid cohesion protein SCC4	GO:0000785,GO:0003690,GO:0005634,GO:0005737,GO:0007064,GO:0009793,GO:0032116,GO:0034088,GO:0051301	K11266	MAU2; MAternally affected uncoordination	Chromosome and associated proteins [BR:ko03036]
gene-8394	gene-8394.1	NC_044904.1_R	1	26984471	26985940	-	NAD(P)H-quinone oxidoreductase subunit N, chloroplastic	GO:0009507,GO:0009535,GO:0009536,GO:0009941,GO:0010258,GO:0010598,GO:0016020,GO:0016655,GO:0048038,GO:0050832,GO:0055114	-	-	-
gene-8395	gene-8395.1	NC_044904.1_R	1	26992090	26993204	+	G-type lectin S-receptor-like serine/threonine-protein kinase At1g11410	GO:0004674,GO:0004712,GO:0005516,GO:0005524,GO:0005886,GO:0006468,GO:0016021,GO:0030246,GO:0048544,GO:0106310	-	-	-
gene-8396	gene-8396.1	NC_044904.1_R	1	27002017	27004094	+	G-type lectin S-receptor-like serine/threonine-protein kinase At1g11410	GO:0004672,GO:0004674,GO:0004712,GO:0005516,GO:0005524,GO:0005886,GO:0006468,GO:0016021,GO:0030246,GO:0048544,GO:0106310	-	-	-
gene-8397	gene-8397.1	NC_044904.1_R	1	27018283	27018662	-	-	-	-	-	-
gene-8398	gene-8398.1	NC_044904.1_R	1	27022844	27027270	+	G-type lectin S-receptor-like serine/threonine-protein kinase At1g11410	GO:0004672,GO:0004674,GO:0004712,GO:0005516,GO:0005524,GO:0005886,GO:0006468,GO:0016021,GO:0030246,GO:0048544,GO:0106310	-	-	-
gene-8399	gene-8399.1	NC_044904.1_R	1	27033828	27038431	+	Serine/threonine-protein phosphatase 7 long form homolog	GO:0004722,GO:0005634,GO:0005829,GO:0046872	-	-	-
gene-8400	gene-8400.1	NC_044904.1_R	1	27042970	27046457	+	-	-	-	-	-
gene-8401	gene-8401.1	NC_044904.1_R	1	27043598	27046433	+	Putative harbinger transposase-derived protein	GO:0016788	-	-	-
gene-8402	gene-8402.1	NC_044904.1_R	1	27054880	27081425	+	ABC transporter B family member 25, mitochondrial	GO:0005524,GO:0005739,GO:0005743,GO:0006777,GO:0006811,GO:0006879,GO:0009507,GO:0009536,GO:0009555,GO:0009658,GO:0009941,GO:0010288,GO:0010380,GO:0016021,GO:0042626,GO:0046686,GO:0048364,GO:0050790,GO:0051276,GO:0055085,GO:0140359	K05662	ABCB7, ATM; ATP-binding cassette, subfamily B (MDR/TAP), member 7	ABC transporters [PATH:ko02010]
gene-8403	gene-8403.1	NC_044904.1_R	1	27071305	27075244	-	Retrovirus-related Pol polyprotein from transposon RE1	GO:0003676,GO:0003964,GO:0004190,GO:0004519,GO:0006310,GO:0015074,GO:0046872	-	-	-
gene-8404	gene-8404.1	NC_044904.1_R	1	27083935	27089821	+	Bromodomain and PHD finger-containing protein 3	GO:0000123,GO:0005515,GO:0005576,GO:0005829,GO:0006325,GO:0042393,GO:0043966,GO:0044154,GO:0045740,GO:0046872,GO:0070776	K22184	BRD9; bromodomain-containing protein 9	Chromosome and associated proteins [BR:ko03036]
gene-8405	gene-8405.1	NC_044904.1_R	1	27120730	27124743	+	Transcriptional corepressor trfA	-	-	-	-
gene-8406	gene-8406.1	NC_044904.1_R	1	27124938	27129323	-	E3 ubiquitin-protein ligase RNFT1	GO:0005783,GO:0005789,GO:0016021,GO:0043130,GO:0046872,GO:0051865,GO:0061630,GO:1904294	K22379	RNFT1; E3 ubiquitin-protein ligase RNFT1 [EC:2.3.2.27]	Ubiquitin system [BR:ko04121]
gene-8407	gene-8407.1	NC_044904.1_R	1	27149167	27150683	+	Potassium transport system protein kup	-	-	-	-
gene-8408	gene-8408.1	NC_044904.1_R	1	27161868	27167094	+	KH domain-containing protein At3g08620	GO:0003723,GO:0003729,GO:0005634,GO:0048024	K14945	QKI; protein quaking	Spliceosome [BR:ko03041]
gene-8409	gene-8409.1	NC_044904.1_R	1	27168876	27172538	+	B3 domain-containing protein Os05g0481400	GO:0003677,GO:0005634	-	-	-
gene-8410	gene-8410.1	NC_044904.1_R	1	27177611	27180123	-	60S ribosomal protein L10	GO:0003735,GO:0005840,GO:0006412	K02866	RP-L10e, RPL10; large subunit ribosomal protein L10e	Ribosome [PATH:ko03010]
gene-8411	gene-8411.1	NC_044904.1_R	1	27183098	27196535	-	Probable LRR receptor-like serine/threonine-protein kinase At1g06840	GO:0004672,GO:0004674,GO:0004712,GO:0005515,GO:0005524,GO:0005886,GO:0006468,GO:0016021,GO:0106310	-	-	-
gene-8412	gene-8412.1	NC_044904.1_R	1	27191379	27198000	-	Probable LRR receptor-like serine/threonine-protein kinase At1g06840	GO:0004674,GO:0004712,GO:0005515,GO:0005524,GO:0005886,GO:0016021,GO:0106310	-	-	-
gene-8413	gene-8413.1	NC_044904.1_R	1	27212251	27224353	-	Probable LRR receptor-like serine/threonine-protein kinase At1g06840	GO:0004672,GO:0004674,GO:0004712,GO:0005515,GO:0005524,GO:0005886,GO:0006468,GO:0016021,GO:0106310	-	-	-
gene-8414	gene-8414.1	NC_044904.1_R	1	27226826	27229298	+	-	GO:0008270	-	-	-
gene-8415	gene-8415.1	NC_044904.1_R	1	27238686	27241410	-	Cation/H(+) antiporter 14	GO:0006812,GO:0006813,GO:0006885,GO:0012505,GO:0015299,GO:0016021,GO:0055085	-	-	-
gene-8416	gene-8416.1	NC_044904.1_R	1	27274329	27275243	-	-	-	-	-	-
gene-8417	gene-8417.1	NC_044904.1_R	1	27280649	27281570	-	Probable LRR receptor-like serine/threonine-protein kinase At1g06840	GO:0004674,GO:0004712,GO:0005524,GO:0005886,GO:0016021,GO:0106310	-	-	-
gene-8418	gene-8418.1	NC_044904.1_R	1	27290555	27301867	-	Probable LRR receptor-like serine/threonine-protein kinase At1g06840	GO:0004672,GO:0004674,GO:0004712,GO:0005524,GO:0005886,GO:0006468,GO:0016021,GO:0106310	-	-	-
gene-8419	gene-8419.1	NC_044904.1_R	1	27304353	27316478	-	Probable LRR receptor-like serine/threonine-protein kinase At1g06840	GO:0004672,GO:0004674,GO:0004712,GO:0005524,GO:0005886,GO:0006468,GO:0016021,GO:0106310	-	-	-
gene-8420	gene-8420.1	NC_044904.1_R	1	27350106	27352336	-	Probable LRR receptor-like serine/threonine-protein kinase At1g06840	GO:0004672,GO:0004674,GO:0004712,GO:0005524,GO:0005886,GO:0006468,GO:0016021,GO:0106310	-	-	-
gene-8421	gene-8421.1	NC_044904.1_R	1	27353696	27363602	-	Probable LRR receptor-like serine/threonine-protein kinase At1g06840	GO:0004672,GO:0004674,GO:0004712,GO:0005515,GO:0005524,GO:0005886,GO:0006468,GO:0016021,GO:0106310	-	-	-
gene-8422	gene-8422.1	NC_044904.1_R	1	27421222	27432808	-	Probable LRR receptor-like serine/threonine-protein kinase At1g06840	GO:0004672,GO:0004674,GO:0004712,GO:0005515,GO:0005524,GO:0005886,GO:0006468,GO:0016021,GO:0106310	-	-	-
gene-8423	gene-8423.1	NC_044904.1_R	1	27464042	27466463	+	Domain of unknown function (DUF4283)	-	-	-	-
gene-8424	gene-8424.1	NC_044904.1_R	1	27469015	27469326	+	Uncharacterized mitochondrial protein AtMg00310	GO:0005739	-	-	-
gene-8425	gene-8425.1	NC_044904.1_R	1	27471345	27480909	+	-	GO:0046983	-	-	-
gene-8426	gene-8426.1	NC_044904.1_R	1	27481872	27483120	-	Putative disease resistance protein At3g14460	GO:0004016,GO:0005524,GO:0042742,GO:0043531,GO:0050832	-	-	-
gene-8427	gene-8427.1	NC_044904.1_R	1	27491947	27492955	-	Putative disease resistance RPP13-like protein 1	GO:0005524,GO:0006952,GO:0043531	-	-	-
gene-8428	gene-8428.1	NC_044904.1_R	1	27514247	27524887	-	Probable LRR receptor-like serine/threonine-protein kinase At1g06840	GO:0004672,GO:0004674,GO:0004712,GO:0005515,GO:0005524,GO:0005886,GO:0006468,GO:0016021,GO:0106310	-	-	-
gene-8429	gene-8429.1	NC_044904.1_R	1	27544724	27555805	-	Probable LRR receptor-like serine/threonine-protein kinase At1g06840	GO:0004672,GO:0004674,GO:0004712,GO:0005515,GO:0005524,GO:0005886,GO:0006468,GO:0016021,GO:0106310	-	-	-
gene-8430	gene-8430.1	NC_044904.1_R	1	27588242	27591778	+	Root phototropism protein 2	GO:0005515,GO:0005634,GO:0005737,GO:0005777,GO:0007165,GO:0009638,GO:0009904,GO:0016567	-	-	-
gene-8431	gene-8431.1	NC_044904.1_R	1	27601605	27607405	+	26S proteasome regulatory subunit 6B homolog	GO:0000502,GO:0005524,GO:0005634,GO:0005737,GO:0016887,GO:0030163,GO:0036402	K03063	PSMC4, RPT3; 26S proteasome regulatory subunit T3	Proteasome [PATH:ko03050]
gene-8432	gene-8432.1	NC_044904.1_R	1	27622642	27626803	+	Probable inactive receptor kinase At5g58300	GO:0004672,GO:0005515,GO:0005524,GO:0005886,GO:0006468,GO:0016021	-	-	-
gene-8433	gene-8433.1	NC_044904.1_R	1	27627147	27634197	+	Ubiquitin-conjugating enzyme E2-17 kDa	GO:0000209,GO:0005524,GO:0005634,GO:0006511,GO:0061631	K06689	UBE2D, UBC4, UBC5; ubiquitin-conjugating enzyme E2 D [EC:2.3.2.23]	Protein processing in endoplasmic reticulum [PATH:ko04141]
gene-8434	gene-8434.1	NC_044904.1_R	1	27641214	27642598	+	Pathogenesis-related genes transcriptional activator PTI6	GO:0003677,GO:0003700,GO:0005634,GO:0006355,GO:0006952	K13434	PTI6; pathogenesis-related genes transcriptional activator PTI6	Plant-pathogen interaction [PATH:ko04626]
gene-8435	gene-8435.1	NC_044904.1_R	1	27689858	27698029	+	Eukaryotic translation initiation factor 2 subunit beta	GO:0003743,GO:0006413,GO:0046872	K03238	EIF2S2; translation initiation factor 2 subunit 2	Protein phosphatases and associated proteins [BR:ko01009]
gene-8436	gene-8436.1	NC_044904.1_R	1	27721858	27722233	-	-	-	-	-	-
gene-8437	gene-8437.1	NC_044904.1_R	1	27731859	27737205	+	Protein NETWORKED 4A	GO:0003779,GO:0005774	-	-	-
gene-8438	gene-8438.1	NC_044904.1_R	1	27740913	27743217	-	Ubiquinol-cytochrome c reductase complex 6.7 kDa protein	GO:0005743,GO:0016021,GO:0070469	-	-	-
gene-8439	gene-8439.1	NC_044904.1_R	1	27745322	27754231	-	ATP-dependent RNA helicase DBP2	GO:0000184,GO:0003676,GO:0003677,GO:0003724,GO:0003729,GO:0005524,GO:0005634,GO:0005737,GO:0006364,GO:0006369,GO:0016787,GO:0016887,GO:0030515,GO:0071042,GO:1990120	K12823	DDX5, DBP2; ATP-dependent RNA helicase DDX5/DBP2 [EC:3.6.4.13]	Spliceosome [PATH:ko03040]
gene-8440	gene-8440.1	NC_044904.1_R	1	27813589	27818511	+	Trans-cinnamate 4-monooxygenase	GO:0005506,GO:0016021,GO:0016705,GO:0016710,GO:0020037,GO:0055114	K00487	CYP73A; trans-cinnamate 4-monooxygenase [EC:1.14.14.91]	Ubiquinone and other terpenoid-quinone biosynthesis [PATH:ko00130]
gene-8441	gene-8441.1	NC_044904.1_R	1	27836894	27846160	+	-	-	-	-	-
gene-8442	gene-8442.1	NC_044904.1_R	1	27846161	27849225	-	Two-component response regulator ARR17	GO:0000156,GO:0000160,GO:0005634,GO:0006355,GO:0009736	K14492	ARR-A; two-component response regulator ARR-A family	Plant hormone signal transduction [PATH:ko04075]
gene-8443	gene-8443.1	NC_044904.1_R	1	27852117	27856227	-	Retrovirus-related Pol polyprotein from transposon TNT 1-94	GO:0003676,GO:0003964,GO:0004190,GO:0004519,GO:0008270,GO:0015074	-	-	-
gene-8444	gene-8444.1	NC_044904.1_R	1	27857630	27862305	-	Coiled-coil domain-containing protein	-	-	-	-
gene-8445	gene-8445.1	NC_044904.1_R	1	27863513	27868731	+	Retrovirus-related Pol polyprotein from transposon opus	GO:0003676,GO:0003964,GO:0004519,GO:0004523,GO:0005634,GO:0006313,GO:0008233,GO:0015074	-	-	-
[truncated: 37,445 more rows]
