# Supplementary material for: A first draft genome of holm oak (Quercus ilex subsp. ballota), the most representative species of the Mediterranean forest and the Spanish agrosylvopastoral ecosystem “dehesa”
Source: Front Mol Biosci. 2023 Oct 12;10:1242943. doi: 10.3389/fmolb.2023.1242943 (PMC10613499; doi:10.3389/fmolb.2023.1242943)
Supplement: Supplementary file 14 [file Table10.xlsx]

## Sheet: Expanded
Supplementary Table S10: List of expanded and contracted genes in Q. ilex.
Gene_id	Transcript_id	Chromosome	Chromosome	start	End	Strand	Functional annotation	GO	KAAS	Enzyme EC	KEGG
gene-6476	gene-6476.1	Chr0_RagTag	0	362092	362650	+	-	-	-	-	-
gene-6638	gene-6638.1	Chr0_RagTag	0	3723476	3723794	-	-	-	-	-	-
gene-7062	gene-7062.1	NC_044904.1_R	1	4159856	4160209	+	-	-	-	-	-
gene-7088	gene-7088.1	NC_044904.1_R	1	4639507	4641150	+	-	-	-	-	-
gene-7106	gene-7106.1	NC_044904.1_R	1	4946747	4946989	+	-	-	-	-	-
gene-7110	gene-7110.1	NC_044904.1_R	1	4988354	4988596	+	-	-	-	-	-
gene-7112	gene-7112.1	NC_044904.1_R	1	5003926	5004168	+	-	-	-	-	-
gene-7119	gene-7119.1	NC_044904.1_R	1	5095177	5095419	+	-	-	-	-	-
gene-7160	gene-7160.1	NC_044904.1_R	1	5819739	5820299	+	-	-	-	-	-
gene-7191	gene-7191.1	NC_044904.1_R	1	6195649	6196892	+	-	-	-	-	-
gene-7245	gene-7245.1	NC_044904.1_R	1	7075929	7076171	+	-	-	-	-	-
gene-7256	gene-7256.1	NC_044904.1_R	1	7246263	7246505	+	-	-	-	-	-
gene-8034	gene-8034.1	NC_044904.1_R	1	19976458	19978623	-	-	-	-	-	-
gene-8056	gene-8056.1	NC_044904.1_R	1	20233353	20234060	-	-	-	-	-	-
gene-8057	gene-8057.1	NC_044904.1_R	1	20241876	20244247	-	-	-	-	-	-
gene-8366	gene-8366.1	NC_044904.1_R	1	26466669	26471040	+	-	-	-	-	-
gene-9557	gene-9557.1	NC_044904.1_R	1	58378699	58379151	-	-	-	-	-	-
gene-9581	gene-9581.1	NC_044904.1_R	1	59257724	59258202	+	-	-	-	-	-
gene-9613	gene-9613.1	NC_044904.1_R	1	60366996	60370269	-	-	-	-	-	-
gene-9631	gene-9631.1	NC_044904.1_R	1	61271114	61272397	-	-	-	-	-	-
gene-31757	gene-31757.1	NC_044905.1_R	2	527553	528128	+	-	-	-	-	-
gene-31967	gene-31967.1	NC_044905.1_R	2	3597500	3599139	-	-	-	-	-	-
gene-32299	gene-32299.1	NC_044905.1_R	2	8978547	8979167	+	-	-	-	-	-
gene-32319	gene-32319.1	NC_044905.1_R	2	9292041	9292817	-	-	-	-	-	-
gene-32326	gene-32326.1	NC_044905.1_R	2	9512376	9513119	+	-	-	-	-	-
gene-33056	gene-33056.1	NC_044905.1_R	2	21154378	21155279	-	-	-	-	-	-
gene-33208	gene-33208.1	NC_044905.1_R	2	24399757	24401063	-	-	-	-	-	-
gene-33866	gene-33866.1	NC_044905.1_R	2	38559271	38562893	-	-	-	-	-	-
gene-34008	gene-34008.1	NC_044905.1_R	2	42622084	42622790	+	-	-	-	-	-
gene-34157	gene-34157.1	NC_044905.1_R	2	46692247	46692869	+	-	-	-	-	-
gene-34219	gene-34219.1	NC_044905.1_R	2	48750526	48752705	-	-	-	-	-	-
gene-34246	gene-34246.1	NC_044905.1_R	2	49706080	49707944	-	-	-	-	-	-
gene-34322	gene-34322.1	NC_044905.1_R	2	51497103	51497621	-	-	-	-	-	-
gene-34381	gene-34381.1	NC_044905.1_R	2	53163976	53165890	+	-	-	-	-	-
gene-34522	gene-34522.1	NC_044905.1_R	2	56386681	56387525	+	-	-	-	-	-
gene-34524	gene-34524.1	NC_044905.1_R	2	56397405	56399237	+	-	-	-	-	-
gene-34525	gene-34525.1	NC_044905.1_R	2	56409834	56412176	+	-	-	-	-	-
gene-34641	gene-34641.1	NC_044905.1_R	2	59152274	59153070	+	-	-	-	-	-
gene-34659	gene-34659.1	NC_044905.1_R	2	59539382	59540010	+	-	-	-	-	-
gene-34665	gene-34665.1	NC_044905.1_R	2	59596203	59597646	+	-	-	-	-	-
gene-34690	gene-34690.1	NC_044905.1_R	2	60093633	60094050	-	-	-	-	-	-
gene-34920	gene-34920.1	NC_044905.1_R	2	64984584	64985329	+	-	-	-	-	-
gene-34926	gene-34926.1	NC_044905.1_R	2	65094117	65095314	-	-	-	-	-	-
gene-35060	gene-35060.1	NC_044905.1_R	2	68499279	68499800	-	-	-	-	-	-
gene-35098	gene-35098.1	NC_044905.1_R	2	69160050	69161087	+	-	-	-	-	-
gene-35366	gene-35366.1	NC_044905.1_R	2	73640524	73641385	+	-	-	-	-	-
gene-35424	gene-35424.1	NC_044905.1_R	2	74813715	74814464	+	-	-	-	-	-
gene-36208	gene-36208.1	NC_044905.1_R	2	91935580	91937490	+	-	-	-	-	-
gene-36351	gene-36351.1	NC_044905.1_R	2	94511620	94514310	-	-	-	-	-	-
gene-36355	gene-36355.1	NC_044905.1_R	2	94541709	94542796	-	-	-	-	-	-
gene-36406	gene-36406.1	NC_044905.1_R	2	95281268	95281558	-	-	-	-	-	-
gene-36409	gene-36409.1	NC_044905.1_R	2	95290511	95291644	+	-	-	-	-	-
gene-36628	gene-36628.1	NC_044905.1_R	2	99584667	99585379	-	-	-	-	-	-
gene-36677	gene-36677.1	NC_044905.1_R	2	100454157	100454991	-	-	-	-	-	-
gene-36750	gene-36750.1	NC_044905.1_R	2	101486704	101487123	-	-	-	-	-	-
gene-25721	gene-25721.1	NC_044906.1_R	3	319318	319940	+	-	-	-	-	-
gene-25818	gene-25818.1	NC_044906.1_R	3	1912158	1913102	+	-	-	-	-	-
gene-25882	gene-25882.1	NC_044906.1_R	3	3294623	3295460	-	-	-	-	-	-
gene-26112	gene-26112.1	NC_044906.1_R	3	7359307	7359963	+	-	-	-	-	-
gene-26143	gene-26143.1	NC_044906.1_R	3	8089196	8090329	+	-	-	-	-	-
gene-26162	gene-26162.1	NC_044906.1_R	3	8416251	8417296	-	-	-	-	-	-
gene-26478	gene-26478.1	NC_044906.1_R	3	14138525	14139972	-	-	-	-	-	-
gene-26533	gene-26533.1	NC_044906.1_R	3	15277038	15277636	+	-	-	-	-	-
gene-26727	gene-26727.1	NC_044906.1_R	3	19043209	19043961	+	-	-	-	-	-
gene-26879	gene-26879.1	NC_044906.1_R	3	22670716	22671455	-	-	-	-	-	-
gene-27066	gene-27066.1	NC_044906.1_R	3	26510601	26511168	-	-	-	-	-	-
gene-27100	gene-27100.1	NC_044906.1_R	3	27760972	27764114	+	-	-	-	-	-
gene-27439	gene-27439.1	NC_044906.1_R	3	36820080	36820355	-	-	-	-	-	-
gene-27647	gene-27647.1	NC_044906.1_R	3	41664711	41666486	+	-	-	-	-	-
gene-27742	gene-27742.1	NC_044906.1_R	3	45153195	45154582	-	-	-	-	-	-
gene-27871	gene-27871.1	NC_044906.1_R	3	48845749	48846936	-	-	-	-	-	-
gene-28295	gene-28295.1	NC_044906.1_R	3	58403075	58403263	-	-	-	-	-	-
gene-28359	gene-28359.1	NC_044906.1_R	3	59801600	59803943	-	-	-	-	-	-
gene-28470	gene-28470.1	NC_044906.1_R	3	61900118	61900447	-	-	-	-	-	-
gene-28516	gene-28516.1	NC_044906.1_R	3	63121819	63125850	-	-	-	-	-	-
gene-28755	gene-28755.1	NC_044906.1_R	3	67422316	67423734	-	-	-	-	-	-
gene-22132	gene-22132.1	NC_044907.1_R	4	4623443	4624066	+	-	-	-	-	-
gene-22158	gene-22158.1	NC_044907.1_R	4	4972837	4973568	-	-	-	-	-	-
gene-22355	gene-22355.1	NC_044907.1_R	4	8413055	8413978	-	-	-	-	-	-
gene-22594	gene-22594.1	NC_044907.1_R	4	13812153	13817562	-	-	-	-	-	-
gene-22715	gene-22715.1	NC_044907.1_R	4	15791960	15799784	+	-	-	-	-	-
gene-23183	gene-23183.1	NC_044907.1_R	4	26674205	26674717	+	-	-	-	-	-
gene-23216	gene-23216.1	NC_044907.1_R	4	27329368	27330183	+	-	-	-	-	-
gene-23327	gene-23327.1	NC_044907.1_R	4	29986352	29986546	-	-	-	-	-	-
gene-23675	gene-23675.1	NC_044907.1_R	4	37999628	38001444	-	-	GO:0016788	-	-	-
gene-23697	gene-23697.1	NC_044907.1_R	4	38832640	38833467	+	-	-	-	-	-
gene-23727	gene-23727.1	NC_044907.1_R	4	39372535	39374868	+	-	-	-	-	-
gene-24081	gene-24081.1	NC_044907.1_R	4	48270955	48271517	-	-	-	-	-	-
gene-24118	gene-24118.1	NC_044907.1_R	4	49261249	49262065	-	-	-	-	-	-
gene-24527	gene-24527.1	NC_044907.1_R	4	63063290	63063769	+	-	-	-	-	-
gene-24528	gene-24528.1	NC_044907.1_R	4	63068892	63069077	+	-	-	-	-	-
gene-24630	gene-24630.1	NC_044907.1_R	4	65662360	65662560	+	-	-	-	-	-
gene-24660	gene-24660.1	NC_044907.1_R	4	66557042	66557413	-	-	-	-	-	-
gene-24666	gene-24666.1	NC_044907.1_R	4	66904957	66907285	-	-	-	-	-	-
gene-24738	gene-24738.1	NC_044907.1_R	4	69437200	69437592	+	-	-	-	-	-
gene-25547	gene-25547.1	NC_044907.1_R	4	92590101	92590892	+	-	-	-	-	-
gene-25585	gene-25585.1	NC_044907.1_R	4	93370299	93370808	+	-	-	-	-	-
gene-25699	gene-25699.1	NC_044907.1_R	4	95870528	95872875	+	-	-	-	-	-
gene-18178	gene-18178.1	NC_044908.1_R	5	3197491	3198129	+	-	-	-	-	-
gene-18410	gene-18410.1	NC_044908.1_R	5	9452636	9453581	-	-	-	-	-	-
gene-18442	gene-18442.1	NC_044908.1_R	5	10198174	10199287	+	-	-	-	-	-
gene-18556	gene-18556.1	NC_044908.1_R	5	13469421	13470121	+	-	-	-	-	-
gene-18601	gene-18601.1	NC_044908.1_R	5	14766246	14768595	+	-	-	-	-	-
gene-18668	gene-18668.1	NC_044908.1_R	5	16362376	16363062	+	-	-	-	-	-
gene-18703	gene-18703.1	NC_044908.1_R	5	17141854	17142525	+	-	-	-	-	-
gene-18704	gene-18704.1	NC_044908.1_R	5	17144864	17145135	+	-	-	-	-	-
gene-19419	gene-19419.1	NC_044908.1_R	5	34040611	34041900	+	-	-	-	-	-
gene-19423	gene-19423.1	NC_044908.1_R	5	34098447	34099475	+	-	-	-	-	-
gene-19494	gene-19494.1	NC_044908.1_R	5	35618508	35619108	+	-	-	-	-	-
gene-19610	gene-19610.1	NC_044908.1_R	5	39169634	39169849	-	-	-	-	-	-
gene-19834	gene-19834.1	NC_044908.1_R	5	48962558	48962801	+	-	-	-	-	-
gene-20190	gene-20190.1	NC_044908.1_R	5	58577558	58578473	-	-	-	-	-	-
gene-20554	gene-20554.1	NC_044908.1_R	5	66649732	66650443	+	-	-	-	-	-
gene-20589	gene-20589.1	NC_044908.1_R	5	67218880	67219134	+	-	-	-	-	-
gene-20601	gene-20601.1	NC_044908.1_R	5	67651343	67652392	+	-	-	-	-	-
gene-20608	gene-20608.1	NC_044908.1_R	5	67768916	67769783	+	-	-	-	-	-
gene-20910	gene-20910.1	NC_044908.1_R	5	74104395	74109268	-	-	-	-	-	-
gene-21150	gene-21150.1	NC_044908.1_R	5	78878987	78879421	+	-	-	-	-	-
gene-21604	gene-21604.1	NC_044908.1_R	5	88544410	88545038	+	-	-	-	-	-
gene-21844	gene-21844.1	NC_044908.1_R	5	93357354	93358275	-	-	-	-	-	-
gene-4142	gene-4142.1	NC_044909.1_R	6	10715125	10715745	-	-	-	-	-	-
gene-4426	gene-4426.1	NC_044909.1_R	6	15376092	15377848	-	-	-	-	-	-
gene-4692	gene-4692.1	NC_044909.1_R	6	21942645	21944590	+	-	-	-	-	-
gene-4693	gene-4693.1	NC_044909.1_R	6	21944573	21945553	+	-	-	-	-	-
gene-4835	gene-4835.1	NC_044909.1_R	6	26253464	26255665	-	-	-	-	-	-
gene-4927	gene-4927.1	NC_044909.1_R	6	29145777	29146386	-	-	-	-	-	-
gene-5028	gene-5028.1	NC_044909.1_R	6	31461759	31462276	+	-	-	-	-	-
gene-5343	gene-5343.1	NC_044909.1_R	6	38088865	38089663	+	-	-	-	-	-
gene-5473	gene-5473.1	NC_044909.1_R	6	40837381	40838285	-	-	-	-	-	-
gene-5509	gene-5509.1	NC_044909.1_R	6	41309082	41311019	+	-	-	-	-	-
gene-5640	gene-5640.1	NC_044909.1_R	6	43313749	43314816	-	-	-	-	-	-
gene-6008	gene-6008.1	NC_044909.1_R	6	49509037	49511812	+	-	-	-	-	-
gene-6010	gene-6010.1	NC_044909.1_R	6	49535948	49538567	+	-	-	-	-	-
gene-29094	gene-29094.1	NC_044910.1_R	7	380594	383171	-	-	-	-	-	-
gene-29136	gene-29136.1	NC_044910.1_R	7	1125016	1125786	-	-	-	-	-	-
gene-29239	gene-29239.1	NC_044910.1_R	7	4027873	4029094	-	-	-	-	-	-
gene-29583	gene-29583.1	NC_044910.1_R	7	11099432	11100454	-	-	-	-	-	-
gene-29807	gene-29807.1	NC_044910.1_R	7	16057906	16059263	-	-	-	-	-	-
gene-29963	gene-29963.1	NC_044910.1_R	7	20018215	20019106	-	-	-	-	-	-
gene-30451	gene-30451.1	NC_044910.1_R	7	32281503	32282680	+	-	-	-	-	-
gene-30811	gene-30811.1	NC_044910.1_R	7	38131156	38134289	-	-	-	-	-	-
gene-31101	gene-31101.1	NC_044910.1_R	7	42526586	42527781	+	-	-	-	-	-
gene-31239	gene-31239.1	NC_044910.1_R	7	44666169	44667320	+	-	-	-	-	-
gene-31589	gene-31589.1	NC_044910.1_R	7	50684785	50689567	+	-	-	-	-	-
gene-1391	gene-1391.1	NC_044911.1_R	8	32848862	32849470	-	-	-	-	-	-
gene-1814	gene-1814.1	NC_044911.1_R	8	42738736	42740249	+	-	-	-	-	-
gene-1818	gene-1818.1	NC_044911.1_R	8	42777391	42777993	-	-	-	-	-	-
gene-2350	gene-2350.1	NC_044911.1_R	8	53574547	53574980	-	-	-	-	-	-
gene-2406	gene-2406.1	NC_044911.1_R	8	54493923	54494495	+	-	-	-	-	-
gene-2613	gene-2613.1	NC_044911.1_R	8	57876410	57877504	-	-	-	-	-	-
gene-2656	gene-2656.1	NC_044911.1_R	8	58730695	58731483	+	-	-	-	-	-
gene-2771	gene-2771.1	NC_044911.1_R	8	60748843	60752105	-	-	-	-	-	-
gene-3418	gene-3418.1	NC_044911.1_R	8	69709982	69710410	+	-	-	-	-	-
gene-511	gene-511.1	NC_044911.1_R	8	9838636	9839661	+	-	-	-	-	-
gene-556	gene-556.1	NC_044911.1_R	8	11075129	11075440	-	-	-	-	-	-
gene-682	gene-682.1	NC_044911.1_R	8	13473075	13473266	+	-	-	-	-	-
gene-695	gene-695.1	NC_044911.1_R	8	13757262	13757809	-	-	-	-	-	-
gene-875	gene-875.1	NC_044911.1_R	8	17860278	17860888	-	-	-	-	-	-
gene-10066	gene-10066.1	NC_044912.1_R	9	6528412	6529519	+	-	-	-	-	-
gene-10106	gene-10106.1	NC_044912.1_R	9	7057667	7061716	+	-	-	-	-	-
gene-10187	gene-10187.1	NC_044912.1_R	9	8172514	8173087	-	-	-	-	-	-
gene-10303	gene-10303.1	NC_044912.1_R	9	10103645	10108400	+	-	-	-	-	-
gene-10304	gene-10304.1	NC_044912.1_R	9	10109463	10113784	+	-	-	-	-	-
gene-10425	gene-10425.1	NC_044912.1_R	9	12281798	12282628	+	-	-	-	-	-
gene-10662	gene-10662.1	NC_044912.1_R	9	16335333	16335704	-	-	-	-	-	-
gene-10872	gene-10872.1	NC_044912.1_R	9	20083336	20084305	-	-	-	-	-	-
gene-10924	gene-10924.1	NC_044912.1_R	9	21193800	21194514	+	-	-	-	-	-
gene-11046	gene-11046.1	NC_044912.1_R	9	24571175	24573123	+	-	-	-	-	-
gene-11073	gene-11073.1	NC_044912.1_R	9	25509157	25513308	-	-	-	-	-	-
gene-11290	gene-11290.1	NC_044912.1_R	9	29689312	29690125	+	-	-	-	-	-
gene-11604	gene-11604.1	NC_044912.1_R	9	38367662	38369446	-	-	-	-	-	-
gene-11739	gene-11739.1	NC_044912.1_R	9	41408378	41409297	+	-	-	-	-	-
gene-12159	gene-12159.1	NC_044912.1_R	9	49793457	49794314	+	-	-	-	-	-
gene-12168	gene-12168.1	NC_044912.1_R	9	49890453	49891530	+	-	-	-	-	-
gene-12279	gene-12279.1	NC_044912.1_R	9	52707560	52708272	-	-	-	-	-	-
gene-12507	gene-12507.1	NC_044912.1_R	9	57959014	57959327	+	-	-	-	-	-
gene-9642	gene-9642.1	NC_044912.1_R	9	240019	240339	+	-	-	-	-	-
gene-9854	gene-9854.1	NC_044912.1_R	9	3543188	3543415	+	-	-	-	-	-
gene-15367	gene-15367.1	NC_044913.1_R	10	1677555	1679029	+	-	-	-	-	-
gene-15377	gene-15377.1	NC_044913.1_R	10	1853210	1856984	+	-	-	-	-	-
gene-16225	gene-16225.1	NC_044913.1_R	10	17930425	17931413	+	-	-	-	-	-
gene-16645	gene-16645.1	NC_044913.1_R	10	26263496	26264279	+	-	-	-	-	-
gene-16667	gene-16667.1	NC_044913.1_R	10	26535586	26537874	-	-	-	-	-	-
gene-16939	gene-16939.1	NC_044913.1_R	10	34262854	34263392	-	-	-	-	-	-
gene-17061	gene-17061.1	NC_044913.1_R	10	39328176	39328553	+	-	-	-	-	-
gene-17184	gene-17184.1	NC_044913.1_R	10	42439228	42440534	+	-	-	-	-	-
gene-17185	gene-17185.1	NC_044913.1_R	10	42440651	42441356	+	-	-	-	-	-
gene-17218	gene-17218.1	NC_044913.1_R	10	43334097	43338891	+	-	-	-	-	-
gene-17245	gene-17245.1	NC_044913.1_R	10	43752899	43753327	+	-	-	-	-	-
gene-17369	gene-17369.1	NC_044913.1_R	10	47352345	47352917	+	-	-	-	-	-
gene-17517	gene-17517.1	NC_044913.1_R	10	50784104	50785253	+	-	-	-	-	-
gene-12684	gene-12684.1	NC_044914.1_R	11	2488078	2488700	+	-	-	-	-	-
gene-12910	gene-12910.1	NC_044914.1_R	11	6523747	6525307	-	-	-	-	-	-
gene-12970	gene-12970.1	NC_044914.1_R	11	8553210	8553911	-	-	-	-	-	-
gene-13071	gene-13071.1	NC_044914.1_R	11	11422616	11424368	-	-	GO:0003676,GO:0004523	-	-	-
gene-13161	gene-13161.1	NC_044914.1_R	11	13374079	13374477	-	-	-	-	-	-
gene-13203	gene-13203.1	NC_044914.1_R	11	14032541	14032930	-	-	-	-	-	-
gene-13831	gene-13831.1	NC_044914.1_R	11	28425217	28426623	-	-	-	-	-	-
gene-13833	gene-13833.1	NC_044914.1_R	11	28506879	28508574	-	-	-	-	-	-
gene-13885	gene-13885.1	NC_044914.1_R	11	29347189	29347372	+	-	-	-	-	-
gene-13985	gene-13985.1	NC_044914.1_R	11	31763232	31763855	-	-	-	-	-	-
gene-14006	gene-14006.1	NC_044914.1_R	11	32192227	32192521	-	-	-	-	-	-
gene-14082	gene-14082.1	NC_044914.1_R	11	34384565	34385124	+	-	-	-	-	-
gene-14353	gene-14353.1	NC_044914.1_R	11	40822275	40822885	-	-	-	-	-	-
gene-14354	gene-14354.1	NC_044914.1_R	11	40867943	40868388	-	-	-	-	-	-
gene-14484	gene-14484.1	NC_044914.1_R	11	43651507	43652659	-	-	-	-	-	-
gene-14835	gene-14835.1	NC_044914.1_R	11	52053875	52054609	-	-	-	-	-	-
gene-15072	gene-15072.1	NC_044914.1_R	11	56430370	56431000	+	-	-	-	-	-
gene-36984	gene-36984.1	NC_044915.1_R	12	49791	51273	-	-	-	-	-	-
gene-37043	gene-37043.1	NC_044915.1_R	12	921841	924845	+	-	-	-	-	-
gene-37067	gene-37067.1	NC_044915.1_R	12	1412525	1413289	+	-	-	-	-	-
gene-37114	gene-37114.1	NC_044915.1_R	12	2084368	2085023	-	-	-	-	-	-
gene-37235	gene-37235.1	NC_044915.1_R	12	3847390	3847949	-	-	-	-	-	-
gene-37328	gene-37328.1	NC_044915.1_R	12	6007364	6008204	-	-	-	-	-	-
gene-37454	gene-37454.1	NC_044915.1_R	12	8618770	8623386	-	-	-	-	-	-
gene-37490	gene-37490.1	NC_044915.1_R	12	9143688	9144990	+	-	-	-	-	-
gene-37639	gene-37639.1	NC_044915.1_R	12	12138032	12138990	-	-	-	-	-	-
gene-38217	gene-38217.1	NC_044915.1_R	12	23374505	23377916	-	-	-	-	-	-
gene-38292	gene-38292.1	NC_044915.1_R	12	24542575	24543157	-	-	-	-	-	-
gene-38849	gene-38849.1	NC_044915.1_R	12	34009202	34010534	-	-	-	-	-	-
gene-38965	gene-38965.1	NC_044915.1_R	12	35890545	35890984	+	-	-	-	-	-
gene-39142	gene-39142.1	NC_044915.1_R	12	38489756	38490580	-	-	-	-	-	-
gene-3383	gene-3383.1	NC_044911.1_R	8	69260617	69265246	+	(-)-germacrene D synthase	GO:0000287,GO:0005737,GO:0010333,GO:0016102,GO:0016829,GO:0034004,GO:0052577	-	-	-
gene-700	gene-700.1	NC_044911.1_R	8	13831178	13836634	+	(-)-germacrene D synthase	GO:0000287,GO:0005737,GO:0010333,GO:0016102,GO:0016829,GO:0034004,GO:0052577	-	-	-
gene-938	gene-938.1	NC_044911.1_R	8	19229860	19232590	-	(-)-germacrene D synthase	GO:0000287,GO:0005737,GO:0010333,GO:0016102,GO:0016829,GO:0034004,GO:0052577	-	-	-
gene-13342	gene-13342.1	NC_044914.1_R	11	17612119	17616428	-	(-)-germacrene D synthase	GO:0000287,GO:0005737,GO:0010333,GO:0016102,GO:0016829,GO:0034004,GO:0052577	-	-	-
gene-2378	gene-2378.1	NC_044911.1_R	8	53973567	53975250	-	(+)-neomenthol dehydrogenase	GO:0006952,GO:0047501	-	-	-
gene-2380	gene-2380.1	NC_044911.1_R	8	53995964	53998724	-	(+)-neomenthol dehydrogenase	GO:0005737,GO:0006952,GO:0047501	-	-	-
gene-37434	gene-37434.1	NC_044915.1_R	12	8289278	8291253	-	(S)-ureidoglycine aminohydrolase	GO:0000256,GO:0003700,GO:0005783,GO:0005829,GO:0006145,GO:0006355,GO:0010136,GO:0046872,GO:0071522	-	-	-
gene-20492	gene-20492.1	NC_044908.1_R	5	65170575	65171270	-	101 kDa malaria antigen-like	-	-	-	-
gene-6613	gene-6613.1	Chr0_RagTag	0	3295428	3299753	+	11-beta-hydroxysteroid dehydrogenase A	GO:0005811,GO:0016021,GO:0044594,GO:0055114,GO:0070523,GO:0070524,GO:0072582	-	-	-
gene-6615	gene-6615.1	Chr0_RagTag	0	3314324	3316786	+	11-beta-hydroxysteroid dehydrogenase A	GO:0005811,GO:0016021,GO:0044594,GO:0055114,GO:0070523,GO:0070524,GO:0072582	-	-	-
gene-6617	gene-6617.1	Chr0_RagTag	0	3320504	3322054	+	11-beta-hydroxysteroid dehydrogenase A	GO:0005811,GO:0016021,GO:0044594,GO:0055114,GO:0070523,GO:0070524,GO:0072582	-	-	-
gene-15345	gene-15345.1	NC_044913.1_R	10	1212927	1215106	+	11-beta-hydroxysteroid dehydrogenase A	GO:0005811,GO:0016021,GO:0044594,GO:0070523,GO:0070524,GO:0072582	-	-	-
gene-15423	gene-15423.1	NC_044913.1_R	10	2520766	2522302	-	11-beta-hydroxysteroid dehydrogenase A	GO:0005811,GO:0016021,GO:0044594,GO:0055114,GO:0070523,GO:0070524,GO:0072582	-	-	-
gene-15425	gene-15425.1	NC_044913.1_R	10	2539249	2539510	-	11-beta-hydroxysteroid dehydrogenase A	GO:0005811,GO:0016021,GO:0044594,GO:0070523,GO:0070524,GO:0072582	-	-	-
gene-6616	gene-6616.1	Chr0_RagTag	0	3318380	3322920	+	11-beta-hydroxysteroid dehydrogenase-like 2	GO:0006694,GO:0016021,GO:0016491,GO:0055114	-	-	-
gene-15421	gene-15421.1	NC_044913.1_R	10	2495666	2498871	-	11-beta-hydroxysteroid dehydrogenase-like 3	GO:0006694,GO:0016021,GO:0016491,GO:0055114	-	-	-
gene-15420	gene-15420.1	NC_044913.1_R	10	2488988	2489179	-	11-beta-hydroxysteroid dehydrogenase-like 6	GO:0006694,GO:0016021,GO:0016491	-	-	-
gene-15427	gene-15427.1	NC_044913.1_R	10	2556212	2558541	-	11-beta-hydroxysteroid dehydrogenase-like 6	GO:0006694,GO:0016021,GO:0016491	-	-	-
gene-37797	gene-37797.1	NC_044915.1_R	12	15545347	15548125	-	11S globulin seed storage protein Ana o 2.0101	GO:0010431,GO:0019863,GO:0019864,GO:0045735,GO:0070207	-	-	-
gene-37799	gene-37799.1	NC_044915.1_R	12	15589332	15592263	-	11S globulin seed storage protein Ana o 2.0101	GO:0010431,GO:0019863,GO:0019864,GO:0045735,GO:0070207	-	-	-
gene-20475	gene-20475.1	NC_044908.1_R	5	64619469	64622908	+	16 kDa phloem protein 1	GO:0003723,GO:0006488,GO:0006952,GO:0046872	-	-	-
gene-3010	gene-3010.1	NC_044911.1_R	8	63908482	63911819	+	16 kDa phloem protein 1	GO:0003723,GO:0006952,GO:0046872	-	-	-
gene-12668	gene-12668.1	NC_044914.1_R	11	2243144	2244341	+	20 kDa chaperonin, chloroplastic	GO:0005507,GO:0005524,GO:0005739,GO:0005759,GO:0006457,GO:0009409,GO:0009507,GO:0009535,GO:0009536,GO:0009570,GO:0009579,GO:0009788,GO:0009941,GO:0016887,GO:0046872,GO:0048046,GO:0051082,GO:0051085,GO:0051087,GO:0051290,GO:1901671	-	-	-
gene-12673	gene-12673.1	NC_044914.1_R	11	2320165	2326322	+	20 kDa chaperonin, chloroplastic	GO:0005507,GO:0005524,GO:0005739,GO:0005759,GO:0006457,GO:0009409,GO:0009507,GO:0009535,GO:0009536,GO:0009570,GO:0009579,GO:0009788,GO:0009941,GO:0016887,GO:0046872,GO:0048046,GO:0051082,GO:0051085,GO:0051087,GO:0051290,GO:1901671	-	-	-
gene-13114	gene-13114.1	NC_044914.1_R	11	12525605	12526908	+	20 kDa chaperonin, chloroplastic	GO:0005507,GO:0005524,GO:0005739,GO:0005759,GO:0006457,GO:0009409,GO:0009507,GO:0009535,GO:0009536,GO:0009570,GO:0009579,GO:0009788,GO:0009941,GO:0016887,GO:0046872,GO:0048046,GO:0051082,GO:0051085,GO:0051087,GO:0051290,GO:1901671	-	-	-
gene-13118	gene-13118.1	NC_044914.1_R	11	12589542	12590907	+	20 kDa chaperonin, chloroplastic	GO:0005507,GO:0005524,GO:0005739,GO:0005759,GO:0006457,GO:0009409,GO:0009507,GO:0009535,GO:0009536,GO:0009570,GO:0009579,GO:0009788,GO:0009941,GO:0016887,GO:0046872,GO:0048046,GO:0051082,GO:0051085,GO:0051087,GO:0051290,GO:1901671	-	-	-
gene-33001	gene-33001.1	NC_044905.1_R	2	19863076	19867241	-	2-hydroxy-6-oxononadienedioate/2-hydroxy-6-oxononatrienedioate hydrolase	GO:0005737,GO:0018771,GO:0019380,GO:0042803,GO:0052823	-	-	-
gene-28783	gene-28783.1	NC_044906.1_R	3	67881089	67885176	+	2-hydroxy-palmitic acid dioxygenase mpo1	GO:0005783,GO:0030176,GO:0046521,GO:0102672	-	-	-
gene-16230	gene-16230.1	NC_044913.1_R	10	17977720	17982195	+	2-hydroxy-palmitic acid dioxygenase mpo1	GO:0005783,GO:0030176,GO:0046521,GO:0102672	-	-	-
gene-28752	gene-28752.1	NC_044906.1_R	3	67365262	67368907	-	2-hydroxy-palmitic acid dioxygenase Mpo1-like	-	-	-	-
gene-17346	gene-17346.1	NC_044913.1_R	10	46795462	46798335	-	2-isopropylmalate synthase 1, chloroplastic	GO:0003824,GO:0003852,GO:0009098,GO:0009507,GO:0009570	-	-	-
gene-18939	gene-18939.1	NC_044908.1_R	5	23131719	23135878	+	2-oxoglutarate (2OG) and Fe(II)-dependent oxygenase superfamily protein	-	-	-	-
gene-21565	gene-21565.1	NC_044908.1_R	5	87667042	87669521	+	3,9-dihydroxypterocarpan 6A-monooxygenase	GO:0005506,GO:0006952,GO:0016020,GO:0016705,GO:0016709,GO:0020037,GO:0047082,GO:0055114	-	-	-
gene-37277	gene-37277.1	NC_044915.1_R	12	4483148	4493428	-	30S ribosomal protein 2, chloroplastic	GO:0003676,GO:0005840,GO:0009507,GO:0019843	-	-	-
gene-4925	gene-4925.1	NC_044909.1_R	6	29128540	29146499	-	30S ribosomal protein S1	GO:0003676,GO:0003723,GO:0005840	-	-	-
gene-32818	gene-32818.1	NC_044905.1_R	2	16698370	16700314	+	30S ribosomal protein S9, mitochondrial	GO:0003723,GO:0003735,GO:0005739,GO:0005763,GO:0005829,GO:0005840,GO:0006412,GO:0009555,GO:0009559,GO:0015935,GO:0048229	-	-	-
gene-15674	gene-15674.1	NC_044913.1_R	10	6760670	6765120	-	31 kDa ribonucleoprotein, chloroplastic	GO:0003676,GO:0003723,GO:0006397,GO:0009507	-	-	-
gene-15678	gene-15678.1	NC_044913.1_R	10	6893708	6897826	-	31 kDa ribonucleoprotein, chloroplastic	GO:0003676,GO:0003723,GO:0006397,GO:0009507	-	-	-
gene-15680	gene-15680.1	NC_044913.1_R	10	6911350	6912096	-	31 kDa ribonucleoprotein, chloroplastic	GO:0003676,GO:0003723,GO:0006397,GO:0009507	-	-	-
gene-6070	gene-6070.1	NC_044909.1_R	6	50570378	50571038	+	39S ribosomal protein L41-A, mitochondrial	GO:0003735,GO:0005762,GO:0006412,GO:0006915,GO:0007049,GO:1990904	-	-	-
gene-29721	gene-29721.1	NC_044910.1_R	7	14216975	14221291	+	3beta-hydroxysteroid dehydrogenase 1	GO:0008202,GO:0016491,GO:0055114	-	-	-
gene-18616	gene-18616.1	NC_044908.1_R	5	14879866	14882519	+	3-epi-6-deoxocathasterone 23-monooxygenase-like	-	-	-	-
gene-27791	gene-27791.1	NC_044906.1_R	3	46762939	46767755	+	40S ribosomal protein S3-2	GO:0003723,GO:0003729,GO:0003735,GO:0005634,GO:0005829,GO:0006412,GO:0009506,GO:0022626,GO:0022627,GO:0042788	-	-	-
gene-25552	gene-25552.1	NC_044907.1_R	4	92663388	92667537	+	4-hydroxy-tetrahydrodipicolinate synthase, chloroplastic	GO:0008840,GO:0009089,GO:0009507,GO:0016829,GO:0019877	-	-	-
gene-31100	gene-31100.1	NC_044910.1_R	7	42521805	42523947	+	4'-phosphopantetheinyl transferase family protein (Fragment)	-	-	-	-
gene-1213	gene-1213.1	NC_044911.1_R	8	27823773	27824879	+	50S ribosomal protein L13, chloroplastic	GO:0003729,GO:0003735,GO:0005739,GO:0005840,GO:0006412,GO:0009507,GO:0009570,GO:0009579,GO:0009941,GO:0017148,GO:0022625	-	-	-
gene-28427	gene-28427.1	NC_044906.1_R	3	60995203	60997765	+	50S ribosomal protein L18, chloroplastic	GO:0003735,GO:0005730,GO:0005840,GO:0006412,GO:0008097,GO:0009507	-	-	-
gene-28732	gene-28732.1	NC_044906.1_R	3	67102615	67104781	-	50S ribosomal protein L18, chloroplastic	GO:0003735,GO:0005730,GO:0005840,GO:0006412,GO:0008097,GO:0009507	-	-	-
gene-19747	gene-19747.1	NC_044908.1_R	5	46453349	46453865	-	50S ribosomal protein L21, mitochondrial	GO:0000741,GO:0000976,GO:0003735,GO:0005739,GO:0005840,GO:0005886,GO:0006412,GO:0009553,GO:0009555,GO:0009567,GO:0010197,GO:0019843	-	-	-
gene-30032	gene-30032.1	NC_044910.1_R	7	21771990	21794161	+	5'-adenylylsulfate reductase-like 5	GO:0016021	-	-	-
gene-30034	gene-30034.1	NC_044910.1_R	7	21791122	21793990	+	5'-adenylylsulfate reductase-like 7	GO:0016021	-	-	-
gene-2856	gene-2856.1	NC_044911.1_R	8	62041033	62041957	-	60S ribosomal protein L35	GO:0000463,GO:0003735,GO:0005840,GO:0006412,GO:0022625	-	-	-
gene-2626	gene-2626.1	NC_044911.1_R	8	58129131	58129372	+	60S ribosomal protein L39-1	GO:0003729,GO:0003735,GO:0005773,GO:0005886,GO:0006412,GO:0022625	-	-	-
gene-16810	gene-16810.1	NC_044913.1_R	10	30125471	30127844	-	AAI domain-containing protein	-	-	-	-
gene-16811	gene-16811.1	NC_044913.1_R	10	30165650	30165972	-	AAI domain-containing protein	-	-	-	-
gene-16812	gene-16812.1	NC_044913.1_R	10	30220068	30221252	-	AAI domain-containing protein	-	-	-	-
gene-5982	gene-5982.1	NC_044909.1_R	6	49201335	49202971	+	AB hydrolase-1 domain-containing protein	-	-	-	-
gene-18688	gene-18688.1	NC_044908.1_R	5	16855574	16862147	+	ABC transporter C family member 8	GO:0000325,GO:0005524,GO:0005774,GO:0005829,GO:0008559,GO:0016020,GO:0016021,GO:0042626,GO:0055085	-	-	-
gene-18689	gene-18689.1	NC_044908.1_R	5	16868821	16875141	+	ABC transporter C family member 8	GO:0000325,GO:0005524,GO:0005774,GO:0005829,GO:0008559,GO:0016020,GO:0016021,GO:0042626,GO:0055085	-	-	-
gene-18691	gene-18691.1	NC_044908.1_R	5	16926278	16931155	+	ABC transporter C family member 8	GO:0000325,GO:0005524,GO:0005774,GO:0005829,GO:0008559,GO:0016020,GO:0016021,GO:0042626,GO:0055085	-	-	-
gene-18693	gene-18693.1	NC_044908.1_R	5	16961153	16967468	+	ABC transporter C family member 8	GO:0000325,GO:0005524,GO:0005774,GO:0005829,GO:0008559,GO:0016020,GO:0016021,GO:0042626,GO:0055085	-	-	-
gene-18695	gene-18695.1	NC_044908.1_R	5	16982067	16985769	+	ABC transporter C family member 8	GO:0000325,GO:0005524,GO:0005774,GO:0005829,GO:0008559,GO:0016020,GO:0016021,GO:0042626,GO:0055085	-	-	-
gene-18697	gene-18697.1	NC_044908.1_R	5	17010305	17016752	+	ABC transporter C family member 8	GO:0000325,GO:0005524,GO:0005774,GO:0005829,GO:0008559,GO:0016020,GO:0016021,GO:0042626,GO:0055085	-	-	-
gene-18698	gene-18698.1	NC_044908.1_R	5	17018722	17023503	+	ABC transporter C family member 8	GO:0000325,GO:0005524,GO:0005774,GO:0005829,GO:0008559,GO:0016020,GO:0016021,GO:0042626,GO:0055085	-	-	-
gene-18699	gene-18699.1	NC_044908.1_R	5	17030622	17036780	+	ABC transporter C family member 8	GO:0000325,GO:0005524,GO:0005774,GO:0005829,GO:0008559,GO:0016020,GO:0016021,GO:0042626,GO:0055085	-	-	-
gene-26713	gene-26713.1	NC_044906.1_R	3	18921641	18924147	-	Acetylajmalan esterase	GO:0009820,GO:0016788,GO:0033879	-	-	-
gene-26717	gene-26717.1	NC_044906.1_R	3	18949456	18951490	-	Acetylajmalan esterase	GO:0009820,GO:0016788,GO:0033879	-	-	-
gene-26718	gene-26718.1	NC_044906.1_R	3	18965669	18967711	-	Acetylajmalan esterase	GO:0009820,GO:0016788,GO:0033879	-	-	-
gene-26952	gene-26952.1	NC_044906.1_R	3	24158844	24160118	-	Acetylajmalan esterase	GO:0009820,GO:0016788,GO:0033879	-	-	-
gene-26956	gene-26956.1	NC_044906.1_R	3	24256621	24258379	-	Acetylajmalan esterase	GO:0005576,GO:0009820,GO:0016042,GO:0016788,GO:0033879	-	-	-
gene-26958	gene-26958.1	NC_044906.1_R	3	24290305	24291605	+	Acetylajmalan esterase	GO:0009820,GO:0016788,GO:0033879	-	-	-
gene-25697	gene-25697.1	NC_044907.1_R	4	95862589	95865855	-	ACPS domain-containing protein	GO:0000287,GO:0008897	-	-	-
gene-31352	gene-31352.1	NC_044910.1_R	7	46758763	46763118	-	ACT domain-containing protein ACR10	-	-	-	-
gene-31354	gene-31354.1	NC_044910.1_R	7	46777065	46780538	-	ACT domain-containing protein ACR10	-	-	-	-
gene-21589	gene-21589.1	NC_044908.1_R	5	88257500	88261935	-	ACT domain-containing protein ACR11	GO:0005634,GO:0009409,GO:0009416,GO:0009507,GO:0009535,GO:0009570,GO:0009744,GO:0009941,GO:0010319	-	-	-
gene-21591	gene-21591.1	NC_044908.1_R	5	88270755	88274105	-	ACT domain-containing protein ACR11	GO:0005634,GO:0009409,GO:0009416,GO:0009507,GO:0009535,GO:0009570,GO:0009744,GO:0009941,GO:0010319	-	-	-
gene-8679	gene-8679.1	NC_044904.1_R	1	32650183	32652254	-	ACT domain-containing protein ACR8	GO:0009737,GO:0016597	-	-	-
gene-37725	gene-37725.1	NC_044915.1_R	12	13913414	13917008	-	ACT domain-containing protein ACR8	GO:0009737,GO:0016597	-	-	-
gene-476	gene-476.1	NC_044911.1_R	8	9134087	9138938	-	Actin cytoskeleton-regulatory complex pan-like protein	-	-	-	-
gene-509	gene-509.1	NC_044911.1_R	8	9829016	9833673	-	Actin cytoskeleton-regulatory complex pan-like protein	-	-	-	-
gene-11678	gene-11678.1	NC_044912.1_R	9	40069749	40073033	-	Actin-depolymerizing factor	GO:0003779,GO:0015629,GO:0030042	-	-	-
gene-1972	gene-1972.1	NC_044911.1_R	8	45818906	45821839	+	Actin-related protein 2/3 complex subunit 1A	GO:0005634,GO:0005737,GO:0005885,GO:0007015,GO:0030833,GO:0034314,GO:0051015	-	-	-
gene-4479	gene-4479.1	NC_044909.1_R	6	16638760	16642524	-	Actin-related protein 9	GO:0006302,GO:0006338,GO:0006355,GO:0031011	-	-	-
gene-17806	gene-17806.1	NC_044913.1_R	10	58179115	58181784	+	Acyl-coenzyme A thioesterase 4, mitochondrial	GO:0005739,GO:0016787	-	-	-
gene-38758	gene-38758.1	NC_044915.1_R	12	32611323	32613446	+	Adenine nucleotide transporter BT1, chloroplastic/mitochondrial	GO:0005739,GO:0005743,GO:0005886,GO:0009507,GO:0009536,GO:0009706,GO:0009941,GO:0016021,GO:0055085	-	-	-
gene-12206	gene-12206.1	NC_044912.1_R	9	50711558	50713163	+	Adenylylsulfatase HINT3	GO:0000166,GO:0005777,GO:0006790,GO:0009150,GO:0047627	-	-	-
gene-12207	gene-12207.1	NC_044912.1_R	9	50715745	50719511	+	Adenylylsulfatase HINT3	GO:0000166,GO:0005777,GO:0006790,GO:0009150,GO:0047627	-	-	-
gene-12208	gene-12208.1	NC_044912.1_R	9	50720321	50721075	+	Adenylylsulfatase HINT3	GO:0000166,GO:0005777,GO:0006790,GO:0009150,GO:0047627	-	-	-
gene-3373	gene-3373.1	NC_044911.1_R	8	69156350	69161436	-	ADP,ATP carrier protein	-	-	-	-
gene-33991	gene-33991.1	NC_044905.1_R	2	42233508	42233985	-	ADP,ATP carrier protein 3, mitochondrial	GO:0005471,GO:0005739,GO:0005743,GO:0005886,GO:0009941,GO:0015865,GO:0016020,GO:0016021,GO:0140021,GO:1990544	-	-	-
gene-26135	gene-26135.1	NC_044906.1_R	3	7955267	7958179	+	ADP-ribosylation factor 1	GO:0003924,GO:0005525,GO:0005794,GO:0015031,GO:0016192	-	-	-
gene-26180	gene-26180.1	NC_044906.1_R	3	8594878	8595584	+	ADP-ribosylation factor 1	GO:0003729,GO:0003924,GO:0005525,GO:0005769,GO:0005794,GO:0005802,GO:0005829,GO:0006886,GO:0009734,GO:0016004,GO:0016192,GO:0031001,GO:0090354,GO:0098876	-	-	-
gene-26191	gene-26191.1	NC_044906.1_R	3	8731334	8733103	+	ADP-ribosylation factor 1	GO:0003729,GO:0003924,GO:0005525,GO:0005769,GO:0005794,GO:0005802,GO:0005829,GO:0006886,GO:0009734,GO:0016004,GO:0016192,GO:0031001,GO:0090354,GO:0098876	-	-	-
gene-26185	gene-26185.1	NC_044906.1_R	3	8656802	8657715	+	ADP-ribosylation factor 2	GO:0003924,GO:0005525,GO:0005794,GO:0006471,GO:0006886,GO:0016192	-	-	-
gene-26187	gene-26187.1	NC_044906.1_R	3	8671280	8672997	+	ADP-ribosylation factor 2	GO:0003924,GO:0005525,GO:0005794,GO:0006471,GO:0006886,GO:0016192	-	-	-
gene-26189	gene-26189.1	NC_044906.1_R	3	8697356	8699160	+	ADP-ribosylation factor 2	GO:0003924,GO:0005525,GO:0005794,GO:0006471,GO:0006886,GO:0016192	-	-	-
gene-15327	gene-15327.1	NC_044913.1_R	10	957076	963957	+	ADP-ribosylation factor GTPase-activating protein AGD1	GO:0005096,GO:0005768,GO:0005886,GO:0007010,GO:0030139,GO:0035618,GO:0046872,GO:0048768	-	-	-
gene-15316	gene-15316.1	NC_044913.1_R	10	814290	820969	+	ADP-ribosylation factor GTPase-activating protein AGD3	GO:0005047,GO:0005096,GO:0005786,GO:0005794,GO:0005886,GO:0006614,GO:0006897,GO:0008312,GO:0009733,GO:0009965,GO:0010051,GO:0010087,GO:0030140,GO:0030942,GO:0035091,GO:0046872	-	-	-
gene-5374	gene-5374.1	NC_044909.1_R	6	38832275	38832938	+	Agamous-like MADS-box protein AGL16	GO:0000976,GO:0000978,GO:0000981,GO:0003700,GO:0005634,GO:0006357,GO:0009908,GO:0010440,GO:0042803,GO:0045944	-	-	-
gene-37092	gene-37092.1	NC_044915.1_R	12	1767889	1769543	+	Alkane hydroxylase MAH1	GO:0005506,GO:0005783,GO:0005789,GO:0010025,GO:0016021,GO:0016705,GO:0020037,GO:0055114,GO:0080133	-	-	-
gene-32307	gene-32307.1	NC_044905.1_R	2	9084581	9084778	-	Allene oxide synthase 1, chloroplastic	GO:0004497,GO:0005506,GO:0006633,GO:0006952,GO:0009507,GO:0009695,GO:0009978,GO:0016125,GO:0016491,GO:0016705,GO:0020037,GO:0031408	-	-	-
gene-16198	gene-16198.1	NC_044913.1_R	10	17358984	17360052	+	Alpha/beta-hydrolases superfamily protein	-	-	-	-
gene-19480	gene-19480.1	NC_044908.1_R	5	35248557	35252743	+	Alpha/beta-Hydrolases superfamily protein (Fragment)	-	-	-	-
gene-21886	gene-21886.1	NC_044907.1_R	4	156339	158412	+	Alpha-galactosidase	-	-	-	-
gene-21883	gene-21883.1	NC_044907.1_R	4	130575	136377	-	Alpha-galactosidase 1	GO:0004553,GO:0005975,GO:0009505,GO:0048046,GO:0052692,GO:0071555,GO:0099503	-	-	-
gene-21884	gene-21884.1	NC_044907.1_R	4	144474	146141	-	Alpha-galactosidase 1	GO:0004553,GO:0005975,GO:0009505,GO:0048046,GO:0052692,GO:0071555,GO:0099503	-	-	-
gene-21885	gene-21885.1	NC_044907.1_R	4	151976	154015	+	Alpha-galactosidase 1	GO:0004553,GO:0005975,GO:0009505,GO:0048046,GO:0052692,GO:0071555,GO:0099503	-	-	-
gene-6791	gene-6791.1	NC_044904.1_R	1	83688	87027	-	Alpha-galactosidase-like	-	-	-	-
gene-13956	gene-13956.1	NC_044914.1_R	11	31314466	31321940	-	Amino acid permease 6	GO:0005886,GO:0015172,GO:0015175,GO:0015293,GO:0015810,GO:0015827,GO:0016021	-	-	-
gene-13961	gene-13961.1	NC_044914.1_R	11	31405527	31408577	-	Amino acid permease 6	GO:0005886,GO:0015172,GO:0015175,GO:0015293,GO:0015810,GO:0015827,GO:0016021	-	-	-
gene-15273	gene-15273.1	NC_044913.1_R	10	274376	277490	+	Amino acid transporter AVT1D	GO:0005886,GO:0006865,GO:0016021	-	-	-
gene-11019	gene-11019.1	NC_044912.1_R	9	23974413	23976429	-	Aminoacyl-tRNA hydrolase	GO:0004045,GO:0005739,GO:0005829,GO:0006915,GO:0010629,GO:0016020,GO:2000210,GO:2000811	-	-	-
gene-27620	gene-27620.1	NC_044906.1_R	3	40821184	40822596	-	Ammonium transporter (Fragment)	-	-	-	-
gene-27233	gene-27233.1	NC_044906.1_R	3	30646496	30652735	+	Ammonium transporter member	-	-	-	-
gene-27619	gene-27619.1	NC_044906.1_R	3	40810467	40813446	-	Ammonium transporter member	-	-	-	-
gene-4183	gene-4183.1	NC_044909.1_R	6	11305691	11307371	-	AMSH-like ubiquitin thioesterase 3	GO:0004843,GO:0005737,GO:0005768,GO:0005770,GO:0005774,GO:0006897,GO:0007033,GO:0008237,GO:0015031,GO:0016021,GO:0044090,GO:0046872,GO:0046907,GO:0061578,GO:0070122,GO:0070536,GO:0071108,GO:0090316	-	-	-
gene-1246	gene-1246.1	NC_044911.1_R	8	29035134	29046585	-	Anaphase-promoting complex subunit 6	GO:0005515,GO:0005680,GO:0005737,GO:0007091,GO:0010087,GO:0016567,GO:0031145,GO:0032875,GO:0045842,GO:0051301	-	-	-
gene-8022	gene-8022.1	NC_044904.1_R	1	19743302	19745331	+	Ankyrin repeat domain-containing protein 2A	GO:0005515	-	-	-
gene-8021	gene-8021.1	NC_044904.1_R	1	19739743	19745266	+	ankyrin repeat domain-containing protein 2A isoform X1	GO:0005515	-	-	-
gene-24073	gene-24073.1	NC_044907.1_R	4	47952526	47953290	-	Ankyrin repeat family protein	-	-	-	-
gene-24078	gene-24078.1	NC_044907.1_R	4	48158376	48158843	-	Ankyrin repeat family protein	GO:0005515	-	-	-
gene-18404	gene-18404.1	NC_044908.1_R	5	9241443	9242841	-	Ankyrin repeat-containing protein	GO:0005515	-	-	-
gene-17588	gene-17588.1	NC_044913.1_R	10	52699519	52700001	-	ankyrin repeat-containing protein BDA1-like	GO:0005515	-	-	-
gene-24068	gene-24068.1	NC_044907.1_R	4	47828893	47833475	-	Ankyrin repeats (3 copies)	GO:0005515	-	-	-
gene-24075	gene-24075.1	NC_044907.1_R	4	48032615	48033088	-	Ankyrin repeats (3 copies)	GO:0005515	-	-	-
gene-13617	gene-13617.1	NC_044914.1_R	11	23451201	23453347	-	Ankyrin repeats (3 copies)	GO:0005515	-	-	-
gene-13621	gene-13621.1	NC_044914.1_R	11	23479232	23481243	-	Ankyrin repeats (3 copies)	GO:0005515	-	-	-
gene-32165	gene-32165.1	NC_044905.1_R	2	6689977	6692043	+	Apple domain-containing protein	-	-	-	-
gene-10260	gene-10260.1	NC_044912.1_R	9	9370368	9371812	+	Arabinogalactan protein 16	GO:0005886,GO:0031225	-	-	-
gene-24470	gene-24470.1	NC_044907.1_R	4	61075213	61076201	+	Arabinogalactan protein 20	GO:0005886,GO:0031225	-	-	-
gene-35910	gene-35910.1	NC_044905.1_R	2	86050752	86051630	+	Arabinogalactan protein 22	GO:0005886,GO:0031225	-	-	-
gene-33730	gene-33730.1	NC_044905.1_R	2	35363121	35364511	+	Arabinogalactan protein 41	GO:0005886,GO:0031225	-	-	-
gene-6447	gene-6447.1	NC_044909.1_R	6	56039492	56039936	+	Asparagine--tRNA ligase, cytoplasmic 1	GO:0003677,GO:0004816,GO:0005524,GO:0005739,GO:0005829,GO:0006421,GO:0009507,GO:0009536,GO:0009793	-	-	-
gene-31182	gene-31182.1	NC_044910.1_R	7	43634613	43636444	-	Asparagine--tRNA ligase, cytoplasmic 1	GO:0000166,GO:0003677,GO:0004812,GO:0004816,GO:0005524,GO:0005739,GO:0005829,GO:0006418,GO:0006421,GO:0009507,GO:0009536,GO:0009793	-	-	-
gene-12291	gene-12291.1	NC_044912.1_R	9	53210788	53213993	-	Asparagine--tRNA ligase, cytoplasmic 1	GO:0000166,GO:0003677,GO:0004812,GO:0004816,GO:0005524,GO:0005739,GO:0005829,GO:0006418,GO:0006421,GO:0009507,GO:0009536,GO:0009793	-	-	-
gene-14039	gene-14039.1	NC_044914.1_R	11	33566392	33568156	-	Asparagine--tRNA ligase, cytoplasmic 1	GO:0000166,GO:0003677,GO:0004812,GO:0004816,GO:0005524,GO:0005739,GO:0005829,GO:0006418,GO:0006421,GO:0009507,GO:0009536,GO:0009793	-	-	-
gene-36747	gene-36747.1	NC_044905.1_R	2	101456252	101462391	-	Aspartic proteinase CDR1	GO:0004190,GO:0005576,GO:0010310,GO:0010337,GO:0042742,GO:0048046	-	-	-
gene-36748	gene-36748.1	NC_044905.1_R	2	101477093	101478403	-	Aspartic proteinase CDR1	GO:0004190,GO:0005576,GO:0010310,GO:0010337,GO:0042742,GO:0048046	-	-	-
gene-24873	gene-24873.1	NC_044907.1_R	4	73200640	73201950	-	Aspartic proteinase CDR1	GO:0004190,GO:0005576,GO:0010310,GO:0010337,GO:0042742,GO:0048046	-	-	-
gene-24874	gene-24874.1	NC_044907.1_R	4	73237292	73238649	-	Aspartic proteinase CDR1	GO:0004190,GO:0005576,GO:0010310,GO:0010337,GO:0042742,GO:0048046	-	-	-
gene-31002	gene-31002.1	NC_044910.1_R	7	41126509	41128468	-	Aspartic proteinase nepenthesin-1	GO:0004190,GO:0005576	-	-	-
gene-31004	gene-31004.1	NC_044910.1_R	7	41215106	41216575	-	Aspartic proteinase nepenthesin-2	GO:0004190,GO:0005576	-	-	-
gene-26426	gene-26426.1	NC_044906.1_R	3	13385545	13386915	+	ATP binding,nucleic acid binding,helicases, putative	-	-	-	-
gene-24877	gene-24877.1	NC_044907.1_R	4	73261205	73266526	+	ATP phosphoribosyltransferase 1, chloroplastic	GO:0000105,GO:0000287,GO:0003879,GO:0005737,GO:0009507,GO:0009570	-	-	-
gene-36434	gene-36434.1	NC_044905.1_R	2	95815253	95820411	-	ATP phosphoribosyltransferase 2, chloroplastic	GO:0000105,GO:0000287,GO:0003879,GO:0005737,GO:0009507,GO:0009570	-	-	-
gene-36753	gene-36753.1	NC_044905.1_R	2	101504340	101510982	+	ATP phosphoribosyltransferase 2, chloroplastic	GO:0000105,GO:0000287,GO:0003879,GO:0005737,GO:0009507,GO:0009570	-	-	-
gene-36758	gene-36758.1	NC_044905.1_R	2	101580854	101585054	+	ATP phosphoribosyltransferase 2, chloroplastic	GO:0000105,GO:0000287,GO:0003879,GO:0005737,GO:0009507,GO:0009570	-	-	-
gene-8930	gene-8930.1	NC_044904.1_R	1	37795705	37797783	-	ATP synthase small subunit 6, mitochondrial	GO:0005743,GO:0006811,GO:0045263	-	-	-
gene-2945	gene-2945.1	NC_044911.1_R	8	63132277	63135220	+	ATP synthase small subunit 6, mitochondrial	GO:0005743,GO:0006811,GO:0045263	-	-	-
gene-3897	gene-3897.1	NC_044909.1_R	6	6798975	6802909	+	ATP synthase subunit alpha, mitochondrial	GO:0000275,GO:0005524,GO:0005739,GO:0006754,GO:0015986,GO:0046034,GO:0046933,GO:1902600	-	-	-
gene-3898	gene-3898.1	NC_044909.1_R	6	6852306	6853265	+	ATP synthase subunit alpha, mitochondrial	GO:0005524,GO:0005743,GO:0015986,GO:0045261,GO:0046933	-	-	-
gene-16983	gene-16983.1	NC_044913.1_R	10	36171078	36171575	+	ATP synthase subunit alpha, mitochondrial	GO:0005524,GO:0005743,GO:0045261,GO:0046034,GO:0046933,GO:1902600	-	-	-
gene-15373	gene-15373.1	NC_044913.1_R	10	1743090	1747775	+	ATP/DNA-binding protein	-	-	-	-
gene-15378	gene-15378.1	NC_044913.1_R	10	1865160	1869400	+	ATP/DNA-binding protein	-	-	-	-
gene-11528	gene-11528.1	NC_044912.1_R	9	35117658	35131703	-	ATPase family AAA domain-containing protein 5	GO:0003677,GO:0005524,GO:0005634,GO:0006974,GO:0008283,GO:0008630,GO:0016887,GO:0030890,GO:0031391,GO:0033260,GO:0042770,GO:0042771,GO:0045190,GO:0045740,GO:0048304,GO:0061860,GO:0090305,GO:0090618,GO:1901990,GO:1902166,GO:1902230,GO:1902751	-	-	-
gene-11529	gene-11529.1	NC_044912.1_R	9	35125306	35131556	-	ATPase family AAA domain-containing protein 5	GO:0003677,GO:0005524,GO:0005634,GO:0006974,GO:0008283,GO:0008630,GO:0016887,GO:0030890,GO:0031391,GO:0033260,GO:0042770,GO:0042771,GO:0045190,GO:0045740,GO:0048304,GO:0061860,GO:0090305,GO:0090618,GO:1901990,GO:1902166,GO:1902230,GO:1902751	-	-	-
gene-30930	gene-30930.1	NC_044910.1_R	7	39733248	39735329	+	ATP-dependent Clp protease proteolytic subunit	GO:0004176,GO:0004252,GO:0009570	-	-	-
gene-14490	gene-14490.1	NC_044914.1_R	11	43745976	43746319	+	ATP-dependent Clp protease proteolytic subunit	GO:0004176,GO:0004252,GO:0009570	-	-	-
gene-25591	gene-25591.1	NC_044907.1_R	4	93542775	93544807	-	ATP-dependent DNA helicase	GO:0000002,GO:0000722,GO:0000723,GO:0000727,GO:0003678,GO:0003697,GO:0005524,GO:0005657,GO:0006260,GO:0006268,GO:0006281,GO:0010521,GO:0016887,GO:0031966,GO:0032211,GO:0032508,GO:0043139,GO:0043596,GO:0044806,GO:0051880,GO:0071932,GO:0098781	-	-	-
gene-12324	gene-12324.1	NC_044912.1_R	9	54109610	54114669	+	ATP-dependent DNA helicase	GO:0000723,GO:0003678,GO:0006281	-	-	-
gene-19078	gene-19078.1	NC_044908.1_R	5	26112700	26115017	+	ATP-dependent DNA helicase DDX11	GO:0000922,GO:0003676,GO:0003677,GO:0003678,GO:0003723,GO:0004386,GO:0005524,GO:0005634,GO:0005730,GO:0005737,GO:0005815,GO:0006139,GO:0006260,GO:0006281,GO:0009303,GO:0016818,GO:0016887,GO:0030496,GO:0032508,GO:0034085,GO:0046872,GO:0051539,GO:1901836,GO:1990700	-	-	-
gene-33710	gene-33710.1	NC_044905.1_R	2	34987116	34988195	+	ATP-dependent DNA helicase pif1	GO:0000723,GO:0003677,GO:0003678,GO:0005524,GO:0006281,GO:0006310,GO:0016887	-	-	-
gene-26038	gene-26038.1	NC_044906.1_R	3	6331794	6335993	-	ATP-dependent DNA helicase pif1	GO:0000723,GO:0003677,GO:0003678,GO:0005524,GO:0006281,GO:0006310,GO:0016887	-	-	-
gene-21798	gene-21798.1	NC_044908.1_R	5	92696883	92699997	+	ATP-dependent DNA helicase pif1	GO:0000002,GO:0000723,GO:0000781,GO:0003677,GO:0003678,GO:0005524,GO:0005657,GO:0006260,GO:0006281,GO:0006310,GO:0016887,GO:0032508,GO:0043139,GO:0043596,GO:0044806,GO:0051880,GO:0071932,GO:0097046,GO:0098781	-	-	-
gene-7483	gene-7483.1	NC_044904.1_R	1	10776194	10777288	+	ATP-dependent DNA helicase PIF1 (Fragment)	-	-	-	-
gene-18633	gene-18633.1	NC_044908.1_R	5	15252267	15252653	+	ATP-dependent DNA helicase pif1 (Fragment)	-	-	-	-
gene-4593	gene-4593.1	NC_044909.1_R	6	19749000	19759972	-	ATP-dependent DNA helicase Q-like 2	GO:0000724,GO:0003677,GO:0005524,GO:0005694,GO:0005737,GO:0006268,GO:0006281,GO:0006310,GO:0009378,GO:0016592,GO:0016887,GO:0032508,GO:0043138,GO:0046872	-	-	-
gene-37098	gene-37098.1	NC_044915.1_R	12	1847313	1849703	+	ATP-dependent DNA helicase Q-like 2	GO:0000724,GO:0003677,GO:0005524,GO:0005694,GO:0005737,GO:0006268,GO:0006281,GO:0006310,GO:0009378,GO:0016592,GO:0016887,GO:0032508,GO:0043138,GO:0046872	-	-	-
gene-19932	gene-19932.1	NC_044908.1_R	5	51594451	51596456	+	ATP-dependent DNA helicase RRM3	GO:0000002,GO:0000723,GO:0000781,GO:0003678,GO:0005524,GO:0005657,GO:0006260,GO:0006281,GO:0016887,GO:0032508,GO:0043139,GO:0043596,GO:0044806,GO:0051880,GO:0071932,GO:0097046,GO:0098781	-	-	-
gene-1517	gene-1517.1	NC_044911.1_R	8	35860289	35867446	-	ATP-dependent helicase rhp16	GO:0000109,GO:0000720,GO:0003677,GO:0004386,GO:0005524,GO:0005634,GO:0006289,GO:0008270,GO:0016787,GO:0061630,GO:0070647,GO:0140658	-	-	-
gene-35899	gene-35899.1	NC_044905.1_R	2	85758678	85760227	+	ATP-dependent RNA helicase	-	-	-	-
gene-32913	gene-32913.1	NC_044905.1_R	2	18322336	18343673	-	AT-rich interactive domain-containing protein 5	GO:0003677,GO:0005634,GO:0006357	-	-	-
gene-32915	gene-32915.1	NC_044905.1_R	2	18341645	18343476	-	AT-rich interactive domain-containing protein 5	GO:0003677,GO:0005634,GO:0006357	-	-	-
gene-1456	gene-1456.1	NC_044911.1_R	8	34378405	34380443	-	AUGMIN subunit 2	GO:0000278,GO:0000911,GO:0007020,GO:0031023,GO:0051225,GO:1990498	-	-	-
gene-9269	gene-9269.1	NC_044904.1_R	1	45426515	45427509	+	Auxin-binding protein ABP19a	GO:0009734,GO:0030145,GO:0048046	-	-	-
gene-12574	gene-12574.1	NC_044914.1_R	11	992187	993218	+	Auxin-binding protein ABP19a	GO:0009734,GO:0030145,GO:0048046	-	-	-
gene-12581	gene-12581.1	NC_044914.1_R	11	1048729	1049385	+	Auxin-binding protein ABP19a	GO:0009734,GO:0030145,GO:0048046	-	-	-
gene-12588	gene-12588.1	NC_044914.1_R	11	1172236	1173011	+	Auxin-binding protein ABP19a	GO:0009734,GO:0030145,GO:0048046	-	-	-
gene-12590	gene-12590.1	NC_044914.1_R	11	1234620	1235630	+	Auxin-binding protein ABP19a	GO:0009734,GO:0030145,GO:0048046	-	-	-
gene-14721	gene-14721.1	NC_044914.1_R	11	47671073	47671552	-	Auxin-induced protein X10A	GO:0009734	-	-	-
gene-15943	gene-15943.1	NC_044913.1_R	10	13304989	13311590	+	BAH domain	GO:0003682,GO:0005634	-	-	-
gene-15944	gene-15944.1	NC_044913.1_R	10	13314810	13325288	+	BAH domain	GO:0003682,GO:0005634	-	-	-
gene-15945	gene-15945.1	NC_044913.1_R	10	13327937	13335306	+	BAH domain	GO:0003682,GO:0005634	-	-	-
gene-1207	gene-1207.1	NC_044911.1_R	8	27685495	27697677	-	B-box zinc finger protein 22	GO:0005634,GO:0006355,GO:0008270,GO:0009640	-	-	-
gene-1208	gene-1208.1	NC_044911.1_R	8	27695690	27697779	-	B-box zinc finger protein 22	GO:0005634,GO:0006355,GO:0008270,GO:0009640	-	-	-
gene-2049	gene-2049.1	NC_044911.1_R	8	47635033	47637243	-	B-box zinc finger protein 22	GO:0005634,GO:0006355,GO:0008270,GO:0009640	-	-	-
gene-10743	gene-10743.1	NC_044912.1_R	9	17594942	17646823	+	BEACH domain-containing protein B	GO:0005515,GO:0005739	-	-	-
gene-15340	gene-15340.1	NC_044913.1_R	10	1135377	1140580	-	BEACH domain-containing protein B	GO:0005739	-	-	-
gene-24557	gene-24557.1	NC_044907.1_R	4	63689816	63690554	+	Beclin-1-like protein	GO:0000045,GO:0000407,GO:0005856,GO:0006623,GO:0006995,GO:0009846,GO:0034271,GO:0034272,GO:0045324,GO:0050832	-	-	-
gene-16968	gene-16968.1	NC_044913.1_R	10	35290510	35291703	-	BED-type domain-containing protein	-	-	-	-
gene-28561	gene-28561.1	NC_044906.1_R	3	63695955	63698948	-	Benzaldehyde dehydrogenase, mitochondrial	GO:0004029,GO:0005739,GO:0007623,GO:0008774,GO:0008957,GO:0010597,GO:0016491,GO:0018479,GO:0043878,GO:0055114	-	-	-
gene-20793	gene-20793.1	NC_044908.1_R	5	71635216	71636030	-	Berberine bridge enzyme-like 17	GO:0005576,GO:0009505,GO:0016491,GO:0071949	-	-	-
gene-36649	gene-36649.1	NC_044905.1_R	2	99937310	99941150	-	Berberine bridge enzyme-like 21	GO:0005829,GO:0005886,GO:0009505,GO:0016491,GO:0016899,GO:0048046,GO:0050660,GO:0055114,GO:0071949	-	-	-
gene-20786	gene-20786.1	NC_044908.1_R	5	71455454	71459072	-	Berberine bridge enzyme-like 21	GO:0005829,GO:0005886,GO:0009505,GO:0016491,GO:0016899,GO:0048046,GO:0050660,GO:0055114,GO:0071949	-	-	-
gene-20787	gene-20787.1	NC_044908.1_R	5	71480852	71484583	-	Berberine bridge enzyme-like 21	GO:0005829,GO:0005886,GO:0009505,GO:0016491,GO:0016899,GO:0048046,GO:0050660,GO:0055114,GO:0071949	-	-	-
gene-20788	gene-20788.1	NC_044908.1_R	5	71482878	71484509	-	Berberine bridge enzyme-like 21	GO:0005829,GO:0005886,GO:0009505,GO:0016491,GO:0016899,GO:0048046,GO:0050660,GO:0055114,GO:0071949	-	-	-
gene-20318	gene-20318.1	NC_044908.1_R	5	61199582	61201183	+	Berberine bridge enzyme-like 4	GO:0005576,GO:0009505,GO:0016491,GO:0050660,GO:0055114,GO:0071949	-	-	-
gene-20742	gene-20742.1	NC_044908.1_R	5	70433126	70434736	+	Berberine bridge enzyme-like 4	GO:0005576,GO:0009505,GO:0016491,GO:0050660,GO:0055114,GO:0071949	-	-	-
gene-20760	gene-20760.1	NC_044908.1_R	5	70961977	70963581	+	Berberine bridge enzyme-like 4	GO:0005576,GO:0009505,GO:0016491,GO:0050660,GO:0055114,GO:0071949	-	-	-
gene-20792	gene-20792.1	NC_044908.1_R	5	71583750	71585578	-	Berberine bridge enzyme-like 4	GO:0005576,GO:0009505,GO:0016491,GO:0050660,GO:0055114,GO:0071949	-	-	-
gene-29139	gene-29139.1	NC_044910.1_R	7	1164654	1165346	-	Beta-1,3-N-Acetylglucosaminyltransferase family protein	-	-	-	-
gene-29142	gene-29142.1	NC_044910.1_R	7	1215727	1216417	-	Beta-1,3-N-Acetylglucosaminyltransferase family protein	-	-	-	-
gene-29146	gene-29146.1	NC_044910.1_R	7	1334148	1334838	-	Beta-1,3-N-Acetylglucosaminyltransferase family protein	-	-	-	-
gene-23981	gene-23981.1	NC_044907.1_R	4	46060712	46068965	+	Beta-amyrin synthase	GO:0000250,GO:0003824,GO:0005811,GO:0019745,GO:0042300	-	-	-
gene-21090	gene-21090.1	NC_044908.1_R	5	77728538	77734849	-	Beta-amyrin synthase	GO:0000250,GO:0003824,GO:0005811,GO:0019745,GO:0042300	-	-	-
gene-21635	gene-21635.1	NC_044908.1_R	5	89150330	89156667	+	Beta-amyrin synthase	GO:0000250,GO:0003824,GO:0005811,GO:0019745,GO:0042300	-	-	-
gene-21690	gene-21690.1	NC_044908.1_R	5	90070820	90072529	-	Beta-amyrin synthase	GO:0000250,GO:0003824,GO:0005811,GO:0019745,GO:0042300	-	-	-
gene-13609	gene-13609.1	NC_044914.1_R	11	23336261	23336578	-	Beta-D-xylosidase	-	-	-	-
gene-13614	gene-13614.1	NC_044914.1_R	11	23411889	23412206	-	Beta-D-xylosidase	-	-	-	-
gene-21641	gene-21641.1	NC_044908.1_R	5	89271428	89278657	+	Beta-glucosidase 11	GO:0004553,GO:0005975,GO:0008422,GO:0102483	-	-	-
gene-21643	gene-21643.1	NC_044908.1_R	5	89297598	89301970	+	Beta-glucosidase 11	GO:0004553,GO:0005975,GO:0008422,GO:0102483	-	-	-
gene-7324	gene-7324.1	NC_044904.1_R	1	8405079	8413994	-	Beta-glucosidase 12	GO:0004553,GO:0005576,GO:0005975,GO:0008422,GO:0102483	-	-	-
gene-7326	gene-7326.1	NC_044904.1_R	1	8431221	8438658	-	Beta-glucosidase 12	GO:0004553,GO:0005576,GO:0005975,GO:0008422,GO:0102483	-	-	-
gene-7327	gene-7327.1	NC_044904.1_R	1	8460094	8468648	-	Beta-glucosidase 12	GO:0004553,GO:0005576,GO:0005975,GO:0008422,GO:0102483	-	-	-
gene-7328	gene-7328.1	NC_044904.1_R	1	8491225	8495313	-	Beta-glucosidase 12	GO:0004553,GO:0005576,GO:0005975,GO:0008422,GO:0102483	-	-	-
gene-7330	gene-7330.1	NC_044904.1_R	1	8513802	8514153	-	Beta-glucosidase 12	GO:0005576,GO:0005975,GO:0008422,GO:0102483	-	-	-
gene-7332	gene-7332.1	NC_044904.1_R	1	8558060	8565365	-	Beta-glucosidase 12	GO:0004553,GO:0005576,GO:0005975,GO:0008422,GO:0102483	-	-	-
gene-7335	gene-7335.1	NC_044904.1_R	1	8613929	8621865	-	Beta-glucosidase 12	GO:0004553,GO:0005576,GO:0005975,GO:0008422,GO:0102483	-	-	-
gene-7340	gene-7340.1	NC_044904.1_R	1	8703349	8709830	-	Beta-glucosidase 12	GO:0004553,GO:0005576,GO:0005975,GO:0008422,GO:0102483	-	-	-
gene-7347	gene-7347.1	NC_044904.1_R	1	8780442	8786008	-	Beta-glucosidase 12	GO:0004553,GO:0005576,GO:0005975,GO:0008422,GO:0102483	-	-	-
gene-22071	gene-22071.1	NC_044907.1_R	4	3587812	3593527	-	Beta-glucosidase 15	GO:0004553,GO:0005794,GO:0005975,GO:0008422,GO:0009505,GO:0009506,GO:0009651,GO:0019762,GO:0033302,GO:0033329,GO:0048046,GO:0102483	-	-	-
gene-22056	gene-22056.1	NC_044907.1_R	4	3325789	3326509	-	Beta-glucosidase 17	GO:0005975,GO:0008422,GO:0102483	-	-	-
gene-22058	gene-22058.1	NC_044907.1_R	4	3337640	3345809	-	Beta-glucosidase 17	GO:0004553,GO:0005975,GO:0008422,GO:0102483	-	-	-
gene-22060	gene-22060.1	NC_044907.1_R	4	3376695	3382021	-	Beta-glucosidase 17	GO:0004553,GO:0005975,GO:0008422,GO:0102483	-	-	-
gene-22063	gene-22063.1	NC_044907.1_R	4	3441501	3445994	-	Beta-glucosidase 17	GO:0004553,GO:0005975,GO:0008422,GO:0102483	-	-	-
gene-22067	gene-22067.1	NC_044907.1_R	4	3489204	3491923	+	Beta-glucosidase 17	GO:0004553,GO:0005975,GO:0008422,GO:0102483	-	-	-
gene-9582	gene-9582.1	NC_044904.1_R	1	59266092	59268166	-	Beta-glucosidase 42	GO:0004553,GO:0005829,GO:0005975,GO:0008422,GO:0009617,GO:0009866,GO:0019748,GO:0030245,GO:0031349,GO:0102483,GO:1990641	-	-	-
gene-23863	gene-23863.1	NC_044907.1_R	4	42660998	42666363	+	Beta-glucosidase 42	GO:0004553,GO:0005829,GO:0005975,GO:0008422,GO:0009617,GO:0009866,GO:0019748,GO:0030245,GO:0031349,GO:0102483,GO:1990641	-	-	-
gene-23865	gene-23865.1	NC_044907.1_R	4	42687252	42692643	+	Beta-glucosidase 42	GO:0004553,GO:0005829,GO:0005975,GO:0008422,GO:0009617,GO:0009866,GO:0019748,GO:0030245,GO:0031349,GO:0102483,GO:1990641	-	-	-
gene-34701	gene-34701.1	NC_044905.1_R	2	60348107	60352101	+	Beta-mannosyltransferase	-	-	-	-
gene-24886	gene-24886.1	NC_044907.1_R	4	73367165	73372963	-	Beta-mannosyltransferase	-	-	-	-
gene-2770	gene-2770.1	NC_044911.1_R	8	60740453	60752687	-	Beta-taxilin	GO:0005737,GO:0019905	-	-	-
gene-25517	gene-25517.1	NC_044907.1_R	4	91478558	91479126	-	bHLH-MYC and R2R3-MYB transcription factors N-terminal	-	-	-	-
gene-10240	gene-10240.1	NC_044912.1_R	9	9117754	9120943	-	Bidirectional sugar transporter SWEET3	GO:0005887,GO:0008643,GO:0016021,GO:0051119	-	-	-
gene-16886	gene-16886.1	NC_044913.1_R	10	32284731	32288400	+	Bifunctional D-cysteine desulfhydrase/1-aminocyclopropane-1-carboxylate deaminase, mitochondrial	GO:0005634,GO:0005739,GO:0005829,GO:0009507,GO:0009693,GO:0016787,GO:0019148,GO:0019447,GO:0050897,GO:1990170	-	-	-
gene-16887	gene-16887.1	NC_044913.1_R	10	32290579	32291696	+	Bifunctional D-cysteine desulfhydrase/1-aminocyclopropane-1-carboxylate deaminase, mitochondrial	GO:0005634,GO:0005739,GO:0005829,GO:0009507,GO:0009693,GO:0016787,GO:0019148,GO:0019447,GO:0050897,GO:1990170	-	-	-
gene-34380	gene-34380.1	NC_044905.1_R	2	53155938	53159543	-	Bifunctional dihydroflavonol 4-reductase/flavanone 4-reductase isoform 1	GO:0016021	-	-	-
gene-34382	gene-34382.1	NC_044905.1_R	2	53169791	53173231	-	Bifunctional dihydroflavonol 4-reductase/flavanone 4-reductase isoform 1	GO:0016021	-	-	-
gene-6922	gene-6922.1	NC_044904.1_R	1	2131552	2136465	+	Bifunctional FolD	-	-	-	-
gene-6934	gene-6934.1	NC_044904.1_R	1	2308383	2313102	+	Bifunctional FolD	-	-	-	-
gene-24382	gene-24382.1	NC_044907.1_R	4	56343162	56345079	+	Biotin--protein ligase 1, chloroplastic	GO:0004077,GO:0004078,GO:0005524,GO:0005737,GO:0005829,GO:0006464,GO:0009305,GO:0009507,GO:0009536,GO:0042966	-	-	-
gene-4396	gene-4396.1	NC_044909.1_R	6	14867700	14871041	-	BPL/LPL catalytic domain-containing protein	-	-	-	-
gene-16221	gene-16221.1	NC_044913.1_R	10	17854391	17859101	+	BPL/LPL catalytic domain-containing protein	-	-	-	-
gene-37453	gene-37453.1	NC_044915.1_R	12	8613249	8623381	-	Brain acid soluble protein 1-like protein	-	-	-	-
gene-37987	gene-37987.1	NC_044915.1_R	12	19151347	19154963	-	BRCT domain-containing protein At4g02110	-	-	-	-
gene-31856	gene-31856.1	NC_044905.1_R	2	1702522	1704308	+	BRISC and BRCA1-A complex member 1	-	-	-	-
gene-12508	gene-12508.1	NC_044912.1_R	9	57978465	57983752	+	BSD domain-containing protein	-	-	-	-
gene-39095	gene-39095.1	NC_044915.1_R	12	37950698	37956792	+	BSD domain-containing protein	-	-	-	-
gene-17801	gene-17801.1	NC_044913.1_R	10	58065202	58068234	-	BTB/POZ and TAZ domain-containing protein 3	GO:0005515,GO:0005516,GO:0006355,GO:0009409,GO:0009651,GO:0009723,GO:0009751,GO:0016567,GO:0042542,GO:0046872	-	-	-
gene-17804	gene-17804.1	NC_044913.1_R	10	58102599	58103701	-	BTB/POZ and TAZ domain-containing protein 3	GO:0005516,GO:0006355,GO:0009409,GO:0009651,GO:0009723,GO:0009751,GO:0016567,GO:0042542,GO:0046872	-	-	-
gene-17814	gene-17814.1	NC_044913.1_R	10	58318787	58324684	-	BTB/POZ and TAZ domain-containing protein 3	GO:0005515,GO:0005516,GO:0006355,GO:0009409,GO:0009651,GO:0009723,GO:0009751,GO:0016567,GO:0042542,GO:0046872	-	-	-
gene-27741	gene-27741.1	NC_044906.1_R	3	45145773	45154798	-	BTB/POZ domain protein	-	-	-	-
gene-5333	gene-5333.1	NC_044909.1_R	6	37924604	37931112	+	BTP domain-containing protein	-	-	-	-
gene-5334	gene-5334.1	NC_044909.1_R	6	37927579	37931184	+	BTP domain-containing protein	-	-	-	-
gene-5338	gene-5338.1	NC_044909.1_R	6	37966869	37970235	+	BTP domain-containing protein	-	-	-	-
gene-26097	gene-26097.1	NC_044906.1_R	3	7097649	7098518	-	C1 domain	-	-	-	-
gene-26744	gene-26744.1	NC_044906.1_R	3	19457286	19459700	+	C1 domain	-	-	-	-
gene-12117	gene-12117.1	NC_044912.1_R	9	48864112	48865159	+	C1 domain	-	-	-	-
gene-16340	gene-16340.1	NC_044913.1_R	10	19738137	19740447	-	C1 domain	-	-	-	-
gene-25951	gene-25951.1	NC_044906.1_R	3	4362003	4364609	-	C2H2-type domain-containing protein	-	-	-	-
gene-29526	gene-29526.1	NC_044910.1_R	7	10049148	10050231	-	C2H2-type domain-containing protein	-	-	-	-
gene-2610	gene-2610.1	NC_044911.1_R	8	57788450	57790099	-	C2H2-type domain-containing protein	-	-	-	-
gene-6042	gene-6042.1	NC_044909.1_R	6	49988368	49989058	-	CAAD domain-containing protein	-	-	-	-
gene-6356	gene-6356.1	NC_044909.1_R	6	54965149	54966354	-	Caffeic acid 3-O-methyltransferase	GO:0008171,GO:0009809,GO:0017096,GO:0030187,GO:0030744,GO:0030755,GO:0032259,GO:0033799,GO:0046983,GO:0047763,GO:0051555	-	-	-
gene-6355	gene-6355.1	NC_044909.1_R	6	54957165	54957890	-	Caffeic acid 3-O-methyltransferase 1	GO:0008171,GO:0009809,GO:0032259,GO:0046983,GO:0047763	-	-	-
gene-32204	gene-32204.1	NC_044905.1_R	2	7290656	7297715	-	Calcineurin-like metallo-phosphoesterase superfamily protein isoform 2	-	-	-	-
gene-30809	gene-30809.1	NC_044910.1_R	7	38118363	38128038	-	Calcium-activated potassium channel subunit alpha-1 like	-	-	-	-
gene-12760	gene-12760.1	NC_044914.1_R	11	3711134	3711484	-	Calcium-binding protein CML24	GO:0005509,GO:0009408,GO:0009409,GO:0009612,GO:0009646,GO:0009733,GO:0009737,GO:0009909,GO:0010038,GO:0042542,GO:0045087,GO:0048574,GO:0051592,GO:0080164	-	-	-
gene-17397	gene-17397.1	NC_044913.1_R	10	48467005	48470532	-	Calcium-dependent protein kinase 24	GO:0004672,GO:0004683,GO:0004712,GO:0005509,GO:0005516,GO:0005524,GO:0005634,GO:0005737,GO:0005886,GO:0009931,GO:0018105,GO:0035556,GO:0046777,GO:0080092,GO:0106310,GO:1901979	-	-	-
gene-7202	gene-7202.1	NC_044904.1_R	1	6401390	6401584	-	Calcium-dependent protein kinase 7	GO:0004683,GO:0004712,GO:0005509,GO:0005516,GO:0005524,GO:0005634,GO:0005737,GO:0005886,GO:0009536,GO:0009931,GO:0018105,GO:0035556,GO:0046777,GO:0106310	-	-	-
gene-2116	gene-2116.1	NC_044911.1_R	8	48899285	48910548	-	Callose synthase 7	GO:0000148,GO:0003843,GO:0005886,GO:0006075,GO:0008360,GO:0010233,GO:0016020,GO:0016021,GO:0046527,GO:0071555,GO:0080165	-	-	-
gene-2117	gene-2117.1	NC_044911.1_R	8	48911835	48924643	-	Callose synthase 7	GO:0000148,GO:0003843,GO:0005886,GO:0006075,GO:0008360,GO:0010233,GO:0016021,GO:0046527,GO:0071555,GO:0080165	-	-	-
gene-13565	gene-13565.1	NC_044914.1_R	11	22293809	22295653	+	Calmodulin-binding transcription activator 2	GO:0000976,GO:0003690,GO:0003700,GO:0003712,GO:0005516,GO:0005634,GO:0006355,GO:0006357,GO:0009409,GO:0045893,GO:0071275	-	-	-
gene-23687	gene-23687.1	NC_044907.1_R	4	38646730	38650120	-	Calmodulin-like protein 12	GO:0005509	-	-	-
gene-24780	gene-24780.1	NC_044907.1_R	4	70354501	70358836	-	Cardiolipin synthase N-terminal	-	-	-	-
gene-805	gene-805.1	NC_044911.1_R	8	16576135	16578855	+	Cardiolipin synthase N-terminal	-	-	-	-
gene-23508	gene-23508.1	NC_044907.1_R	4	34419844	34423510	+	Carotenoid cleavage dioxygenase 7, chloroplastic	GO:0009507,GO:0010223,GO:0010436,GO:0016121,GO:0016702,GO:0045549,GO:0046872,GO:0055114,GO:0102395,GO:1901601	-	-	-
gene-36934	gene-36934.1	NC_044905.1_R	2	105334406	105335454	+	Casparian strip membrane protein 1	GO:0005886,GO:0007043,GO:0016021,GO:0042545,GO:0048226,GO:0051539	-	-	-
gene-31068	gene-31068.1	NC_044910.1_R	7	42034674	42035813	-	Casparian strip membrane protein 1	GO:0005886,GO:0007043,GO:0016021,GO:0042545,GO:0048226,GO:0051539	-	-	-
gene-36579	gene-36579.1	NC_044905.1_R	2	98707284	98708143	+	CASP-like protein 2C1	GO:0005886,GO:0016021,GO:0051539	-	-	-
gene-36580	gene-36580.1	NC_044905.1_R	2	98712777	98713676	+	CASP-like protein 2C1	GO:0005886,GO:0016021,GO:0051539	-	-	-
gene-36581	gene-36581.1	NC_044905.1_R	2	98739787	98746493	+	CASP-like protein 2C1	GO:0005886,GO:0016021,GO:0051539	-	-	-
gene-7189	gene-7189.1	NC_044904.1_R	1	6157110	6160528	+	Cation/H(+) antiporter 14	GO:0006812,GO:0006813,GO:0006885,GO:0012505,GO:0015299,GO:0016021,GO:0055085	-	-	-
gene-7195	gene-7195.1	NC_044904.1_R	1	6262562	6265987	+	Cation/H(+) antiporter 14	GO:0006812,GO:0006813,GO:0006885,GO:0012505,GO:0015299,GO:0016021,GO:0055085	-	-	-
gene-8415	gene-8415.1	NC_044904.1_R	1	27238686	27241410	-	Cation/H(+) antiporter 14	GO:0006812,GO:0006813,GO:0006885,GO:0012505,GO:0015299,GO:0016021,GO:0055085	-	-	-
gene-9103	gene-9103.1	NC_044904.1_R	1	41493852	41495676	-	Cation/H(+) antiporter 14	GO:0006812,GO:0006813,GO:0006885,GO:0012505,GO:0015299,GO:0016021,GO:0055085	-	-	-
gene-9104	gene-9104.1	NC_044904.1_R	1	41514627	41517919	-	Cation/H(+) antiporter 14	GO:0006812,GO:0006813,GO:0006885,GO:0012505,GO:0015299,GO:0016021,GO:0055085	-	-	-
gene-9105	gene-9105.1	NC_044904.1_R	1	41532107	41534914	-	Cation/H(+) antiporter 14	GO:0006812,GO:0006813,GO:0006885,GO:0012505,GO:0015299,GO:0016021,GO:0055085	-	-	-
gene-20329	gene-20329.1	NC_044908.1_R	5	61446183	61452287	-	Cationic amino acid transporter 1	GO:0005313,GO:0005886,GO:0006865,GO:0015171,GO:0015189,GO:0016020,GO:0016021,GO:0022857,GO:0055085	-	-	-
gene-30002	gene-30002.1	NC_044910.1_R	7	20844613	20850105	+	Cationic amino acid transporter 2, vacuolar	GO:0000325,GO:0006865,GO:0009705,GO:0015171,GO:0016021,GO:0080144	-	-	-
gene-30001	gene-30001.1	NC_044910.1_R	7	20831485	20834499	+	Cationic amino acid transporter 4, vacuolar	GO:0000325,GO:0006865,GO:0009705,GO:0015171,GO:0016020,GO:0016021,GO:0022857,GO:0055085	-	-	-
gene-36311	gene-36311.1	NC_044905.1_R	2	93744988	93802463	-	CBL-interacting serine/threonine-protein kinase 6	GO:0004672,GO:0004674,GO:0004712,GO:0005524,GO:0005783,GO:0006468,GO:0007165,GO:0009414,GO:0009651,GO:0010540,GO:0042538,GO:0106310	-	-	-
gene-32045	gene-32045.1	NC_044905.1_R	2	4976841	4980813	+	CBS domain-containing protein CBSX1, chloroplastic	GO:0009507,GO:0045454	-	-	-
gene-5646	gene-5646.1	NC_044909.1_R	6	43381935	43388312	-	CBS domain-containing protein CBSX1, chloroplastic	GO:0009507,GO:0045454	-	-	-
gene-14222	gene-14222.1	NC_044914.1_R	11	37813735	37822469	-	CBS domain-containing protein CBSX2, chloroplastic	GO:0005886,GO:0009507,GO:0009570,GO:0045454	-	-	-
gene-9505	gene-9505.1	NC_044904.1_R	1	55467258	55482224	-	CBS domain-containing protein CBSX6	GO:0000325,GO:0005634,GO:0005737,GO:0005774,GO:0006468,GO:0016021,GO:0016208,GO:0019887,GO:0019901,GO:0031588,GO:0042149,GO:0050790	-	-	-
gene-28183	gene-28183.1	NC_044906.1_R	3	56178780	56179643	+	CCHC-type domain-containing protein	-	-	-	-
gene-16941	gene-16941.1	NC_044913.1_R	10	34316500	34328414	-	CCR4-NOT transcription complex subunit 11	GO:0005634,GO:0005829,GO:0006402,GO:0017148,GO:0030014,GO:0031047	-	-	-
gene-16942	gene-16942.1	NC_044913.1_R	10	34321740	34326567	-	CCR4-NOT transcription complex subunit 11	GO:0005634,GO:0005829,GO:0006402,GO:0017148,GO:0030014,GO:0031047	-	-	-
gene-5029	gene-5029.1	NC_044909.1_R	6	31468390	31469031	+	Cellulose synthase 6	-	-	-	-
gene-5349	gene-5349.1	NC_044909.1_R	6	38188736	38189071	+	Cellulose synthase 6	-	-	-	-
gene-33436	gene-33436.1	NC_044905.1_R	2	29174433	29179542	-	Cellulose synthase-like protein H1	GO:0000139,GO:0005886,GO:0009833,GO:0016020,GO:0016021,GO:0016760,GO:0030244,GO:0051753,GO:0071555	-	-	-
gene-33440	gene-33440.1	NC_044905.1_R	2	29303283	29309393	-	Cellulose synthase-like protein H1	GO:0000139,GO:0005886,GO:0009833,GO:0016020,GO:0016021,GO:0016760,GO:0030244,GO:0051753,GO:0071555	-	-	-
gene-33441	gene-33441.1	NC_044905.1_R	2	29373838	29381468	-	Cellulose synthase-like protein H1	GO:0000139,GO:0005886,GO:0009833,GO:0016020,GO:0016021,GO:0016760,GO:0030244,GO:0051753,GO:0071555	-	-	-
gene-1498	gene-1498.1	NC_044911.1_R	8	35383640	35389322	-	Cellulose synthase-like protein H1	GO:0000139,GO:0005886,GO:0009833,GO:0016020,GO:0016021,GO:0016760,GO:0030244,GO:0051753,GO:0071555	-	-	-
gene-1499	gene-1499.1	NC_044911.1_R	8	35472099	35483454	-	Cellulose synthase-like protein H1	GO:0000139,GO:0005886,GO:0009833,GO:0016020,GO:0016021,GO:0016760,GO:0030244,GO:0051753,GO:0071555	-	-	-
gene-1502	gene-1502.1	NC_044911.1_R	8	35550612	35552839	-	Cellulose synthase-like protein H1	GO:0000139,GO:0005886,GO:0009833,GO:0016020,GO:0016021,GO:0016760,GO:0030244,GO:0051753,GO:0071555	-	-	-
gene-33437	gene-33437.1	NC_044905.1_R	2	29244049	29245520	-	Cellulose synthase-like protein H2	GO:0000139,GO:0016020,GO:0016021,GO:0016760,GO:0030244,GO:0071555	-	-	-
gene-1496	gene-1496.1	NC_044911.1_R	8	35361647	35361952	-	Cellulose synthase-like protein H2	GO:0000139,GO:0016021,GO:0016760,GO:0030244,GO:0071555	-	-	-
gene-31588	gene-31588.1	NC_044910.1_R	7	50674533	50689561	+	Centrosomal protein of -like protein	-	-	-	-
gene-12909	gene-12909.1	NC_044914.1_R	11	6519608	6525302	-	Chaperone binding ATPase activator	GO:0001671,GO:0051087	-	-	-
gene-16351	gene-16351.1	NC_044913.1_R	10	19892769	19894073	+	Chaperone protein ClpB1	GO:0005524,GO:0005634,GO:0005737,GO:0005829,GO:0009408,GO:0009570,GO:0009941,GO:0016887,GO:0034605,GO:0043335,GO:0045727,GO:0071456	-	-	-
gene-37585	gene-37585.1	NC_044915.1_R	12	11209640	11215655	+	Chaperone protein dnaJ 13	GO:0005783,GO:0009536,GO:0010228,GO:0016021,GO:0055122	-	-	-
gene-37586	gene-37586.1	NC_044915.1_R	12	11221947	11234956	+	Chaperone protein dnaJ 13	GO:0005783,GO:0009536,GO:0010228,GO:0016021,GO:0055122	-	-	-
gene-17876	gene-17876.1	NC_044913.1_R	10	59380126	59383305	-	Chitinase-like protein 1	GO:0001708,GO:0004568,GO:0005794,GO:0006032,GO:0009408,GO:0009414,GO:0009651,GO:0009735,GO:0009825,GO:0009873,GO:0010053,GO:0010167,GO:0010337,GO:0016998,GO:0030244,GO:0030247,GO:0048046	-	-	-
gene-17885	gene-17885.1	NC_044913.1_R	10	59894618	59898107	-	Chitinase-like protein 1	GO:0001708,GO:0004568,GO:0005794,GO:0006032,GO:0009408,GO:0009414,GO:0009651,GO:0009735,GO:0009825,GO:0009873,GO:0010053,GO:0010167,GO:0010337,GO:0016998,GO:0030244,GO:0030247,GO:0048046	-	-	-
gene-17891	gene-17891.1	NC_044913.1_R	10	60120212	60122650	-	Chitinase-like protein 1	GO:0001708,GO:0004568,GO:0005794,GO:0006032,GO:0009408,GO:0009414,GO:0009651,GO:0009735,GO:0009825,GO:0009873,GO:0010053,GO:0010167,GO:0010337,GO:0016998,GO:0030244,GO:0030247,GO:0048046	-	-	-
gene-4190	gene-4190.1	NC_044909.1_R	6	11396462	11399312	-	Chitinase-like protein 2	GO:0004568,GO:0005576,GO:0005975,GO:0006032,GO:0016998	-	-	-
gene-3508	gene-3508.1	NC_044909.1_R	6	900795	901782	+	Chlorophyllase-2	GO:0005829,GO:0009507,GO:0015996,GO:0047746,GO:0102293	-	-	-
gene-3638	gene-3638.1	NC_044909.1_R	6	2786593	2790100	-	Chloroplastic lipocalin	GO:0005829,GO:0006629,GO:0006979,GO:0009408,GO:0009414,GO:0009507,GO:0009535,GO:0009543,GO:0009644,GO:0009737,GO:0010117,GO:0010431,GO:0031977,GO:0036094,GO:0045735,GO:0046322,GO:1901562	-	-	-
gene-587	gene-587.1	NC_044911.1_R	8	11601055	11604635	-	Chloroplastic lipocalin	GO:0005829,GO:0006629,GO:0006979,GO:0009408,GO:0009414,GO:0009507,GO:0009535,GO:0009543,GO:0009644,GO:0009737,GO:0010117,GO:0010431,GO:0031977,GO:0036094,GO:0045735,GO:0046322,GO:1901562	-	-	-
gene-37171	gene-37171.1	NC_044915.1_R	12	2957743	2960306	-	Chloroplastic lipocalin	GO:0005829,GO:0006629,GO:0006979,GO:0009408,GO:0009414,GO:0009507,GO:0009535,GO:0009543,GO:0009644,GO:0009737,GO:0010117,GO:0010431,GO:0031977,GO:0036094,GO:0045735,GO:0046322,GO:1901562	-	-	-
gene-36943	gene-36943.1	NC_044905.1_R	2	105442389	105445312	+	Cinnamoyl-CoA reductase 1	GO:0000166,GO:0003824,GO:0003854,GO:0005737,GO:0006694,GO:0007623,GO:0009699,GO:0009809,GO:0010597,GO:0016616,GO:0016621,GO:0055114	-	-	-
gene-36950	gene-36950.1	NC_044905.1_R	2	105595136	105597846	+	Cinnamoyl-CoA reductase 1	GO:0000166,GO:0003824,GO:0003854,GO:0005737,GO:0006694,GO:0007623,GO:0009699,GO:0009809,GO:0010597,GO:0016616,GO:0016621,GO:0055114	-	-	-
gene-36976	gene-36976.1	NC_044905.1_R	2	106089819	106092529	-	Cinnamoyl-CoA reductase 1	GO:0000166,GO:0003824,GO:0003854,GO:0005737,GO:0006694,GO:0007623,GO:0009699,GO:0009809,GO:0010597,GO:0016616,GO:0016621,GO:0055114	-	-	-
gene-19484	gene-19484.1	NC_044908.1_R	5	35318713	35323325	+	Cis-3-alkyl-4-alkyloxetan-2-one decarboxylase	-	-	-	-
gene-18930	gene-18930.1	NC_044908.1_R	5	22851640	22853875	-	Clavaminate synthase-like protein At3g21360	GO:0005634,GO:0005829,GO:0016491,GO:0046872,GO:0055114	-	-	-
gene-18932	gene-18932.1	NC_044908.1_R	5	22988521	22990595	-	Clavaminate synthase-like protein At3g21360	GO:0005634,GO:0005829,GO:0016491,GO:0046872,GO:0055114	-	-	-
gene-18934	gene-18934.1	NC_044908.1_R	5	23039039	23046826	-	Clavaminate synthase-like protein At3g21360	GO:0005634,GO:0005829,GO:0016491,GO:0046872,GO:0055114	-	-	-
gene-18935	gene-18935.1	NC_044908.1_R	5	23053327	23056334	-	Clavaminate synthase-like protein At3g21360	GO:0005634,GO:0005829,GO:0016491,GO:0046872,GO:0055114	-	-	-
gene-18936	gene-18936.1	NC_044908.1_R	5	23063442	23067306	-	Clavaminate synthase-like protein At3g21360	GO:0005634,GO:0005829,GO:0016491,GO:0046872,GO:0055114	-	-	-
gene-18937	gene-18937.1	NC_044908.1_R	5	23074183	23077706	-	Clavaminate synthase-like protein At3g21360	GO:0005634,GO:0005829,GO:0016491,GO:0046872,GO:0055114	-	-	-
gene-10127	gene-10127.1	NC_044912.1_R	9	7314756	7317625	+	CLP protease regulatory subunit CLPX1, mitochondrial	GO:0005524,GO:0005739,GO:0005759,GO:0006457,GO:0006508,GO:0008233,GO:0016887,GO:0030163,GO:0051082	-	-	-
gene-17360	gene-17360.1	NC_044913.1_R	10	47096487	47110941	-	CMP-sialic acid transporter 2	GO:0000139,GO:0008643,GO:0015136,GO:0015165,GO:0015739,GO:0016021,GO:0030173,GO:0090481	-	-	-
gene-9424	gene-9424.1	NC_044904.1_R	1	52261005	52263134	+	CMP-sialic acid transporter 3	GO:0005794,GO:0008643,GO:0015136,GO:0015165,GO:0015739,GO:0030173	-	-	-
gene-9436	gene-9436.1	NC_044904.1_R	1	52766556	52784178	-	CMP-sialic acid transporter 3	GO:0000139,GO:0005794,GO:0008643,GO:0015136,GO:0015165,GO:0015739,GO:0016021,GO:0030173,GO:0090481	-	-	-
gene-9437	gene-9437.1	NC_044904.1_R	1	52774246	52781511	-	CMP-sialic acid transporter 3	GO:0000139,GO:0005794,GO:0008643,GO:0015136,GO:0015165,GO:0015739,GO:0016021,GO:0030173,GO:0090481	-	-	-
gene-19541	gene-19541.1	NC_044908.1_R	5	36471875	36481073	-	COBW domain-containing protein 1	GO:0005524,GO:0005737	-	-	-
gene-19542	gene-19542.1	NC_044908.1_R	5	36477098	36481088	-	COBW domain-containing protein 1	GO:0005524,GO:0005737	-	-	-
gene-818	gene-818.1	NC_044911.1_R	8	16780215	16782154	-	Coiled-coil domain-containing protein 22	GO:0005768,GO:0006878,GO:0006893,GO:0007253,GO:0015031,GO:0032456,GO:0043123,GO:0043124,GO:0097602,GO:2000060	-	-	-
gene-37415	gene-37415.1	NC_044915.1_R	12	7910087	7914467	-	coiled-coil domain-containing protein 97	-	-	-	-
gene-37417	gene-37417.1	NC_044915.1_R	12	7922721	7926339	-	coiled-coil domain-containing protein 97	-	-	-	-
gene-33894	gene-33894.1	NC_044905.1_R	2	39857755	39858520	-	Common plant regulatory factor 1	GO:0003700,GO:0005634,GO:0043565	-	-	-
gene-5	gene-5.1	NC_044911.1_R	8	187454	189817	+	COP9 signalosome complex subunit 6	GO:0000338,GO:0008180,GO:0008237,GO:0070122,GO:1990641	-	-	-
gene-13462	gene-13462.1	NC_044914.1_R	11	20122955	20124094	-	COP9 signalosome complex subunit 8	GO:0000338,GO:0004222,GO:0005634,GO:0005737,GO:0008180,GO:0009416,GO:0009585,GO:0009753,GO:0010387	-	-	-
gene-13463	gene-13463.1	NC_044914.1_R	11	20128169	20129783	-	COP9 signalosome complex subunit 8	GO:0000338,GO:0004222,GO:0005634,GO:0005737,GO:0008180,GO:0009416,GO:0009585,GO:0009753,GO:0010387	-	-	-
gene-25712	gene-25712.1	NC_044906.1_R	3	63801	66625	+	Copia protein	GO:0003676,GO:0004190,GO:0005524,GO:0008270,GO:0015074	-	-	-
gene-18651	gene-18651.1	NC_044908.1_R	5	16094352	16097043	+	COPII coat assembly protein SEC16-like	-	-	-	-
gene-24484	gene-24484.1	NC_044907.1_R	4	61407931	61413250	+	Copper ion binding isoform 1	-	-	-	-
gene-23875	gene-23875.1	NC_044907.1_R	4	42863401	42864763	-	Copper transport protein ATX1	GO:0005739,GO:0005829,GO:0006825,GO:0046872,GO:0099503	-	-	-
gene-8705	gene-8705.1	NC_044904.1_R	1	33234644	33235070	+	Copper transporter 1	GO:0005375,GO:0005886,GO:0006825,GO:0006878,GO:0016020,GO:0016021,GO:0035434,GO:0048235,GO:0048364	-	-	-
gene-8706	gene-8706.1	NC_044904.1_R	1	33240103	33240805	+	Copper transporter 1	GO:0005375,GO:0005886,GO:0006825,GO:0006878,GO:0016020,GO:0016021,GO:0048235,GO:0048364	-	-	-
gene-20493	gene-20493.1	NC_044908.1_R	5	65191402	65192082	-	Cotton fibre expressed protein	-	-	-	-
gene-37534	gene-37534.1	NC_044915.1_R	12	10163989	10166378	+	Cotton fibre expressed protein	-	-	-	-
gene-1662	gene-1662.1	NC_044911.1_R	8	39443091	39444799	-	Coumaroyl-CoA:anthocyanidin 3-O-glucoside-6''-O-coumaroyltransferase 1	GO:0016747	-	-	-
gene-37055	gene-37055.1	NC_044915.1_R	12	1116873	1118610	-	Coumaroyl-CoA:anthocyanidin 3-O-glucoside-6''-O-coumaroyltransferase 1	GO:0016747	-	-	-
gene-37056	gene-37056.1	NC_044915.1_R	12	1135895	1137310	-	Coumaroyl-CoA:anthocyanidin 3-O-glucoside-6''-O-coumaroyltransferase 1	GO:0016747	-	-	-
gene-501	gene-501.1	NC_044911.1_R	8	9742199	9744941	-	CRS2-associated factor 2, mitochondrial	GO:0000373,GO:0003723,GO:0005739,GO:0006397	-	-	-
gene-530	gene-530.1	NC_044911.1_R	8	10465386	10468851	-	CRS2-associated factor 2, mitochondrial	GO:0000373,GO:0003723,GO:0005739,GO:0006397	-	-	-
gene-3956	gene-3956.1	NC_044909.1_R	6	7780503	7786170	-	Cullin-1	GO:0000794,GO:0004842,GO:0005634,GO:0005737,GO:0005819,GO:0006511,GO:0007049,GO:0009524,GO:0009733,GO:0009734,GO:0009753,GO:0009793,GO:0009867,GO:0009873,GO:0010087,GO:0016567,GO:0019005,GO:0031461,GO:0031625,GO:0042752,GO:0048366	-	-	-
gene-23579	gene-23579.1	NC_044907.1_R	4	35698085	35699229	+	Cyclin-U2-1	GO:0000079,GO:0007049,GO:0019901,GO:0051301	-	-	-
gene-23580	gene-23580.1	NC_044907.1_R	4	35709767	35710960	+	Cyclin-U2-2	GO:0000079,GO:0007049,GO:0019901,GO:0051301	-	-	-
gene-36460	gene-36460.1	NC_044905.1_R	2	96400355	96403502	+	Cycloartenol synthase	GO:0000250,GO:0005811,GO:0010686,GO:0016871,GO:0042300	-	-	-
gene-21775	gene-21775.1	NC_044908.1_R	5	92107645	92118334	-	Cycloartenol synthase	GO:0000250,GO:0003824,GO:0005811,GO:0010686,GO:0016871,GO:0042300	-	-	-
gene-17195	gene-17195.1	NC_044913.1_R	10	42624545	42628274	-	Cycloartenol synthase	GO:0000250,GO:0005811,GO:0010686,GO:0016871,GO:0042300	-	-	-
gene-13004	gene-13004.1	NC_044914.1_R	11	9727025	9746642	+	Cycloartenol synthase	GO:0000250,GO:0000325,GO:0003824,GO:0005739,GO:0005773,GO:0005811,GO:0009555,GO:0010027,GO:0016871,GO:0019745,GO:0042300	-	-	-
gene-21888	gene-21888.1	NC_044907.1_R	4	205181	208364	-	Cycloeucalenol cycloisomerase	GO:0016021,GO:0047793	-	-	-
gene-26611	gene-26611.1	NC_044906.1_R	3	16744887	16746664	+	Cysteine/Histidine-rich C1 domain family protein, putative	-	-	-	-
gene-28984	gene-28984.1	NC_044906.1_R	3	71056046	71058545	+	Cysteine/Histidine-rich C1 domain family protein, putative	-	-	-	-
gene-18702	gene-18702.1	NC_044908.1_R	5	17138085	17139737	+	Cysteine/Histidine-rich C1 domain family protein, putative	-	-	-	-
gene-12116	gene-12116.1	NC_044912.1_R	9	48853949	48855500	+	Cysteine/Histidine-rich C1 domain family protein, putative	-	-	-	-
gene-25916	gene-25916.1	NC_044906.1_R	3	3861323	3865634	+	Cysteine/Histidine-rich C1 domain family protein, putative isoform 2	-	-	-	-
gene-26024	gene-26024.1	NC_044906.1_R	3	5983472	5984995	+	Cysteine/Histidine-rich C1 domain family protein, putative isoform 2	-	-	-	-
gene-26081	gene-26081.1	NC_044906.1_R	3	6896219	6955172	-	Cysteine/Histidine-rich C1 domain family protein, putative isoform 2	-	-	-	-
gene-26090	gene-26090.1	NC_044906.1_R	3	7013587	7015269	-	Cysteine/Histidine-rich C1 domain family protein, putative isoform 2	-	-	-	-
gene-28969	gene-28969.1	NC_044906.1_R	3	70889256	70890541	+	Cysteine/Histidine-rich C1 domain family protein, putative isoform 2	-	-	-	-
gene-12118	gene-12118.1	NC_044912.1_R	9	48873062	48874708	+	Cysteine/Histidine-rich C1 domain family protein, putative isoform 2	-	-	-	-
gene-12119	gene-12119.1	NC_044912.1_R	9	48909023	48910669	+	Cysteine/Histidine-rich C1 domain family protein, putative isoform 2	-	-	-	-
gene-5508	gene-5508.1	NC_044909.1_R	6	41280434	41281214	+	Cysteine-rich and transmembrane domain-containing protein A	-	-	-	-
gene-28324	gene-28324.1	NC_044906.1_R	3	59027638	59030795	+	Cysteine-rich receptor-like protein kinase 2	GO:0004672,GO:0004674,GO:0004712,GO:0005524,GO:0005886,GO:0006468,GO:0009506,GO:0010193,GO:0016021,GO:0016301,GO:0046777,GO:0052545,GO:0072593,GO:0106310	-	-	-
gene-28325	gene-28325.1	NC_044906.1_R	3	59103321	59109399	+	Cysteine-rich receptor-like protein kinase 2	GO:0004672,GO:0004674,GO:0004712,GO:0005524,GO:0005886,GO:0006468,GO:0009506,GO:0010193,GO:0016021,GO:0016301,GO:0046777,GO:0052545,GO:0072593,GO:0106310	-	-	-
gene-28328	gene-28328.1	NC_044906.1_R	3	59128107	59131057	-	Cysteine-rich receptor-like protein kinase 2	GO:0004672,GO:0004674,GO:0004712,GO:0005524,GO:0005886,GO:0006468,GO:0009506,GO:0010193,GO:0016021,GO:0016301,GO:0046777,GO:0052545,GO:0072593,GO:0106310	-	-	-
gene-28330	gene-28330.1	NC_044906.1_R	3	59146219	59149838	-	Cysteine-rich receptor-like protein kinase 2	GO:0004672,GO:0004674,GO:0004712,GO:0005524,GO:0005886,GO:0006468,GO:0009506,GO:0010193,GO:0016021,GO:0016301,GO:0046777,GO:0052545,GO:0072593,GO:0106310	-	-	-
gene-35417	gene-35417.1	NC_044905.1_R	2	74605678	74607801	-	Cysteine-rich receptor-like protein kinase 46	GO:0004672,GO:0004674,GO:0004712,GO:0005524,GO:0006468,GO:0016021,GO:0106310	-	-	-
gene-35418	gene-35418.1	NC_044905.1_R	2	74611518	74618558	-	Cysteine-rich receptor-like protein kinase 46	GO:0004672,GO:0004674,GO:0004712,GO:0005524,GO:0006468,GO:0016021,GO:0106310	-	-	-
gene-28615	gene-28615.1	NC_044906.1_R	3	64874456	64878150	-	Cysteine-rich receptor-like protein kinase 7	GO:0000302,GO:0004672,GO:0004674,GO:0004712,GO:0005524,GO:0005886,GO:0006468,GO:0016021,GO:0042742,GO:0106310	-	-	-
gene-36983	gene-36983.1	NC_044915.1_R	12	45418	51214	-	Cystic fibrosis transmembrane conductance regulator	-	-	-	-
gene-24561	gene-24561.1	NC_044907.1_R	4	63792813	63794034	+	CYSTM domain-containing protein	-	-	-	-
gene-6759	gene-6759.1	Chr0_RagTag	0	5324337	5324962	+	Cytochrome b-c1 complex subunit 8	GO:0005750,GO:0006122	-	-	-
gene-28357	gene-28357.1	NC_044906.1_R	3	59790582	59793644	-	Cytochrome b-c1 complex subunit 8	GO:0005750,GO:0006122	-	-	-
gene-8691	gene-8691.1	NC_044904.1_R	1	32971202	32973656	-	Cytochrome c biogenesis CcmF C-terminal-like mitochondrial protein	GO:0005743,GO:0016021,GO:0017004	-	-	-
gene-8692	gene-8692.1	NC_044904.1_R	1	32973735	32976399	-	Cytochrome c biogenesis CcmF C-terminal-like mitochondrial protein	GO:0005743,GO:0016020,GO:0016021,GO:0017004,GO:0055114	-	-	-
gene-26474	gene-26474.1	NC_044906.1_R	3	14042801	14044124	-	Cytochrome c oxidase assembly protein COX15	GO:0005739,GO:0005743,GO:0006784,GO:0016021,GO:0016627,GO:0016653,GO:0055114	-	-	-
gene-19292	gene-19292.1	NC_044908.1_R	5	31424257	31428764	+	Cytochrome c oxidase subunit 5b-1, mitochondrial	GO:0005739,GO:0005751,GO:0005829,GO:0006123,GO:0008270,GO:0009535,GO:0046872,GO:0050897	-	-	-
gene-28750	gene-28750.1	NC_044906.1_R	3	67360734	67361554	+	Cytochrome P450 704B1	GO:0005506,GO:0010584,GO:0016021,GO:0016705,GO:0018685,GO:0020037,GO:0055114,GO:0080110,GO:0102033	-	-	-
gene-32337	gene-32337.1	NC_044905.1_R	2	9628096	9628928	-	Cytochrome P450 709B1	GO:0004497,GO:0005506,GO:0016021,GO:0016705,GO:0020037,GO:0055114	-	-	-
gene-38860	gene-38860.1	NC_044915.1_R	12	34110427	34113193	+	Cytochrome P450 709B2	GO:0004497,GO:0005506,GO:0005829,GO:0016021,GO:0016705,GO:0020037,GO:0055114	-	-	-
gene-38862	gene-38862.1	NC_044915.1_R	12	34147971	34148210	+	Cytochrome P450 709B3	GO:0004497,GO:0005506,GO:0009651,GO:0009737,GO:0016021,GO:0016705,GO:0020037	-	-	-
gene-8258	gene-8258.1	NC_044904.1_R	1	24178261	24182721	+	Cytochrome P450 72A397	GO:0005506,GO:0016021,GO:0016134,GO:0016705,GO:0016712,GO:0020037,GO:0055114	-	-	-
gene-8259	gene-8259.1	NC_044904.1_R	1	24214936	24219411	+	Cytochrome P450 72A397	GO:0005506,GO:0016021,GO:0016134,GO:0016705,GO:0016712,GO:0020037,GO:0055114	-	-	-
gene-8262	gene-8262.1	NC_044904.1_R	1	24265147	24269634	+	Cytochrome P450 72A397	GO:0005506,GO:0016021,GO:0016134,GO:0016705,GO:0016712,GO:0020037,GO:0055114	-	-	-
gene-32732	gene-32732.1	NC_044905.1_R	2	15496817	15503716	-	Cytochrome P450 72A397	GO:0005506,GO:0016021,GO:0016134,GO:0016705,GO:0016712,GO:0020037,GO:0055114	-	-	-
gene-10846	gene-10846.1	NC_044912.1_R	9	19576218	19581354	-	Cytochrome P450 72A397	GO:0005506,GO:0016021,GO:0016134,GO:0016705,GO:0016712,GO:0020037,GO:0055114	-	-	-
gene-32338	gene-32338.1	NC_044905.1_R	2	9636249	9637477	-	Cytochrome P450 734A1	GO:0004497,GO:0005506,GO:0008395,GO:0009741,GO:0010268,GO:0016021,GO:0016131,GO:0016705,GO:0020037,GO:0040008,GO:0055114	-	-	-
gene-32339	gene-32339.1	NC_044905.1_R	2	9638852	9642688	-	Cytochrome P450 734A1	GO:0004497,GO:0005506,GO:0008395,GO:0009741,GO:0010268,GO:0016021,GO:0016131,GO:0016705,GO:0020037,GO:0040008,GO:0055114	-	-	-
gene-32340	gene-32340.1	NC_044905.1_R	2	9644289	9648229	-	Cytochrome P450 734A1	GO:0004497,GO:0005506,GO:0008395,GO:0009741,GO:0010268,GO:0016021,GO:0016131,GO:0016705,GO:0020037,GO:0040008,GO:0055114	-	-	-
gene-32341	gene-32341.1	NC_044905.1_R	2	9655767	9658624	-	Cytochrome P450 734A1	GO:0004497,GO:0005506,GO:0008395,GO:0009741,GO:0010268,GO:0016021,GO:0016131,GO:0016705,GO:0020037,GO:0040008,GO:0055114	-	-	-
gene-32343	gene-32343.1	NC_044905.1_R	2	9694940	9698716	-	Cytochrome P450 734A1	GO:0004497,GO:0005506,GO:0008395,GO:0009741,GO:0010268,GO:0016021,GO:0016131,GO:0016705,GO:0020037,GO:0040008,GO:0055114	-	-	-
gene-15704	gene-15704.1	NC_044913.1_R	10	7318529	7319406	-	Cytochrome P450 736A117	GO:0004497,GO:0005506,GO:0016021,GO:0016705,GO:0020037,GO:0055114	-	-	-
gene-15705	gene-15705.1	NC_044913.1_R	10	7348851	7352842	-	Cytochrome P450 736A117	GO:0004497,GO:0005506,GO:0016021,GO:0016705,GO:0020037,GO:0055114	-	-	-
gene-15709	gene-15709.1	NC_044913.1_R	10	7464891	7467791	-	Cytochrome P450 736A117	GO:0004497,GO:0005506,GO:0016021,GO:0016705,GO:0020037,GO:0055114	-	-	-
gene-15763	gene-15763.1	NC_044913.1_R	10	8401196	8402742	+	Cytochrome P450 736A117	GO:0004497,GO:0005506,GO:0016021,GO:0016705,GO:0020037,GO:0055114	-	-	-
gene-15767	gene-15767.1	NC_044913.1_R	10	8473806	8474286	+	Cytochrome P450 736A117	GO:0004497,GO:0005506,GO:0016021,GO:0016705,GO:0020037	-	-	-
gene-21211	gene-21211.1	NC_044908.1_R	5	80020174	80023074	-	Cytochrome P450 76T24	GO:0004497,GO:0005506,GO:0016021,GO:0016705,GO:0020037,GO:0055114	-	-	-
gene-21576	gene-21576.1	NC_044908.1_R	5	88018553	88020467	+	Cytochrome P450 76T24	GO:0004497,GO:0005506,GO:0016021,GO:0016705,GO:0020037,GO:0055114	-	-	-
gene-2486	gene-2486.1	NC_044911.1_R	8	55882349	55884466	-	Cytochrome P450 76T24	GO:0004497,GO:0005506,GO:0016021,GO:0016705,GO:0020037,GO:0055114	-	-	-
gene-2487	gene-2487.1	NC_044911.1_R	8	55935149	55937543	-	Cytochrome P450 76T24	GO:0004497,GO:0005506,GO:0016021,GO:0016705,GO:0020037,GO:0055114	-	-	-
gene-2490	gene-2490.1	NC_044911.1_R	8	55964765	55966466	-	Cytochrome P450 76T24	GO:0004497,GO:0005506,GO:0016021,GO:0016705,GO:0020037,GO:0055114	-	-	-
gene-2491	gene-2491.1	NC_044911.1_R	8	55973761	55974890	-	Cytochrome P450 76T24	GO:0004497,GO:0005506,GO:0016021,GO:0016705,GO:0020037,GO:0055114	-	-	-
gene-2492	gene-2492.1	NC_044911.1_R	8	55985861	55988297	-	Cytochrome P450 76T24	GO:0004497,GO:0005506,GO:0016021,GO:0016705,GO:0020037,GO:0055114	-	-	-
gene-36422	gene-36422.1	NC_044905.1_R	2	95644849	95647201	-	Cytochrome P450 81E8	GO:0004497,GO:0005506,GO:0016021,GO:0016705,GO:0020037,GO:0055114	-	-	-
gene-29102	gene-29102.1	NC_044910.1_R	7	553838	556288	-	Cytochrome P450 81E8	GO:0004497,GO:0005506,GO:0016021,GO:0016705,GO:0020037,GO:0055114	-	-	-
gene-29867	gene-29867.1	NC_044910.1_R	7	17742420	17744115	-	Cytochrome P450 81E8	GO:0004497,GO:0005506,GO:0016021,GO:0016705,GO:0020037,GO:0055114	-	-	-
gene-29868	gene-29868.1	NC_044910.1_R	7	17775992	17778127	-	Cytochrome P450 81E8	GO:0004497,GO:0005506,GO:0016021,GO:0016705,GO:0020037,GO:0055114	-	-	-
gene-29869	gene-29869.1	NC_044910.1_R	7	17809260	17811394	-	Cytochrome P450 81E8	GO:0004497,GO:0005506,GO:0016021,GO:0016705,GO:0020037,GO:0055114	-	-	-
gene-29109	gene-29109.1	NC_044910.1_R	7	740829	742410	-	Cytochrome P450 81Q32	GO:0004497,GO:0005506,GO:0016021,GO:0016705,GO:0020037,GO:0055114	-	-	-
gene-29858	gene-29858.1	NC_044910.1_R	7	17609843	17614551	-	Cytochrome P450 81Q32	GO:0004497,GO:0005506,GO:0016021,GO:0016705,GO:0020037,GO:0055114	-	-	-
gene-29862	gene-29862.1	NC_044910.1_R	7	17670233	17672311	-	Cytochrome P450 81Q32	GO:0004497,GO:0005506,GO:0016021,GO:0016705,GO:0020037,GO:0055114	-	-	-
gene-29866	gene-29866.1	NC_044910.1_R	7	17698747	17700253	-	Cytochrome P450 81Q32	GO:0004497,GO:0005506,GO:0016021,GO:0016705,GO:0020037,GO:0055114	-	-	-
gene-37259	gene-37259.1	NC_044915.1_R	12	4190985	4193726	-	Cytochrome P450 86B1	GO:0004497,GO:0005506,GO:0005783,GO:0005789,GO:0010345,GO:0016021,GO:0016705,GO:0020037,GO:0042761,GO:0055114,GO:0071555	-	-	-
gene-21568	gene-21568.1	NC_044908.1_R	5	87745526	87747351	+	Cytochrome P450 93A2	GO:0005506,GO:0016020,GO:0016705,GO:0016709,GO:0020037,GO:0055114	-	-	-
gene-8264	gene-8264.1	NC_044904.1_R	1	24272802	24277357	-	Cytochrome P450 CYP72A219	GO:0004497,GO:0005506,GO:0016021,GO:0016705,GO:0020037,GO:0055114	-	-	-
gene-24813	gene-24813.1	NC_044907.1_R	4	71113409	71116612	-	Cytochrome P450 CYP72A219	GO:0004497,GO:0005506,GO:0016021,GO:0016705,GO:0020037,GO:0055114	-	-	-
gene-24814	gene-24814.1	NC_044907.1_R	4	71153436	71164772	-	Cytochrome P450 CYP72A219	GO:0004497,GO:0005506,GO:0016021,GO:0016705,GO:0020037,GO:0055114	-	-	-
gene-19243	gene-19243.1	NC_044908.1_R	5	30195603	30203063	+	Cytochrome P450 CYP72A219	GO:0004497,GO:0005506,GO:0016021,GO:0016705,GO:0020037,GO:0055114	-	-	-
gene-15276	gene-15276.1	NC_044913.1_R	10	323422	327991	+	Cytochrome P450 CYP72A219	GO:0004497,GO:0005506,GO:0016021,GO:0016134,GO:0016705,GO:0016712,GO:0020037,GO:0055114	-	-	-
gene-15277	gene-15277.1	NC_044913.1_R	10	332375	336934	-	Cytochrome P450 CYP72A219	GO:0004497,GO:0005506,GO:0016021,GO:0016134,GO:0016705,GO:0016712,GO:0020037,GO:0055114	-	-	-
gene-32984	gene-32984.1	NC_044905.1_R	2	19522822	19523166	+	Cytokinin dehydrogenase 7	GO:0009690,GO:0009823,GO:0016491,GO:0019139,GO:0050660,GO:0055114,GO:0071949	-	-	-
gene-24138	gene-24138.1	NC_044907.1_R	4	49634391	49635311	+	Cytokinin hydroxylase	GO:0004497,GO:0005506,GO:0016021,GO:0016705,GO:0020037,GO:0033466,GO:0055114,GO:0099503	-	-	-
gene-337	gene-337.1	NC_044911.1_R	8	6458962	6463651	+	Cytokinin riboside 5'-monophosphate phosphoribohydrolase	-	-	-	-
gene-3639	gene-3639.1	NC_044909.1_R	6	2792526	2796903	-	Cytosolic carboxypeptidase	-	-	-	-
gene-37172	gene-37172.1	NC_044915.1_R	12	2963624	2968850	-	Cytosolic carboxypeptidase	-	-	-	-
gene-35268	gene-35268.1	NC_044905.1_R	2	72008464	72011877	-	Cytosolic Fe-S cluster assembly factor NBP35	GO:0005524,GO:0005829,GO:0016226,GO:0016887,GO:0042803,GO:0046872,GO:0051536,GO:0051539	-	-	-
gene-35269	gene-35269.1	NC_044905.1_R	2	72026447	72029718	-	Cytosolic Fe-S cluster assembly factor NBP35	GO:0004553,GO:0005524,GO:0005829,GO:0005975,GO:0016226,GO:0016887,GO:0042803,GO:0046872,GO:0051536,GO:0051539	-	-	-
gene-37082	gene-37082.1	NC_044915.1_R	12	1646638	1650714	+	Cytosolic Fe-S cluster assembly factor NBP35	GO:0003676,GO:0004523,GO:0005524,GO:0005829,GO:0016226,GO:0016887,GO:0042803,GO:0046872,GO:0051536,GO:0051539	-	-	-
gene-29025	gene-29025.1	NC_044906.1_R	3	71758201	71759443	+	Cytosolic sulfotransferase 11	GO:0005737,GO:0008146,GO:0051923	-	-	-
gene-6459	gene-6459.1	Chr0_RagTag	0	104027	106204	-	Cytosolic sulfotransferase 15	GO:0005737,GO:0008146,GO:0009694,GO:0009753,GO:0051923,GO:0080131,GO:0102055,GO:0102056	-	-	-
gene-6460	gene-6460.1	Chr0_RagTag	0	104473	104904	-	Cytosolic sulfotransferase 15	GO:0005737,GO:0008146,GO:0009694,GO:0009753,GO:0051923,GO:0080131,GO:0102055,GO:0102056	-	-	-
gene-21787	gene-21787.1	NC_044908.1_R	5	92348345	92349342	-	Cytosolic sulfotransferase 15	GO:0005737,GO:0008146,GO:0009694,GO:0009753,GO:0051923,GO:0080131,GO:0102055,GO:0102056	-	-	-
gene-16421	gene-16421.1	NC_044913.1_R	10	21408045	21409463	-	Cytosolic sulfotransferase 16	GO:0005737,GO:0005739,GO:0008146,GO:0019761,GO:0032260,GO:0047364,GO:0051923	-	-	-
gene-16422	gene-16422.1	NC_044913.1_R	10	21423718	21425079	-	Cytosolic sulfotransferase 17	GO:0005634,GO:0005737,GO:0008146,GO:0019761,GO:0047364,GO:0051923	-	-	-
gene-29026	gene-29026.1	NC_044906.1_R	3	71801342	71802343	+	Cytosolic sulfotransferase 5	GO:0005737,GO:0008146,GO:0009812,GO:0051923,GO:1990135	-	-	-
gene-11669	gene-11669.1	NC_044912.1_R	9	39840805	39841806	-	Cytosolic sulfotransferase 5	GO:0005737,GO:0008146,GO:0009812,GO:0051923,GO:1990135	-	-	-
gene-6808	gene-6808.1	NC_044904.1_R	1	416547	418025	+	DDE Tnp4 domain-containing protein	GO:0003677,GO:0004803,GO:0006313	-	-	-
gene-8083	gene-8083.1	NC_044904.1_R	1	20769425	20770388	+	DDE Tnp4 domain-containing protein	GO:0003677,GO:0004803,GO:0006313	-	-	-
gene-35828	gene-35828.1	NC_044905.1_R	2	83200939	83201582	+	DDE Tnp4 domain-containing protein	GO:0016788	-	-	-
gene-36744	gene-36744.1	NC_044905.1_R	2	101378899	101380205	+	DDE Tnp4 domain-containing protein	GO:0003677,GO:0004803,GO:0006313	-	-	-
gene-27157	gene-27157.1	NC_044906.1_R	3	28922440	28925493	-	DDE Tnp4 domain-containing protein	GO:0016788	-	-	-
gene-21908	gene-21908.1	NC_044907.1_R	4	617802	618801	-	DDE Tnp4 domain-containing protein	GO:0003677,GO:0004803,GO:0006313	-	-	-
gene-22734	gene-22734.1	NC_044907.1_R	4	16178398	16179070	+	DDE Tnp4 domain-containing protein	GO:0003677,GO:0004803,GO:0006313	-	-	-
gene-19596	gene-19596.1	NC_044908.1_R	5	38387166	38387921	+	DDE Tnp4 domain-containing protein	-	-	-	-
gene-5032	gene-5032.1	NC_044909.1_R	6	31518176	31519002	-	DDE Tnp4 domain-containing protein	-	-	-	-
gene-5425	gene-5425.1	NC_044909.1_R	6	39904103	39906976	+	DDE Tnp4 domain-containing protein	GO:0003677,GO:0004803,GO:0006313	-	-	-
gene-29986	gene-29986.1	NC_044910.1_R	7	20642911	20643582	-	DDE Tnp4 domain-containing protein	GO:0003677,GO:0004803,GO:0006313	-	-	-
gene-718	gene-718.1	NC_044911.1_R	8	14279143	14279853	+	DDE Tnp4 domain-containing protein	GO:0003677,GO:0004803,GO:0006313	-	-	-
gene-17709	gene-17709.1	NC_044913.1_R	10	55715420	55716773	+	DDE Tnp4 domain-containing protein	-	-	-	-
gene-17777	gene-17777.1	NC_044913.1_R	10	57444006	57445297	+	DDE Tnp4 domain-containing protein	-	-	-	-
gene-37665	gene-37665.1	NC_044915.1_R	12	12709409	12710081	+	DDE Tnp4 domain-containing protein	GO:0003677,GO:0004803,GO:0006313	-	-	-
gene-16009	gene-16009.1	NC_044913.1_R	10	14215209	14225504	-	DDT domain-containing protein DDR4	GO:0006355,GO:0031213	-	-	-
gene-16015	gene-16015.1	NC_044913.1_R	10	14326756	14337033	-	DDT domain-containing protein DDR4	GO:0006355,GO:0031213	-	-	-
gene-24617	gene-24617.1	NC_044907.1_R	4	65246787	65247746	-	DEAD-box ATP-dependent RNA helicase 15	GO:0003723,GO:0003724,GO:0005524,GO:0005634,GO:0009555,GO:0016887,GO:0048653	-	-	-
gene-18114	gene-18114.1	NC_044908.1_R	5	1184883	1186753	-	DEAD-box ATP-dependent RNA helicase 15	GO:0003676,GO:0003723,GO:0003724,GO:0005524,GO:0005634,GO:0009555,GO:0016887,GO:0048653	-	-	-
gene-18598	gene-18598.1	NC_044908.1_R	5	14708582	14710714	+	DEAD-box ATP-dependent RNA helicase 20	GO:0000184,GO:0003723,GO:0003724,GO:0005524,GO:0005634,GO:0006364,GO:0016887,GO:1990904	-	-	-
gene-18602	gene-18602.1	NC_044908.1_R	5	14776881	14781167	+	DEAD-box ATP-dependent RNA helicase 20	GO:0000184,GO:0003676,GO:0003723,GO:0003724,GO:0005524,GO:0005634,GO:0006364,GO:0016887,GO:1990904	-	-	-
gene-18652	gene-18652.1	NC_044908.1_R	5	16098311	16102712	+	DEAD-box ATP-dependent RNA helicase 20	GO:0000184,GO:0003676,GO:0003723,GO:0003724,GO:0005524,GO:0005634,GO:0006364,GO:0016887,GO:1990904	-	-	-
gene-18661	gene-18661.1	NC_044908.1_R	5	16270224	16273019	+	DEAD-box ATP-dependent RNA helicase 20	GO:0000184,GO:0003676,GO:0003723,GO:0003724,GO:0005524,GO:0005634,GO:0006364,GO:0016887,GO:1990904	-	-	-
gene-18666	gene-18666.1	NC_044908.1_R	5	16334321	16336453	+	DEAD-box ATP-dependent RNA helicase 20	GO:0000184,GO:0003723,GO:0003724,GO:0005524,GO:0005634,GO:0006364,GO:0016887,GO:1990904	-	-	-
gene-26357	gene-26357.1	NC_044906.1_R	3	11901009	11908318	+	DEAD-box ATP-dependent RNA helicase 3, chloroplastic	GO:0000373,GO:0003676,GO:0003677,GO:0003723,GO:0003724,GO:0004386,GO:0005524,GO:0005634,GO:0005737,GO:0006364,GO:0008270,GO:0009507,GO:0009658,GO:0016787,GO:0016887,GO:0042254	-	-	-
gene-26372	gene-26372.1	NC_044906.1_R	3	12231543	12238886	+	DEAD-box ATP-dependent RNA helicase 3, chloroplastic	GO:0000373,GO:0003676,GO:0003677,GO:0003723,GO:0003724,GO:0003729,GO:0004386,GO:0005524,GO:0005634,GO:0005737,GO:0006364,GO:0008270,GO:0009507,GO:0009536,GO:0009570,GO:0009651,GO:0009658,GO:0009941,GO:0016787,GO:0016887,GO:0042254	-	-	-
gene-17031	gene-17031.1	NC_044913.1_R	10	38550123	38550834	-	Defensin-like protein	GO:0005576,GO:0031640,GO:0050832	-	-	-
gene-17030	gene-17030.1	NC_044913.1_R	10	38533205	38533709	-	Defensin-like protein 1	GO:0005576,GO:0005739,GO:0006952,GO:0009506,GO:0031640,GO:0050832	-	-	-
gene-17029	gene-17029.1	NC_044913.1_R	10	38525823	38526336	-	Defensin-like protein 6	GO:0005576,GO:0006952,GO:0031640,GO:0050832	-	-	-
gene-24459	gene-24459.1	NC_044907.1_R	4	60721584	60731292	+	Delta(8)-fatty-acid desaturase-like	-	-	-	-
gene-19246	gene-19246.1	NC_044908.1_R	5	30293310	30295651	-	Deoxypodophyllotoxin synthase	GO:0009611,GO:0009699,GO:0016491,GO:0016706,GO:0019438,GO:0046872,GO:0055114	-	-	-
gene-32785	gene-32785.1	NC_044905.1_R	2	16225891	16229589	-	DEP domain-containing mTOR-interacting protein	-	-	-	-
gene-8862	gene-8862.1	NC_044904.1_R	1	36642877	36644994	-	Desiccation-related protein PCC13-62	GO:0071465,GO:1902075	-	-	-
gene-20716	gene-20716.1	NC_044908.1_R	5	69945664	69947488	-	Desiccation-related protein PCC13-62	GO:0071465,GO:1902075	-	-	-
gene-4035	gene-4035.1	NC_044909.1_R	6	9112711	9114775	+	Desiccation-related protein PCC13-62	GO:0071465,GO:1902075	-	-	-
gene-4038	gene-4038.1	NC_044909.1_R	6	9137404	9139613	+	Desiccation-related protein PCC13-62	GO:0071465,GO:1902075	-	-	-
gene-4039	gene-4039.1	NC_044909.1_R	6	9164298	9166488	+	Desiccation-related protein PCC13-62	GO:0071465,GO:1902075	-	-	-
gene-4046	gene-4046.1	NC_044909.1_R	6	9248932	9250892	+	Desiccation-related protein PCC13-62	GO:0071465,GO:1902075	-	-	-
gene-4058	gene-4058.1	NC_044909.1_R	6	9372194	9374152	+	Desiccation-related protein PCC13-62	GO:0071465,GO:1902075	-	-	-
gene-4276	gene-4276.1	NC_044909.1_R	6	12707526	12709330	-	Desiccation-related protein PCC13-62	GO:0071465,GO:1902075	-	-	-
gene-4351	gene-4351.1	NC_044909.1_R	6	14085194	14088251	+	Desiccation-related protein PCC13-62	GO:0071465,GO:1902075	-	-	-
gene-4408	gene-4408.1	NC_044909.1_R	6	15066602	15068571	+	Desiccation-related protein PCC13-62	GO:0071465,GO:1902075	-	-	-
gene-7940	gene-7940.1	NC_044904.1_R	1	18387364	18390562	-	DExH-box ATP-dependent RNA helicase DExH18, mitochondrial	GO:0000965,GO:0003723,GO:0003724,GO:0005524,GO:0005634,GO:0006401,GO:0016817,GO:0016887,GO:0042645,GO:0045025	-	-	-
gene-7948	gene-7948.1	NC_044904.1_R	1	18509074	18512052	-	DExH-box ATP-dependent RNA helicase DExH18, mitochondrial	GO:0000965,GO:0003723,GO:0003724,GO:0005524,GO:0005634,GO:0006401,GO:0016887,GO:0042645,GO:0045025	-	-	-
gene-7994	gene-7994.1	NC_044904.1_R	1	19258456	19262052	-	DExH-box ATP-dependent RNA helicase DExH18, mitochondrial	GO:0000965,GO:0003723,GO:0003724,GO:0005524,GO:0005634,GO:0006401,GO:0016817,GO:0016887,GO:0042645,GO:0045025	-	-	-
gene-26896	gene-26896.1	NC_044906.1_R	3	22943769	22946237	+	Dihydrofolate synthetase	GO:0004326,GO:0005524,GO:0005737,GO:0005739,GO:0005759,GO:0005829,GO:0006730,GO:0008841,GO:0009396,GO:0009793,GO:0046654,GO:0046872	-	-	-
gene-10254	gene-10254.1	NC_044912.1_R	9	9326272	9329883	-	Dihydrofolate synthetase	GO:0004326,GO:0005524,GO:0005737,GO:0005739,GO:0005759,GO:0005829,GO:0006730,GO:0008841,GO:0009396,GO:0009793,GO:0046654,GO:0046872	-	-	-
gene-9339	gene-9339.1	NC_044904.1_R	1	49689687	49691603	-	Dihydrolipoyllysine-residue acetyltransferase component 4 of pyruvate dehydrogenase complex, chloroplastic	GO:0004742,GO:0005829,GO:0006086,GO:0006096,GO:0009507,GO:0009534,GO:0009570,GO:0009941,GO:0016746,GO:0022626	-	-	-
gene-12308	gene-12308.1	NC_044912.1_R	9	53689253	53692336	+	Dimethylnonatriene synthase	GO:0002213,GO:0005506,GO:0009617,GO:0016021,GO:0016114,GO:0016705,GO:0020037,GO:0046246,GO:0050832,GO:0055114,GO:0097007,GO:0097008,GO:0098542,GO:0102171,GO:1901045	-	-	-
gene-12312	gene-12312.1	NC_044912.1_R	9	53797008	53803290	+	Dimethylnonatriene synthase	GO:0002213,GO:0005506,GO:0009617,GO:0016021,GO:0016114,GO:0016705,GO:0020037,GO:0046246,GO:0050832,GO:0055114,GO:0097007,GO:0097008,GO:0098542,GO:0102171,GO:1901045	-	-	-
gene-33758	gene-33758.1	NC_044905.1_R	2	36185191	36185736	+	Dirigent protein 5	GO:0042349,GO:0048046,GO:1901599	-	-	-
gene-33761	gene-33761.1	NC_044905.1_R	2	36227256	36227804	+	Dirigent protein 5	GO:0042349,GO:0048046,GO:1901599	-	-	-
gene-33762	gene-33762.1	NC_044905.1_R	2	36267856	36268630	+	Dirigent protein 5	GO:0042349,GO:0048046,GO:1901599	-	-	-
gene-18375	gene-18375.1	NC_044908.1_R	5	8592194	8595648	-	Disease resistance protein LAZ5	GO:0005515,GO:0005524,GO:0007165,GO:0009615,GO:0009626,GO:0043531,GO:0050135,GO:0051607,GO:0061809	-	-	-
gene-28679	gene-28679.1	NC_044906.1_R	3	66186024	66195567	+	Disease resistance protein RML1B	GO:0005515,GO:0005524,GO:0007165,GO:0043531,GO:0050135,GO:0050832,GO:0061809	-	-	-
gene-7594	gene-7594.1	NC_044904.1_R	1	12797477	12800472	+	Disease resistance protein Roq1	GO:0005515,GO:0006952,GO:0007165,GO:0043531,GO:0050135,GO:0061809	-	-	-
gene-32332	gene-32332.1	NC_044905.1_R	2	9583650	9587344	+	Disease resistance protein Roq1	GO:0005515,GO:0006952,GO:0007165,GO:0043531,GO:0050135,GO:0061809	-	-	-
gene-2143	gene-2143.1	NC_044911.1_R	8	49364755	49368608	-	Disease resistance protein Roq1	GO:0005515,GO:0006952,GO:0007165,GO:0043531,GO:0050135,GO:0061809	-	-	-
gene-2145	gene-2145.1	NC_044911.1_R	8	49381813	49385289	-	Disease resistance protein Roq1	GO:0005515,GO:0006952,GO:0007165,GO:0043531,GO:0050135,GO:0061809	-	-	-
gene-12404	gene-12404.1	NC_044912.1_R	9	56017571	56020328	-	Disease resistance protein Roq1	GO:0006952,GO:0007165,GO:0043531,GO:0050135,GO:0061809	-	-	-
gene-12417	gene-12417.1	NC_044912.1_R	9	56297907	56304244	-	Disease resistance protein Roq1	GO:0005515,GO:0006952,GO:0007165,GO:0043531,GO:0050135,GO:0061809	-	-	-
gene-12418	gene-12418.1	NC_044912.1_R	9	56331216	56333239	-	Disease resistance protein Roq1	GO:0005515,GO:0006952,GO:0007165,GO:0043531,GO:0050135,GO:0061809	-	-	-
gene-9697	gene-9697.1	NC_044912.1_R	9	1100703	1105054	+	Disease resistance protein Roq1	GO:0005515,GO:0006952,GO:0007165,GO:0043531,GO:0050135,GO:0061809	-	-	-
gene-9701	gene-9701.1	NC_044912.1_R	9	1178204	1181395	+	Disease resistance protein Roq1	GO:0005515,GO:0006952,GO:0007165,GO:0043531,GO:0050135,GO:0061809	-	-	-
gene-9713	gene-9713.1	NC_044912.1_R	9	1343753	1348258	+	Disease resistance protein Roq1	GO:0005515,GO:0006952,GO:0007165,GO:0043531,GO:0050135,GO:0061809	-	-	-
gene-9715	gene-9715.1	NC_044912.1_R	9	1421095	1428578	+	Disease resistance protein Roq1	GO:0005515,GO:0006952,GO:0007165,GO:0043531,GO:0050135,GO:0061809	-	-	-
gene-9718	gene-9718.1	NC_044912.1_R	9	1509127	1515017	+	Disease resistance protein Roq1	GO:0005515,GO:0006952,GO:0007165,GO:0043531,GO:0050135,GO:0061809	-	-	-
gene-9728	gene-9728.1	NC_044912.1_R	9	1829346	1833577	+	Disease resistance protein Roq1	GO:0005515,GO:0006952,GO:0007165,GO:0043531,GO:0050135,GO:0061809	-	-	-
gene-9733	gene-9733.1	NC_044912.1_R	9	1934621	1939953	+	Disease resistance protein Roq1	GO:0005515,GO:0006952,GO:0007165,GO:0043531,GO:0050135,GO:0061809	-	-	-
gene-16683	gene-16683.1	NC_044913.1_R	10	27085307	27090001	-	Disease resistance protein Roq1	GO:0006952,GO:0007165,GO:0043531,GO:0050135,GO:0061809	-	-	-
gene-17544	gene-17544.1	NC_044913.1_R	10	51372002	51378625	-	Disease resistance protein Roq1	GO:0005515,GO:0005524,GO:0005634,GO:0005737,GO:0006952,GO:0007165,GO:0009626,GO:0042742,GO:0042803,GO:0043068,GO:0043531,GO:0050135,GO:0050832,GO:0061809	-	-	-
gene-13241	gene-13241.1	NC_044914.1_R	11	14907313	14911841	+	Disease resistance protein Roq1	GO:0005515,GO:0006952,GO:0007165,GO:0043531,GO:0050135,GO:0061809	-	-	-
gene-19227	gene-19227.1	NC_044908.1_R	5	29504324	29505675	+	Disease resistance protein RPM1	GO:0000166,GO:0005515,GO:0005524,GO:0005886,GO:0009626,GO:0012505,GO:0019897,GO:0043531	-	-	-
gene-9756	gene-9756.1	NC_044912.1_R	9	2356493	2357935	+	Disease resistance protein RPM1	GO:0000166,GO:0005524,GO:0005886,GO:0009626,GO:0012505,GO:0019897,GO:0043531	-	-	-
gene-9757	gene-9757.1	NC_044912.1_R	9	2371590	2375346	+	Disease resistance protein RPM1	GO:0000166,GO:0005515,GO:0005524,GO:0005886,GO:0009626,GO:0012505,GO:0019897,GO:0043531	-	-	-
gene-9760	gene-9760.1	NC_044912.1_R	9	2403124	2404467	+	Disease resistance protein RPM1	GO:0000166,GO:0005515,GO:0005524,GO:0005886,GO:0009626,GO:0012505,GO:0019897,GO:0043531	-	-	-
gene-9761	gene-9761.1	NC_044912.1_R	9	2417069	2418639	+	Disease resistance protein RPM1	GO:0000166,GO:0005524,GO:0005886,GO:0009626,GO:0012505,GO:0019897,GO:0043531	-	-	-
gene-9762	gene-9762.1	NC_044912.1_R	9	2419130	2419747	+	Disease resistance protein RPM1	GO:0000166,GO:0005524,GO:0005886,GO:0009626,GO:0012505,GO:0019897,GO:0043531	-	-	-
gene-18088	gene-18088.1	NC_044908.1_R	5	759756	762854	+	Disease resistance protein RPP4	GO:0005524,GO:0006952,GO:0007165,GO:0030275,GO:0043531,GO:0050135,GO:0050832,GO:0061809	-	-	-
gene-36862	gene-36862.1	NC_044905.1_R	2	103588019	103588513	-	Disease resistance protein RPV1	GO:0005515,GO:0005634,GO:0005737,GO:0007165,GO:0042803,GO:0043068,GO:0043531,GO:0050135,GO:0050832,GO:0061809	-	-	-
gene-25967	gene-25967.1	NC_044906.1_R	3	4596065	4596555	+	Disease resistance protein RPV1	GO:0005515,GO:0005634,GO:0005737,GO:0007165,GO:0042803,GO:0043068,GO:0043531,GO:0050135,GO:0050832,GO:0061809	-	-	-
gene-25982	gene-25982.1	NC_044906.1_R	3	4911938	4912873	+	Disease resistance protein RPV1	GO:0005515,GO:0005634,GO:0005737,GO:0007165,GO:0042803,GO:0043068,GO:0043531,GO:0050135,GO:0050832,GO:0061809	-	-	-
gene-25985	gene-25985.1	NC_044906.1_R	3	5040188	5040559	+	Disease resistance protein RPV1	GO:0005515,GO:0005634,GO:0005737,GO:0007165,GO:0042803,GO:0043068,GO:0043531,GO:0050135,GO:0050832,GO:0061809	-	-	-
gene-26009	gene-26009.1	NC_044906.1_R	3	5602080	5602573	+	Disease resistance protein RPV1	GO:0005515,GO:0005634,GO:0005737,GO:0007165,GO:0042803,GO:0043068,GO:0043531,GO:0050135,GO:0050832,GO:0061809	-	-	-
gene-26570	gene-26570.1	NC_044906.1_R	3	16244752	16245342	+	Disease resistance protein RPV1	GO:0005515,GO:0005634,GO:0005737,GO:0007165,GO:0042803,GO:0043068,GO:0043531,GO:0050135,GO:0050832,GO:0061809	-	-	-
gene-26845	gene-26845.1	NC_044906.1_R	3	22119498	22124461	-	Disease resistance protein RPV1	GO:0005515,GO:0005634,GO:0005737,GO:0007165,GO:0042803,GO:0043068,GO:0043531,GO:0050135,GO:0050832,GO:0061809	-	-	-
gene-26846	gene-26846.1	NC_044906.1_R	3	22186677	22189988	-	Disease resistance protein RPV1	GO:0005515,GO:0005634,GO:0005737,GO:0007165,GO:0042803,GO:0043068,GO:0043531,GO:0050135,GO:0050832,GO:0061809	-	-	-
gene-26847	gene-26847.1	NC_044906.1_R	3	22202984	22206322	-	Disease resistance protein RPV1	GO:0005515,GO:0005634,GO:0005737,GO:0007165,GO:0042803,GO:0043068,GO:0043531,GO:0050135,GO:0050832,GO:0061809	-	-	-
gene-28419	gene-28419.1	NC_044906.1_R	3	60940983	60951949	+	Disease resistance protein RPV1	GO:0003953,GO:0005515,GO:0005524,GO:0005634,GO:0005737,GO:0007165,GO:0016887,GO:0019677,GO:0042803,GO:0043068,GO:0043531,GO:0050135,GO:0050832,GO:0061809	-	-	-
gene-28670	gene-28670.1	NC_044906.1_R	3	65999373	66006443	+	Disease resistance protein RPV1	GO:0005515,GO:0005524,GO:0005634,GO:0005737,GO:0007165,GO:0016887,GO:0042803,GO:0043068,GO:0043531,GO:0050135,GO:0050832,GO:0061809	-	-	-
gene-28672	gene-28672.1	NC_044906.1_R	3	66040720	66047046	-	Disease resistance protein RPV1	GO:0005515,GO:0005634,GO:0005737,GO:0007165,GO:0042803,GO:0043068,GO:0043531,GO:0050135,GO:0050832,GO:0061809	-	-	-
gene-28677	gene-28677.1	NC_044906.1_R	3	66138977	66145992	+	Disease resistance protein RPV1	GO:0005515,GO:0005634,GO:0005737,GO:0007165,GO:0042803,GO:0043068,GO:0043531,GO:0050135,GO:0050832,GO:0061809	-	-	-
gene-28678	gene-28678.1	NC_044906.1_R	3	66153754	66159064	+	Disease resistance protein RPV1	GO:0005634,GO:0005737,GO:0007165,GO:0042803,GO:0043068,GO:0043531,GO:0050135,GO:0050832,GO:0061809	-	-	-
gene-28680	gene-28680.1	NC_044906.1_R	3	66194932	66208195	+	Disease resistance protein RPV1	GO:0005634,GO:0005737,GO:0007165,GO:0042803,GO:0043068,GO:0043531,GO:0050135,GO:0050832,GO:0061809	-	-	-
gene-28815	gene-28815.1	NC_044906.1_R	3	68491193	68491897	+	Disease resistance protein RPV1	GO:0005515,GO:0005634,GO:0005737,GO:0007165,GO:0042803,GO:0043068,GO:0043531,GO:0050135,GO:0050832,GO:0061809	-	-	-
gene-28817	gene-28817.1	NC_044906.1_R	3	68535884	68536414	+	Disease resistance protein RPV1	GO:0005515,GO:0005634,GO:0005737,GO:0007165,GO:0042803,GO:0043068,GO:0043531,GO:0050135,GO:0050832,GO:0061809	-	-	-
gene-23236	gene-23236.1	NC_044907.1_R	4	27945493	27952353	+	Disease resistance protein RPV1	GO:0005515,GO:0005634,GO:0005737,GO:0007165,GO:0042803,GO:0043068,GO:0043531,GO:0050135,GO:0050832,GO:0061809	-	-	-
gene-25476	gene-25476.1	NC_044907.1_R	4	89951890	89953322	-	Disease resistance protein RPV1	GO:0005515,GO:0005634,GO:0005737,GO:0007165,GO:0042803,GO:0043068,GO:0043531,GO:0050135,GO:0050832,GO:0061809	-	-	-
gene-25480	gene-25480.1	NC_044907.1_R	4	90110905	90113645	-	Disease resistance protein RPV1	GO:0000976,GO:0003700,GO:0003953,GO:0004674,GO:0005524,GO:0005634,GO:0005737,GO:0006952,GO:0007165,GO:0009941,GO:0042803,GO:0043068,GO:0043531,GO:0050135,GO:0050832,GO:0061809	-	-	-
gene-30361	gene-30361.1	NC_044910.1_R	7	30544726	30545321	-	Disease resistance protein RPV1	GO:0005515,GO:0005634,GO:0005737,GO:0007165,GO:0042803,GO:0043068,GO:0043531,GO:0050135,GO:0050832,GO:0061809	-	-	-
gene-2142	gene-2142.1	NC_044911.1_R	8	49359523	49362954	-	Disease resistance protein RPV1	GO:0005634,GO:0005737,GO:0007165,GO:0042803,GO:0043068,GO:0043531,GO:0050135,GO:0050832,GO:0061809	-	-	-
gene-10702	gene-10702.1	NC_044912.1_R	9	16904225	16906416	-	Disease resistance protein RPV1	GO:0005515,GO:0005634,GO:0005737,GO:0007165,GO:0042803,GO:0043068,GO:0043531,GO:0050135,GO:0050832,GO:0061809	-	-	-
gene-9731	gene-9731.1	NC_044912.1_R	9	1893998	1901278	+	Disease resistance protein RPV1	GO:0005515,GO:0005634,GO:0005737,GO:0007165,GO:0042803,GO:0043068,GO:0043531,GO:0050135,GO:0050832,GO:0061809	-	-	-
gene-15523	gene-15523.1	NC_044913.1_R	10	4452905	4453459	-	Disease resistance protein RPV1	GO:0005515,GO:0005634,GO:0005737,GO:0007165,GO:0042803,GO:0043068,GO:0043531,GO:0050135,GO:0050832,GO:0061809	-	-	-
gene-17246	gene-17246.1	NC_044913.1_R	10	43776950	43777495	+	Disease resistance protein RPV1	GO:0005515,GO:0005634,GO:0005737,GO:0007165,GO:0042803,GO:0043068,GO:0043531,GO:0050135,GO:0050832,GO:0061809	-	-	-
gene-17533	gene-17533.1	NC_044913.1_R	10	51069759	51075058	-	Disease resistance protein RPV1	GO:0005515,GO:0005634,GO:0005737,GO:0007165,GO:0042803,GO:0043068,GO:0043531,GO:0050135,GO:0050832,GO:0061809	-	-	-
gene-17538	gene-17538.1	NC_044913.1_R	10	51279109	51295184	-	Disease resistance protein RPV1	GO:0005634,GO:0005737,GO:0007165,GO:0042803,GO:0043068,GO:0043531,GO:0050135,GO:0050832,GO:0061809	-	-	-
gene-12758	gene-12758.1	NC_044914.1_R	11	3668206	3671560	+	Disease resistance protein RPV1	GO:0005515,GO:0005634,GO:0005737,GO:0007165,GO:0042803,GO:0043068,GO:0043531,GO:0050135,GO:0050832,GO:0061809	-	-	-
gene-38165	gene-38165.1	NC_044915.1_R	12	22470783	22476261	+	Disease resistance protein RPV1	GO:0005515,GO:0005634,GO:0005737,GO:0007165,GO:0042803,GO:0043068,GO:0043531,GO:0050135,GO:0050832,GO:0061809	-	-	-
gene-7944	gene-7944.1	NC_044904.1_R	1	18457543	18459370	+	Disease resistance protein RUN1	GO:0003953,GO:0005515,GO:0005634,GO:0005737,GO:0007165,GO:0019677,GO:0043068,GO:0043531,GO:0050135,GO:0050832,GO:0061809	-	-	-
gene-31736	gene-31736.1	NC_044905.1_R	2	15172	22979	+	Disease resistance protein RUN1	GO:0003953,GO:0005515,GO:0005634,GO:0005737,GO:0007165,GO:0019677,GO:0042803,GO:0043068,GO:0043531,GO:0050135,GO:0050832,GO:0061809	-	-	-
gene-25969	gene-25969.1	NC_044906.1_R	3	4656779	4669475	+	Disease resistance protein RUN1	GO:0003953,GO:0005515,GO:0005524,GO:0005634,GO:0005737,GO:0007165,GO:0009626,GO:0019677,GO:0042803,GO:0043068,GO:0043531,GO:0050135,GO:0050832,GO:0061809	-	-	-
gene-25997	gene-25997.1	NC_044906.1_R	3	5345243	5350571	+	Disease resistance protein RUN1	GO:0003953,GO:0005515,GO:0005524,GO:0005634,GO:0005737,GO:0007165,GO:0009626,GO:0019677,GO:0042803,GO:0043068,GO:0043531,GO:0050135,GO:0050832,GO:0061809	-	-	-
gene-18076	gene-18076.1	NC_044908.1_R	5	671981	674706	+	Disease resistance protein RUN1	GO:0003953,GO:0005634,GO:0005737,GO:0007165,GO:0019677,GO:0043068,GO:0043531,GO:0050135,GO:0050832,GO:0061809	-	-	-
gene-9714	gene-9714.1	NC_044912.1_R	9	1388154	1391807	+	Disease resistance protein RUN1	GO:0003953,GO:0005634,GO:0005737,GO:0007165,GO:0019677,GO:0043068,GO:0043531,GO:0050135,GO:0050832,GO:0061809	-	-	-
gene-38170	gene-38170.1	NC_044915.1_R	12	22532298	22535258	+	Disease resistance protein RUN1	GO:0003953,GO:0005524,GO:0005634,GO:0005737,GO:0007165,GO:0009626,GO:0019677,GO:0042742,GO:0043068,GO:0043531,GO:0050135,GO:0050832,GO:0061809	-	-	-
gene-28671	gene-28671.1	NC_044906.1_R	3	66036084	66037962	+	Disease resistance protein TAO1	-	-	-	-
gene-9730	gene-9730.1	NC_044912.1_R	9	1873226	1879327	+	Disease resistance-like protein DSC1	GO:0005515,GO:0005524,GO:0007165,GO:0009626,GO:0042742,GO:0043531,GO:0050135,GO:0061809	-	-	-
gene-17545	gene-17545.1	NC_044913.1_R	10	51407009	51411637	-	Disease resistance-like protein DSC1	GO:0005515,GO:0005524,GO:0007165,GO:0009626,GO:0042742,GO:0043531,GO:0050135,GO:0061809	-	-	-
gene-6758	gene-6758.1	Chr0_RagTag	0	5302736	5310516	+	DNA (cytosine-5)-methyltransferase DRM2	GO:0003677,GO:0003886,GO:0005634,GO:0008168	-	-	-
gene-35436	gene-35436.1	NC_044905.1_R	2	75000996	75012312	-	DNA (cytosine-5)-methyltransferase DRM2	GO:0003677,GO:0003886,GO:0005634,GO:0005654,GO:0006306,GO:0008168,GO:0009008,GO:0016458,GO:0050832,GO:0051567	-	-	-
gene-28358	gene-28358.1	NC_044906.1_R	3	59797624	59800185	-	DNA (cytosine-5)-methyltransferase DRM2	GO:0003677,GO:0003886,GO:0005634,GO:0008168	-	-	-
gene-19781	gene-19781.1	NC_044908.1_R	5	47188727	47190135	+	DNA (cytosine-5)-methyltransferase DRM2	GO:0003677,GO:0003886,GO:0005634,GO:0005654,GO:0006306,GO:0009008,GO:0016458,GO:0050832,GO:0051567	-	-	-
gene-15379	gene-15379.1	NC_044913.1_R	10	1895441	1900722	+	DNA binding,ATP binding, putative isoform 1	-	-	-	-
gene-35157	gene-35157.1	NC_044905.1_R	2	70182295	70184359	-	DNA double-strand break repair ATPase	-	-	-	-
gene-17514	gene-17514.1	NC_044913.1_R	10	50752613	50754806	+	DNA double-strand break repair ATPase	-	-	-	-
gene-1187	gene-1187.1	NC_044911.1_R	8	26360345	26361319	-	DNA polymerase delta subunit 3	GO:0005634,GO:0006260,GO:0043625	-	-	-
gene-32726	gene-32726.1	NC_044905.1_R	2	15445007	15446752	+	DNA polymerase lambda	GO:0003677,GO:0003887,GO:0005634,GO:0006260,GO:0006289,GO:0006302,GO:0006303,GO:0010224,GO:0016829,GO:0046872	-	-	-
gene-34509	gene-34509.1	NC_044905.1_R	2	56202898	56206442	-	DNA repair protein RAD4	GO:0000111,GO:0003684,GO:0003697,GO:0005737,GO:0006289,GO:0006298,GO:0009507,GO:0071942	-	-	-
gene-30258	gene-30258.1	NC_044910.1_R	7	27820233	27824847	-	DNA repair protein REV1	GO:0003684,GO:0003887,GO:0005634,GO:0006974,GO:0010224,GO:0017125,GO:0042276,GO:0046872,GO:0070987	-	-	-
gene-30260	gene-30260.1	NC_044910.1_R	7	27833038	27838233	-	DNA repair protein REV1	GO:0003684,GO:0003887,GO:0005634,GO:0006281,GO:0006974,GO:0010224,GO:0017125,GO:0042276,GO:0046872,GO:0070987	-	-	-
gene-27783	gene-27783.1	NC_044906.1_R	3	46553661	46561619	-	DNA repair RAD52-like protein 2, chloroplastic	GO:0000724,GO:0003677,GO:0009507,GO:0009536	-	-	-
gene-27784	gene-27784.1	NC_044906.1_R	3	46560153	46561244	-	DNA repair RAD52-like protein 2, chloroplastic	GO:0000724,GO:0003677,GO:0009507,GO:0009536	-	-	-
gene-33010	gene-33010.1	NC_044905.1_R	2	20027411	20034237	-	DNA topoisomerase 2-binding protein 1	-	-	-	-
gene-4204	gene-4204.1	NC_044909.1_R	6	11622428	11626488	+	DNA topoisomerase I alpha	-	-	-	-
gene-15627	gene-15627.1	NC_044913.1_R	10	6225079	6233992	+	DNA-(apurinic or apyrimidinic site) endonuclease	GO:0003906,GO:0005634,GO:0005730,GO:0006284,GO:0008081,GO:0008311,GO:0046872	-	-	-
gene-15628	gene-15628.1	NC_044913.1_R	10	6227897	6233831	+	DNA-(apurinic or apyrimidinic site) endonuclease	GO:0003906,GO:0005634,GO:0005730,GO:0006284,GO:0008081,GO:0008311,GO:0046872	-	-	-
gene-20838	gene-20838.1	NC_044908.1_R	5	72774216	72776569	-	DNA-binding enhancer protein-related protein (Fragment)	-	-	-	-
gene-20845	gene-20845.1	NC_044908.1_R	5	73017636	73020200	+	DNA-binding enhancer protein-related protein (Fragment)	-	-	-	-
gene-15380	gene-15380.1	NC_044913.1_R	10	1915797	1920136	+	DNA-binding protein	-	-	-	-
gene-30114	gene-30114.1	NC_044910.1_R	7	23903938	23914819	-	DNA-binding protein SMUBP-2	GO:0000049,GO:0003677,GO:0003723,GO:0004386,GO:0005524,GO:0005634,GO:0005737,GO:0008094,GO:0008186,GO:0008270,GO:0016604,GO:0016787,GO:0016887,GO:0030424,GO:0032574,GO:0042802,GO:0043022,GO:0043139,GO:0043621	-	-	-
gene-5913	gene-5913.1	NC_044909.1_R	6	48224992	48233523	+	DNA-directed RNA polymerase	GO:0005634,GO:0006351	-	-	-
gene-3912	gene-3912.1	NC_044909.1_R	6	7090293	7091950	-	DNA-directed RNA polymerase III subunit 1	GO:0003677,GO:0003899,GO:0005666,GO:0006351,GO:0046872	-	-	-
gene-37808	gene-37808.1	NC_044915.1_R	12	15801042	15811262	-	DNA-directed RNA polymerase IV subunit 1	GO:0000418,GO:0003677,GO:0003899,GO:0005634,GO:0005654,GO:0005666,GO:0006351,GO:0010495,GO:0030422,GO:0031047,GO:0046872	-	-	-
gene-21182	gene-21182.1	NC_044908.1_R	5	79517574	79518241	+	Dna-directed rna polymerase subunit beta like	-	-	-	-
gene-6210	gene-6210.1	NC_044909.1_R	6	53102833	53103742	+	DNA-directed RNA polymerases II and V subunit 8A	GO:0000419,GO:0005665,GO:0005666,GO:0005736,GO:0006351	-	-	-
gene-33115	gene-33115.1	NC_044905.1_R	2	22323754	22336228	-	DNA-directed RNA polymerases IV and V subunit 2	GO:0000418,GO:0000419,GO:0000792,GO:0003677,GO:0003899,GO:0005634,GO:0005665,GO:0006306,GO:0006351,GO:0030422,GO:0031047,GO:0032549,GO:0035194,GO:0046872,GO:0050776,GO:0050832	-	-	-
gene-33121	gene-33121.1	NC_044905.1_R	2	22448208	22452197	-	DNA-directed RNA polymerases IV and V subunit 2	GO:0000418,GO:0000419,GO:0000792,GO:0003677,GO:0003899,GO:0005634,GO:0005665,GO:0006306,GO:0006351,GO:0030422,GO:0031047,GO:0032549,GO:0035194,GO:0046872,GO:0050776,GO:0050832	-	-	-
gene-33122	gene-33122.1	NC_044905.1_R	2	22456124	22457194	-	DNA-directed RNA polymerases IV and V subunit 2	GO:0000418,GO:0000419,GO:0000792,GO:0003677,GO:0003899,GO:0005634,GO:0005665,GO:0006306,GO:0006351,GO:0030422,GO:0031047,GO:0032549,GO:0035194,GO:0046872,GO:0050776,GO:0050832	-	-	-
gene-30765	gene-30765.1	NC_044910.1_R	7	37446391	37448976	-	DnaJ protein ERDJ3A	GO:0005788,GO:0009408,GO:0009506,GO:0009860,GO:0016491,GO:0034605	-	-	-
gene-30767	gene-30767.1	NC_044910.1_R	7	37518369	37524788	-	DnaJ protein ERDJ3A	GO:0005788,GO:0009408,GO:0009506,GO:0009860,GO:0016491,GO:0034605	-	-	-
gene-10077	gene-10077.1	NC_044912.1_R	9	6670624	6673370	-	Dof zinc finger protein 1	GO:0003677,GO:0005634,GO:0006355,GO:0046872	-	-	-
gene-2186	gene-2186.1	NC_044911.1_R	8	50239829	50241268	+	Dof zinc finger protein DOF3.7	GO:0003677,GO:0005634,GO:0006355,GO:0046872	-	-	-
gene-6828	gene-6828.1	NC_044904.1_R	1	687097	688898	-	Dof zinc finger protein DOF4.6	GO:0003677,GO:0003700,GO:0005634,GO:0006355,GO:0046872	-	-	-
gene-33590	gene-33590.1	NC_044905.1_R	2	32738476	32740223	+	Dof zinc finger protein DOF4.6	GO:0003677,GO:0003700,GO:0005634,GO:0006355,GO:0046872	-	-	-
gene-11384	gene-11384.1	NC_044912.1_R	9	32388842	32389171	-	Dolichol-phosphate mannose synthase subunit 3	GO:0005783,GO:0006486,GO:0006506,GO:0030176,GO:0033185,GO:0097502	-	-	-
gene-11717	gene-11717.1	NC_044912.1_R	9	40824616	40828013	-	Dolichyl-diphosphooligosaccharide--protein glycosyltransferase subunit 2	GO:0000325,GO:0005739,GO:0005783,GO:0005794,GO:0005829,GO:0006487,GO:0008250,GO:0009409,GO:0009505,GO:0009506,GO:0016021	-	-	-
gene-11719	gene-11719.1	NC_044912.1_R	9	40833323	40835866	-	Dolichyl-diphosphooligosaccharide--protein glycosyltransferase subunit 2	GO:0000325,GO:0005739,GO:0005783,GO:0005794,GO:0005829,GO:0006487,GO:0008250,GO:0009409,GO:0009505,GO:0009506,GO:0016021	-	-	-
gene-23881	gene-23881.1	NC_044907.1_R	4	43009626	43014168	+	Domain of unknown function (DUF4219)	-	-	-	-
gene-24065	gene-24065.1	NC_044907.1_R	4	47761357	47768376	-	Domain of unknown function (DUF4219)	GO:0005515	-	-	-
gene-37531	gene-37531.1	NC_044915.1_R	12	10095296	10095766	-	Domain of unknown function (DUF4220)	-	-	-	-
gene-39244	gene-39244.1	NC_044915.1_R	12	40094074	40094448	+	Domain of unknown function (DUF4371)	-	-	-	-
gene-18168	gene-18168.1	NC_044908.1_R	5	2671219	2671494	+	Dormancy-associated protein homolog 4	-	-	-	-
gene-18170	gene-18170.1	NC_044908.1_R	5	2917478	2917753	+	Dormancy-associated protein homolog 4	-	-	-	-
gene-18180	gene-18180.1	NC_044908.1_R	5	3458138	3460736	+	Dormancy-associated protein homolog 4	-	-	-	-
gene-1749	gene-1749.1	NC_044911.1_R	8	41232351	41235358	+	DUF21 domain-containing protein At2g14520	GO:0010960,GO:0016021,GO:0043231	-	-	-
gene-15795	gene-15795.1	NC_044913.1_R	10	9084691	9087670	-	DUF239 domain-containing protein/DUF4409 domain-containing protein	-	-	-	-
gene-15796	gene-15796.1	NC_044913.1_R	10	9096602	9099792	-	DUF239 domain-containing protein/DUF4409 domain-containing protein	-	-	-	-
gene-33416	gene-33416.1	NC_044905.1_R	2	28770886	28771990	-	DUF659 domain-containing protein	GO:0003677	-	-	-
gene-755	gene-755.1	NC_044911.1_R	8	15534375	15536143	+	DUF659 domain-containing protein	GO:0046983	-	-	-
gene-11712	gene-11712.1	NC_044912.1_R	9	40740982	40741556	-	DUF659 domain-containing protein	-	-	-	-
gene-1058	gene-1058.1	NC_044911.1_R	8	22553803	22555466	-	E1B protein, small T-antigen	-	-	-	-
gene-27322	gene-27322.1	NC_044906.1_R	3	33183966	33185961	+	E2F-associated phosphoprotein	GO:0005634,GO:0005737,GO:0008284,GO:0032968,GO:0034244	-	-	-
gene-27328	gene-27328.1	NC_044906.1_R	3	33430485	33432439	+	E2F-associated phosphoprotein	GO:0005634,GO:0005737,GO:0008284,GO:0032968,GO:0034244	-	-	-
gene-18392	gene-18392.1	NC_044908.1_R	5	8961853	8963525	-	E3 ubiquitin protein ligase RIN2	GO:0004842,GO:0005886,GO:0006511,GO:0009626,GO:0016021,GO:0034052,GO:0043130,GO:0046872,GO:0061630	-	-	-
gene-5582	gene-5582.1	NC_044909.1_R	6	42500055	42502063	-	E3 ubiquitin-protein ligase APD1	GO:0000278,GO:0004842,GO:0005768,GO:0009555,GO:0009705,GO:0016021,GO:0046872	-	-	-
gene-31969	gene-31969.1	NC_044905.1_R	2	3642054	3644607	-	E3 ubiquitin-protein ligase APD3	GO:0000278,GO:0004842,GO:0005768,GO:0009555,GO:0009705,GO:0016021,GO:0046872	-	-	-
gene-23498	gene-23498.1	NC_044907.1_R	4	34299872	34311305	-	E3 ubiquitin-protein ligase BRE1-like 1	GO:0004842,GO:0005634,GO:0005739,GO:0006325,GO:0006513,GO:0009965,GO:0010162,GO:0010228,GO:0010389,GO:0010390,GO:0033523,GO:0042802,GO:0042803,GO:0045087,GO:0046872,GO:0050832,GO:0051301,GO:0051781	-	-	-
gene-12190	gene-12190.1	NC_044912.1_R	9	50345683	50347826	-	E3 ubiquitin-protein ligase CHIP	GO:0000209,GO:0004842,GO:0005737,GO:0006515,GO:0009266,GO:0009651,GO:0009737,GO:0016567,GO:0043161,GO:0045862,GO:0051087,GO:0061630,GO:0071218	-	-	-
gene-28426	gene-28426.1	NC_044906.1_R	3	60991457	60992550	-	E3 ubiquitin-protein ligase MPSR1	GO:0000209,GO:0005680,GO:0005737,GO:0005829,GO:0008270,GO:0016567,GO:0031145,GO:0046872,GO:0051787,GO:0051865,GO:0061630,GO:0061635,GO:0071218,GO:0071456,GO:0071629,GO:0097602	-	-	-
gene-28733	gene-28733.1	NC_044906.1_R	3	67107720	67108400	+	E3 ubiquitin-protein ligase MPSR1	GO:0000209,GO:0005680,GO:0005737,GO:0005829,GO:0008270,GO:0016567,GO:0031145,GO:0046872,GO:0051787,GO:0051865,GO:0061630,GO:0061635,GO:0071218,GO:0071456,GO:0071629,GO:0097602	-	-	-
gene-26731	gene-26731.1	NC_044906.1_R	3	19090615	19104815	-	E3 ubiquitin-protein ligase RFI2	GO:0004842,GO:0005634,GO:0007623,GO:0009585,GO:0009908,GO:0010114,GO:0010218,GO:0010468,GO:0010629,GO:0046872,GO:0090227,GO:2000028	-	-	-
gene-26732	gene-26732.1	NC_044906.1_R	3	19099175	19099778	-	E3 ubiquitin-protein ligase RFI2	GO:0004842,GO:0005634,GO:0007623,GO:0009585,GO:0009908,GO:0010114,GO:0010218,GO:0010468,GO:0010629,GO:0046872,GO:0090227,GO:2000028	-	-	-
gene-26733	gene-26733.1	NC_044906.1_R	3	19104039	19104770	-	E3 ubiquitin-protein ligase RFI2	GO:0004842,GO:0005634,GO:0007623,GO:0009585,GO:0009908,GO:0010114,GO:0010218,GO:0010468,GO:0010629,GO:0046872,GO:0090227,GO:2000028	-	-	-
gene-38569	gene-38569.1	NC_044915.1_R	12	29289405	29300344	+	E3 ubiquitin-protein ligase RFI2	GO:0004842,GO:0005634,GO:0007623,GO:0009585,GO:0009908,GO:0010114,GO:0010218,GO:0010468,GO:0010629,GO:0046872,GO:0090227,GO:2000028	-	-	-
gene-15225	gene-15225.1	NC_044914.1_R	11	59326838	59329674	-	E3 ubiquitin-protein ligase XBOS31	-	-	-	-
gene-34239	gene-34239.1	NC_044905.1_R	2	49559196	49561361	-	EEF1A lysine methyltransferase 2	GO:0005634,GO:0005737,GO:0008168,GO:0016279,GO:0018022,GO:0018026,GO:0018027	-	-	-
gene-23685	gene-23685.1	NC_044907.1_R	4	38601792	38603136	-	EF-hand domain-containing protein	GO:0005509	-	-	-
gene-38010	gene-38010.1	NC_044915.1_R	12	19944570	19947174	+	EKC/KEOPS complex subunit bud32	GO:0000408,GO:0004672,GO:0004674,GO:0004712,GO:0005524,GO:0005634,GO:0006468,GO:0008033,GO:0016787,GO:0070525,GO:0106310	-	-	-
gene-33865	gene-33865.1	NC_044905.1_R	2	38546819	38562959	-	Embryogenesis-associated protein EMB8	GO:0052689	-	-	-
gene-7892	gene-7892.1	NC_044904.1_R	1	17550998	17552614	+	Endo/exonuclease/phosphatase domain-containing protein	-	-	-	-
gene-31815	gene-31815.1	NC_044905.1_R	2	1232569	1233624	+	Endo/exonuclease/phosphatase domain-containing protein	-	-	-	-
gene-20635	gene-20635.1	NC_044908.1_R	5	68449611	68450802	-	Endo/exonuclease/phosphatase domain-containing protein	-	-	-	-
gene-30550	gene-30550.1	NC_044910.1_R	7	34096043	34097291	+	Endo/exonuclease/phosphatase domain-containing protein	-	-	-	-
gene-16706	gene-16706.1	NC_044913.1_R	10	27600912	27602048	-	Endo/exonuclease/phosphatase domain-containing protein	-	-	-	-
gene-26151	gene-26151.1	NC_044906.1_R	3	8261186	8262430	+	Endo/exonuclease/phosphatase domain-containing protein (Fragment)	-	-	-	-
gene-24601	gene-24601.1	NC_044907.1_R	4	64893845	64894867	+	Endo/exonuclease/phosphatase domain-containing protein (Fragment)	-	-	-	-
gene-3862	gene-3862.1	NC_044909.1_R	6	6122638	6123660	-	Endo/exonuclease/phosphatase domain-containing protein (Fragment)	-	-	-	-
gene-13499	gene-13499.1	NC_044914.1_R	11	20891766	20892560	-	Endo/exonuclease/phosphatase domain-containing protein (Fragment)	-	-	-	-
gene-13957	gene-13957.1	NC_044914.1_R	11	31331183	31332218	-	Endo/exonuclease/phosphatase domain-containing protein (Fragment)	-	-	-	-
gene-3768	gene-3768.1	NC_044909.1_R	6	5052942	5057763	+	Endo-1,3	GO:0005576,GO:0016787	-	-	-
gene-3771	gene-3771.1	NC_044909.1_R	6	5069897	5073829	+	Endo-1,3	GO:0005576,GO:0016787	-	-	-
gene-3775	gene-3775.1	NC_044909.1_R	6	5099518	5103457	+	Endo-1,3	GO:0005576,GO:0016787	-	-	-
gene-26676	gene-26676.1	NC_044906.1_R	3	18225451	18235238	+	Endo-1,4-beta-xylanase 5	GO:0004553,GO:0005975,GO:0031176,GO:0045493	-	-	-
gene-26745	gene-26745.1	NC_044906.1_R	3	19633475	19636893	-	Endo-1,4-beta-xylanase 5	GO:0004553,GO:0005975,GO:0031176,GO:0045493	-	-	-
gene-27098	gene-27098.1	NC_044906.1_R	3	27688583	27692145	+	Endo-1,4-beta-xylanase 5	GO:0004553,GO:0005975,GO:0031176,GO:0045493	-	-	-
gene-14027	gene-14027.1	NC_044914.1_R	11	32846689	32850346	-	Endo-1,4-beta-xylanase 5-like	GO:0004553,GO:0005975,GO:0016798,GO:0031176,GO:0045493	-	-	-
gene-14449	gene-14449.1	NC_044914.1_R	11	43068357	43070724	+	Endo-1,4-beta-xylanase 5-like	GO:0004553,GO:0005975,GO:0016798,GO:0031176,GO:0045493	-	-	-
gene-20300	gene-20300.1	NC_044908.1_R	5	60771029	60771741	+	Endonuclease/exonuclease/phosphatase	-	-	-	-
gene-4222	gene-4222.1	NC_044909.1_R	6	11826376	11827388	-	Endonuclease/exonuclease/phosphatase	-	-	-	-
gene-12219	gene-12219.1	NC_044912.1_R	9	50942288	50942821	+	Endonuclease/exonuclease/phosphatase	-	-	-	-
gene-14823	gene-14823.1	NC_044914.1_R	11	51869207	51870084	+	Endonuclease/exonuclease/phosphatase	-	-	-	-
gene-36987	gene-36987.1	NC_044915.1_R	12	133821	134405	-	Endonuclease/exonuclease/phosphatase	-	-	-	-
gene-31596	gene-31596.1	NC_044910.1_R	7	50802578	50803883	-	Endonuclease/Exonuclease/phosphatase family	-	-	-	-
gene-477	gene-477.1	NC_044911.1_R	8	9144001	9144942	+	Endonuclease/Exonuclease/phosphatase family	-	-	-	-
gene-16131	gene-16131.1	NC_044913.1_R	10	16163866	16165092	-	Endonuclease/Exonuclease/phosphatase family	-	-	-	-
gene-6494	gene-6494.1	Chr0_RagTag	0	634702	638532	-	Endoribonuclease Dicer homolog 3a	GO:0003677,GO:0003723,GO:0004386,GO:0004525,GO:0005524,GO:0005634,GO:0005737,GO:0030422,GO:0046872	-	-	-
gene-26355	gene-26355.1	NC_044906.1_R	3	11890571	11890903	-	Envelope glycoprotein like	-	-	-	-
gene-26370	gene-26370.1	NC_044906.1_R	3	12219586	12219918	-	Envelope glycoprotein like	-	-	-	-
gene-20108	gene-20108.1	NC_044908.1_R	5	56911254	56912044	-	ER lumen protein-retaining receptor A	GO:0005783,GO:0005789,GO:0005794,GO:0005801,GO:0006621,GO:0006888,GO:0015031,GO:0016021,GO:0046923	-	-	-
gene-30775	gene-30775.1	NC_044910.1_R	7	37667031	37669054	-	ERBB-3 BINDING PROTEIN 1	GO:0001558,GO:0003723,GO:0005634,GO:0006364,GO:0009734,GO:0044843,GO:0051302	-	-	-
gene-30777	gene-30777.1	NC_044910.1_R	7	37680133	37686175	-	ERBB-3 BINDING PROTEIN 1	GO:0001558,GO:0003723,GO:0005634,GO:0006364,GO:0009734,GO:0044843,GO:0051302	-	-	-
gene-31436	gene-31436.1	NC_044910.1_R	7	48352661	48356507	-	Ethylene-insensitive protein 2	GO:0001736,GO:0002237,GO:0003682,GO:0003729,GO:0005384,GO:0005634,GO:0005789,GO:0006970,GO:0009408,GO:0009651,GO:0009734,GO:0009736,GO:0009789,GO:0009871,GO:0009873,GO:0009926,GO:0010087,GO:0010119,GO:0010150,GO:0010182,GO:0015086,GO:0016021,GO:0016573,GO:0031348,GO:0042393,GO:0042742,GO:0043972,GO:0044154,GO:0048765,GO:0050832,GO:0051301,GO:0052544,GO:0106167	-	-	-
gene-31437	gene-31437.1	NC_044910.1_R	7	48390680	48401435	-	Ethylene-insensitive protein 2	GO:0001736,GO:0002237,GO:0003682,GO:0003729,GO:0005384,GO:0005634,GO:0005789,GO:0006970,GO:0009408,GO:0009651,GO:0009734,GO:0009736,GO:0009789,GO:0009871,GO:0009873,GO:0009926,GO:0010087,GO:0010119,GO:0010150,GO:0010182,GO:0015086,GO:0016020,GO:0016021,GO:0016573,GO:0030001,GO:0031348,GO:0042393,GO:0042742,GO:0043972,GO:0044154,GO:0046873,GO:0048765,GO:0050832,GO:0051301,GO:0052544,GO:0106167	-	-	-
gene-23492	gene-23492.1	NC_044907.1_R	4	34199010	34200306	+	Ethylene-responsive transcription factor ERF034	GO:0000976,GO:0003700,GO:0005634,GO:0006355,GO:0009873	-	-	-
gene-5699	gene-5699.1	NC_044909.1_R	6	44311621	44312238	+	Ethylene-responsive transcription factor ERF109	GO:0000976,GO:0003700,GO:0005634,GO:0006355,GO:0009873,GO:0010087,GO:0010928,GO:0050832,GO:0051301,GO:0062211,GO:0090357	-	-	-
gene-5707	gene-5707.1	NC_044909.1_R	6	44379099	44379776	+	Ethylene-responsive transcription factor ERF109	GO:0000976,GO:0003700,GO:0005634,GO:0006355,GO:0009873,GO:0010087,GO:0010928,GO:0050832,GO:0051301,GO:0062211,GO:0090357	-	-	-
gene-5712	gene-5712.1	NC_044909.1_R	6	44412822	44413442	+	Ethylene-responsive transcription factor ERF109	GO:0000976,GO:0003700,GO:0005634,GO:0006355,GO:0009873,GO:0010087,GO:0010928,GO:0050832,GO:0051301,GO:0062211,GO:0090357	-	-	-
gene-5713	gene-5713.1	NC_044909.1_R	6	44420496	44421325	+	Ethylene-responsive transcription factor ERF109	GO:0000976,GO:0003700,GO:0005634,GO:0006355,GO:0009873,GO:0010087,GO:0010928,GO:0050832,GO:0051301,GO:0062211,GO:0090357	-	-	-
gene-5714	gene-5714.1	NC_044909.1_R	6	44443081	44443877	+	Ethylene-responsive transcription factor ERF109	GO:0000976,GO:0003700,GO:0005634,GO:0006355,GO:0009873,GO:0010087,GO:0010928,GO:0050832,GO:0051301,GO:0062211,GO:0090357	-	-	-
gene-5715	gene-5715.1	NC_044909.1_R	6	44461950	44463032	+	Ethylene-responsive transcription factor ERF109	GO:0000976,GO:0003700,GO:0005634,GO:0006355,GO:0009873,GO:0010087,GO:0010928,GO:0050832,GO:0051301,GO:0062211,GO:0090357	-	-	-
gene-5719	gene-5719.1	NC_044909.1_R	6	44496593	44497641	+	Ethylene-responsive transcription factor ERF109	GO:0000976,GO:0003700,GO:0005634,GO:0006355,GO:0009873,GO:0010087,GO:0010928,GO:0050832,GO:0051301,GO:0062211,GO:0090357	-	-	-
gene-5720	gene-5720.1	NC_044909.1_R	6	44526513	44526983	+	Ethylene-responsive transcription factor ERF109	GO:0000976,GO:0003700,GO:0005634,GO:0006355,GO:0009873,GO:0010087,GO:0010928,GO:0050832,GO:0051301,GO:0062211,GO:0090357	-	-	-
gene-5721	gene-5721.1	NC_044909.1_R	6	44558937	44559527	+	Ethylene-responsive transcription factor ERF109	GO:0000976,GO:0003700,GO:0005634,GO:0006355,GO:0009873,GO:0010087,GO:0010928,GO:0050832,GO:0051301,GO:0062211,GO:0090357	-	-	-
gene-5722	gene-5722.1	NC_044909.1_R	6	44582348	44583025	+	Ethylene-responsive transcription factor ERF109	GO:0000976,GO:0003700,GO:0005634,GO:0006355,GO:0009873,GO:0010087,GO:0010928,GO:0050832,GO:0051301,GO:0062211,GO:0090357	-	-	-
gene-5724	gene-5724.1	NC_044909.1_R	6	44672606	44673232	+	Ethylene-responsive transcription factor ERF109	GO:0000976,GO:0003700,GO:0005634,GO:0006355,GO:0009873,GO:0010087,GO:0010928,GO:0050832,GO:0051301,GO:0062211,GO:0090357	-	-	-
gene-5725	gene-5725.1	NC_044909.1_R	6	44688981	44689955	+	Ethylene-responsive transcription factor ERF109	GO:0000976,GO:0003700,GO:0005634,GO:0006355,GO:0009873,GO:0010087,GO:0010928,GO:0050832,GO:0051301,GO:0062211,GO:0090357	-	-	-
gene-27467	gene-27467.1	NC_044906.1_R	3	37544109	37545909	-	Exopolygalacturonase	GO:0004650,GO:0005576,GO:0005783,GO:0005794,GO:0005975,GO:0009555,GO:0009846,GO:0019863,GO:0031982,GO:0043667,GO:0045490,GO:0047911,GO:0048868,GO:0071555	-	-	-
gene-27470	gene-27470.1	NC_044906.1_R	3	37591081	37592890	-	Exopolygalacturonase	GO:0004650,GO:0005576,GO:0005783,GO:0005794,GO:0005975,GO:0009555,GO:0009846,GO:0019863,GO:0031982,GO:0043667,GO:0045490,GO:0047911,GO:0048868,GO:0071555	-	-	-
gene-27557	gene-27557.1	NC_044906.1_R	3	39799265	39801459	-	Exopolygalacturonase	GO:0004650,GO:0005576,GO:0005783,GO:0005794,GO:0005975,GO:0009555,GO:0009846,GO:0019863,GO:0031982,GO:0043667,GO:0045490,GO:0047911,GO:0048868,GO:0071555	-	-	-
gene-27558	gene-27558.1	NC_044906.1_R	3	39821678	39823468	-	Exopolygalacturonase	GO:0004650,GO:0005576,GO:0005783,GO:0005794,GO:0005975,GO:0009555,GO:0009846,GO:0019863,GO:0031982,GO:0043667,GO:0045490,GO:0047911,GO:0048868,GO:0071555	-	-	-
gene-27560	gene-27560.1	NC_044906.1_R	3	39861097	39862896	-	Exopolygalacturonase	GO:0004650,GO:0005576,GO:0005783,GO:0005794,GO:0005975,GO:0009555,GO:0009846,GO:0019863,GO:0031982,GO:0043667,GO:0045490,GO:0047911,GO:0048868,GO:0071555	-	-	-
gene-27561	gene-27561.1	NC_044906.1_R	3	39875924	39877670	-	Exopolygalacturonase	GO:0004650,GO:0005576,GO:0005783,GO:0005794,GO:0005975,GO:0009555,GO:0009846,GO:0019863,GO:0031982,GO:0043667,GO:0045490,GO:0047911,GO:0048868,GO:0071555	-	-	-
gene-27563	gene-27563.1	NC_044906.1_R	3	39899203	39901328	-	Exopolygalacturonase	GO:0004650,GO:0005576,GO:0005783,GO:0005794,GO:0005975,GO:0009555,GO:0009846,GO:0019863,GO:0031982,GO:0043667,GO:0045490,GO:0047911,GO:0048868,GO:0071555	-	-	-
gene-27587	gene-27587.1	NC_044906.1_R	3	40302311	40304105	-	Exopolygalacturonase	GO:0004650,GO:0005576,GO:0005783,GO:0005794,GO:0005975,GO:0009555,GO:0009846,GO:0019863,GO:0031982,GO:0043667,GO:0045490,GO:0047911,GO:0048868,GO:0071555	-	-	-
gene-28351	gene-28351.1	NC_044906.1_R	3	59707819	59710043	-	Exopolygalacturonase	GO:0004650,GO:0005576,GO:0005975,GO:0047911,GO:0071555	-	-	-
gene-19125	gene-19125.1	NC_044908.1_R	5	27278848	27280611	-	Exopolygalacturonase	GO:0004650,GO:0005576,GO:0005783,GO:0005794,GO:0005975,GO:0009555,GO:0009846,GO:0019863,GO:0031982,GO:0043667,GO:0045490,GO:0047911,GO:0048868,GO:0071555	-	-	-
gene-12052	gene-12052.1	NC_044912.1_R	9	47850979	47852807	+	Exopolygalacturonase	GO:0004650,GO:0005576,GO:0005783,GO:0005794,GO:0005975,GO:0009555,GO:0009846,GO:0019863,GO:0031982,GO:0043667,GO:0045490,GO:0047911,GO:0048868,GO:0071555	-	-	-
gene-14196	gene-14196.1	NC_044914.1_R	11	37143114	37146766	+	Exopolygalacturonase	GO:0004650,GO:0005576,GO:0005975,GO:0047911,GO:0071555	-	-	-
gene-37042	gene-37042.1	NC_044915.1_R	12	917482	924715	+	Exopolysaccharide production negative regulator	-	-	-	-
gene-33896	gene-33896.1	NC_044905.1_R	2	39878980	39882202	+	Exosome complex component RRP43	GO:0000176,GO:0000177,GO:0000178,GO:0000467,GO:0001650,GO:0005634,GO:0005654,GO:0005694,GO:0005730,GO:0005737,GO:0005829,GO:0006396,GO:0006401,GO:0016075,GO:0034427,GO:0034473,GO:0034475,GO:0034476,GO:0035925,GO:0042802,GO:0043231,GO:0043928,GO:0071028,GO:0071035,GO:0071038,GO:0071042	-	-	-
gene-29097	gene-29097.1	NC_044910.1_R	7	413329	418254	-	Exosome complex component RRP43	GO:0000176,GO:0000177,GO:0000178,GO:0000467,GO:0001650,GO:0005634,GO:0005654,GO:0005694,GO:0005730,GO:0005737,GO:0005829,GO:0006396,GO:0006401,GO:0016075,GO:0034427,GO:0034473,GO:0034475,GO:0034476,GO:0035925,GO:0042802,GO:0043231,GO:0043928,GO:0071028,GO:0071035,GO:0071038,GO:0071042	-	-	-
gene-9618	gene-9618.1	NC_044904.1_R	1	60419876	60420691	+	Extra-large guanine nucleotide-binding protein 3	GO:0001664,GO:0003924,GO:0005525,GO:0005634,GO:0005834,GO:0007188,GO:0009617,GO:0009723,GO:0031683,GO:0046872,GO:2000280	-	-	-
gene-36980	gene-36980.1	NC_044915.1_R	12	10332	21609	+	Extra-large guanine nucleotide-binding protein 3	GO:0001664,GO:0003924,GO:0005525,GO:0005634,GO:0005834,GO:0007186,GO:0007188,GO:0009617,GO:0009723,GO:0019001,GO:0031683,GO:0046872,GO:2000280	-	-	-
gene-1065	gene-1065.1	NC_044911.1_R	8	22767251	22769458	+	Fanconi anaemia protein FancD2 nuclease	GO:0006281	-	-	-
gene-32164	gene-32164.1	NC_044905.1_R	2	6684119	6691954	+	Fanconi anemia group G protein	-	-	-	-
gene-559	gene-559.1	NC_044911.1_R	8	11159469	11160222	+	Fatty acid desaturase 4, chloroplastic	GO:0006636,GO:0008611,GO:0009507,GO:0016021,GO:0031969,GO:0046471,GO:0050207,GO:0052637,GO:0102654,GO:0102851	-	-	-
gene-11396	gene-11396.1	NC_044912.1_R	9	32595986	32597021	+	Fatty acid desaturase 4, chloroplastic	GO:0006631,GO:0006636,GO:0008611,GO:0009507,GO:0016021,GO:0016491,GO:0031969,GO:0046471,GO:0050207,GO:0052637,GO:0102654,GO:0102851	-	-	-
gene-28294	gene-28294.1	NC_044906.1_R	3	58402465	58406522	-	F-box protein At1g70590	GO:0005515	-	-	-
gene-18734	gene-18734.1	NC_044908.1_R	5	17912381	17914783	-	F-box protein At2g02240	GO:0005515,GO:0009793	-	-	-
gene-11251	gene-11251.1	NC_044912.1_R	9	29034140	29035914	+	F-box protein At2g02240	GO:0009793	-	-	-
gene-11255	gene-11255.1	NC_044912.1_R	9	29213275	29215580	+	F-box protein At2g02240	GO:0005515,GO:0009793	-	-	-
gene-11259	gene-11259.1	NC_044912.1_R	9	29258532	29260051	+	F-box protein At2g02240	GO:0005515,GO:0009793	-	-	-
gene-11260	gene-11260.1	NC_044912.1_R	9	29261565	29263980	+	F-box protein At2g02240	GO:0005515,GO:0009793	-	-	-
gene-11262	gene-11262.1	NC_044912.1_R	9	29273541	29274094	+	F-box protein At2g02240	GO:0005515,GO:0009793	-	-	-
gene-11264	gene-11264.1	NC_044912.1_R	9	29286369	29290173	+	F-box protein At2g02240	GO:0005515,GO:0009793	-	-	-
gene-23621	gene-23621.1	NC_044907.1_R	4	36604599	36605821	+	F-box protein At5g10340	GO:0003700,GO:0005515,GO:0005634,GO:0006355,GO:0043565	-	-	-
gene-23228	gene-23228.1	NC_044907.1_R	4	27663377	27664048	+	F-box protein PP2-B10	GO:0016567,GO:0030246	-	-	-
gene-11252	gene-11252.1	NC_044912.1_R	9	29099989	29103504	+	F-box protein PP2-B10	GO:0005515,GO:0016567,GO:0030246	-	-	-
gene-11253	gene-11253.1	NC_044912.1_R	9	29166229	29167858	+	F-box protein PP2-B10	GO:0005515,GO:0016567,GO:0030246	-	-	-
gene-11269	gene-11269.1	NC_044912.1_R	9	29383954	29385166	+	F-box protein PP2-B10	GO:0005515,GO:0016567,GO:0030246	-	-	-
gene-11271	gene-11271.1	NC_044912.1_R	9	29393988	29395087	+	F-box protein PP2-B10	GO:0016567,GO:0030246	-	-	-
gene-11272	gene-11272.1	NC_044912.1_R	9	29449906	29451261	-	F-box protein PP2-B10	GO:0005515,GO:0016567,GO:0030246	-	-	-
gene-11270	gene-11270.1	NC_044912.1_R	9	29391137	29391430	+	F-box protein PP2-B11	GO:0005634,GO:0016567,GO:0030246	-	-	-
gene-26666	gene-26666.1	NC_044906.1_R	3	17975139	17977269	-	F-box protein PP2-B15	GO:0005515,GO:0030246	-	-	-
gene-26667	gene-26667.1	NC_044906.1_R	3	17981721	17984159	-	F-box protein PP2-B15	GO:0005515,GO:0030246	-	-	-
gene-26673	gene-26673.1	NC_044906.1_R	3	18063885	18065408	+	F-box protein PP2-B15	GO:0005515,GO:0030246	-	-	-
gene-26674	gene-26674.1	NC_044906.1_R	3	18082118	18083788	+	F-box protein PP2-B15	GO:0005515,GO:0030246	-	-	-
gene-26675	gene-26675.1	NC_044906.1_R	3	18166464	18167819	+	F-box protein PP2-B15	GO:0030246	-	-	-
gene-11257	gene-11257.1	NC_044912.1_R	9	29248877	29250152	+	F-box protein VBF	GO:0005515,GO:0005634,GO:0005737,GO:0030246	-	-	-
gene-23615	gene-23615.1	NC_044907.1_R	4	36392602	36393822	+	F-box/kelch-repeat protein At3g23880	GO:0005515,GO:0005634	-	-	-
gene-23620	gene-23620.1	NC_044907.1_R	4	36593387	36594622	+	F-box/kelch-repeat protein At3g23880	GO:0005515,GO:0005634	-	-	-
gene-23622	gene-23622.1	NC_044907.1_R	4	36609516	36611036	+	F-box/kelch-repeat protein At3g23880	GO:0005515,GO:0005634	-	-	-
gene-11979	gene-11979.1	NC_044912.1_R	9	46372044	46376275	+	F-box/kelch-repeat protein At3g24760	GO:0004842,GO:0005515,GO:0005737,GO:0031146	-	-	-
gene-12247	gene-12247.1	NC_044912.1_R	9	52220165	52221252	-	F-box/kelch-repeat protein At3g24760	GO:0004842,GO:0005737,GO:0031146	-	-	-
gene-7720	gene-7720.1	NC_044904.1_R	1	14565078	14566650	+	F-box/LRR-repeat protein At1g67190	GO:0005515,GO:0005737	-	-	-
gene-7722	gene-7722.1	NC_044904.1_R	1	14580776	14582992	+	F-box/LRR-repeat protein At1g67190	GO:0005515,GO:0005737	-	-	-
gene-25166	gene-25166.1	NC_044907.1_R	4	80179344	80182064	+	Fcf2 pre-rRNA processing	-	-	-	-
gene-31214	gene-31214.1	NC_044910.1_R	7	44343312	44344410	+	FCP1 homology domain-containing protein	-	-	-	-
gene-31215	gene-31215.1	NC_044910.1_R	7	44354183	44355736	+	FCP1 homology domain-containing protein	-	-	-	-
gene-31216	gene-31216.1	NC_044910.1_R	7	44358183	44359433	+	FCP1 homology domain-containing protein	-	-	-	-
gene-7439	gene-7439.1	NC_044904.1_R	1	9911960	9914599	+	Feruloyl CoA ortho-hydroxylase F6H1-3	GO:0002238,GO:0009620,GO:0009699,GO:0009805,GO:0016491,GO:0016706,GO:0046872,GO:0055114	-	-	-
gene-7441	gene-7441.1	NC_044904.1_R	1	9985368	9986781	+	Feruloyl CoA ortho-hydroxylase F6H1-3	GO:0002238,GO:0009620,GO:0009699,GO:0009805,GO:0016491,GO:0016706,GO:0046872,GO:0055114	-	-	-
gene-6286	gene-6286.1	NC_044909.1_R	6	54207343	54209511	+	Fibrillin protein 5 homolog	GO:0009507,GO:0010236	-	-	-
gene-6291	gene-6291.1	NC_044909.1_R	6	54246349	54248372	+	Fibrillin protein 5 homolog	GO:0009507,GO:0010236	-	-	-
gene-6085	gene-6085.1	NC_044909.1_R	6	50824768	50829472	-	Flavonoid 3',5'-hydroxylase CYP75B138	GO:0005506,GO:0009813,GO:0016021,GO:0016114,GO:0016705,GO:0020037,GO:0033772,GO:0051762,GO:0055114,GO:0102934	-	-	-
gene-37684	gene-37684.1	NC_044915.1_R	12	13125820	13126437	+	Flavonoid 3',5'-hydroxylase CYP75B138	GO:0005506,GO:0009813,GO:0016021,GO:0016705,GO:0020037,GO:0033772,GO:0055114	-	-	-
gene-37602	gene-37602.1	NC_044915.1_R	12	11539940	11542468	+	Flavonoid 3'-monooxygenase CYP75B137	GO:0005506,GO:0009813,GO:0016021,GO:0016705,GO:0016711,GO:0020037,GO:0055114	-	-	-
gene-37683	gene-37683.1	NC_044915.1_R	12	13114446	13126614	+	Flavonoid 3'-monooxygenase CYP75B137	GO:0005506,GO:0009813,GO:0016021,GO:0016705,GO:0016711,GO:0020037,GO:0055114	-	-	-
gene-37685	gene-37685.1	NC_044915.1_R	12	13142165	13144502	+	Flavonoid 3'-monooxygenase CYP75B137	GO:0005506,GO:0009813,GO:0016021,GO:0016705,GO:0016711,GO:0020037,GO:0055114	-	-	-
gene-37686	gene-37686.1	NC_044915.1_R	12	13168141	13170867	+	Flavonoid 3'-monooxygenase CYP75B137	GO:0005506,GO:0009813,GO:0016021,GO:0016705,GO:0016711,GO:0020037,GO:0055114	-	-	-
gene-27042	gene-27042.1	NC_044906.1_R	3	25981631	25982695	-	Flavonol 3-sulfotransferase	GO:0005737,GO:0008146	-	-	-
gene-37344	gene-37344.1	NC_044915.1_R	12	6572447	6576403	-	Flavonol 3-sulfotransferase	GO:0005737,GO:0008146	-	-	-
gene-36601	gene-36601.1	NC_044905.1_R	2	99116894	99118058	+	Flavonol sulfotransferase-like	GO:0005737,GO:0008146	-	-	-
gene-18207	gene-18207.1	NC_044908.1_R	5	3888837	3889865	+	Flavonol sulfotransferase-like	GO:0005737,GO:0008146	-	-	-
gene-21845	gene-21845.1	NC_044908.1_R	5	93397254	93398282	+	Flavonol sulfotransferase-like	GO:0005737,GO:0008146	-	-	-
gene-21848	gene-21848.1	NC_044908.1_R	5	93470043	93470929	+	Flavonol sulfotransferase-like	GO:0005737,GO:0008146	-	-	-
gene-21849	gene-21849.1	NC_044908.1_R	5	93477348	93478794	+	Flavonol sulfotransferase-like	GO:0005737,GO:0008146	-	-	-
gene-9682	gene-9682.1	NC_044912.1_R	9	837399	838478	-	Flavonol sulfotransferase-like	GO:0005737,GO:0008146	-	-	-
gene-16418	gene-16418.1	NC_044913.1_R	10	21315326	21316351	-	Flavonol sulfotransferase-like	GO:0005737,GO:0008146	-	-	-
gene-16423	gene-16423.1	NC_044913.1_R	10	21446060	21447106	-	Flavonol sulfotransferase-like	GO:0005737,GO:0008146	-	-	-
gene-37345	gene-37345.1	NC_044915.1_R	12	6591060	6592106	-	Flavonol sulfotransferase-like	GO:0005737,GO:0008146	-	-	-
gene-31065	gene-31065.1	NC_044910.1_R	7	42018170	42018562	-	Fringe-like	GO:0016020,GO:0016757	-	-	-
gene-8048	gene-8048.1	NC_044904.1_R	1	20144920	20147472	+	gag-polypeptide of LTR copia-type	-	-	-	-
gene-19309	gene-19309.1	NC_044908.1_R	5	31756154	31756534	-	gag-polypeptide of LTR copia-type	-	-	-	-
gene-31618	gene-31618.1	NC_044910.1_R	7	51111176	51111743	+	gag-polypeptide of LTR copia-type	-	-	-	-
gene-836	gene-836.1	NC_044911.1_R	8	17085496	17086325	+	gag-polypeptide of LTR copia-type	-	-	-	-
gene-15967	gene-15967.1	NC_044913.1_R	10	13578371	13578873	-	gag-polypeptide of LTR copia-type	-	-	-	-
gene-39082	gene-39082.1	NC_044915.1_R	12	37743890	37745202	+	gag-polypeptide of LTR copia-type	-	-	-	-
gene-6525	gene-6525.1	Chr0_RagTag	0	1451615	1453684	-	Galactinol synthase 1	GO:0005737,GO:0006012,GO:0006979,GO:0009408,GO:0009409,GO:0009414,GO:0009651,GO:0009737,GO:0016757,GO:0046872,GO:0047216	-	-	-
gene-26579	gene-26579.1	NC_044906.1_R	3	16323093	16324688	+	Galactinol synthase 1	GO:0005737,GO:0006012,GO:0006979,GO:0009408,GO:0009409,GO:0009414,GO:0009651,GO:0009737,GO:0016757,GO:0046872,GO:0047216	-	-	-
gene-24103	gene-24103.1	NC_044907.1_R	4	48752409	48754056	+	Galactokinase	GO:0004335,GO:0005524,GO:0005829,GO:0006012,GO:0046835,GO:0046872	-	-	-
gene-24106	gene-24106.1	NC_044907.1_R	4	48779737	48784010	+	Galactokinase	GO:0004335,GO:0005524,GO:0005829,GO:0006012,GO:0046835,GO:0046872	-	-	-
gene-24589	gene-24589.1	NC_044907.1_R	4	64387953	64396089	-	Gamma aminobutyrate transaminase 3, chloroplastic	GO:0003867,GO:0004015,GO:0008483,GO:0009102,GO:0009448,GO:0009507,GO:0030170,GO:0034387,GO:0102351	-	-	-
gene-12329	gene-12329.1	NC_044912.1_R	9	54229111	54230600	-	GATA transcription factor 26	GO:0005634,GO:0006355,GO:0008270,GO:0043565	-	-	-
gene-37450	gene-37450.1	NC_044915.1_R	12	8558964	8565315	-	GATA transcription factor 26	GO:0005634,GO:0006355,GO:0008270,GO:0043565	-	-	-
gene-22679	gene-22679.1	NC_044907.1_R	4	15260124	15261897	-	GDSL esterase/lipase 1	GO:0005615,GO:0009620,GO:0009627,GO:0009751,GO:0009866,GO:0009871,GO:0016042,GO:0016298,GO:0016788,GO:0042742,GO:0050832	-	-	-
gene-22681	gene-22681.1	NC_044907.1_R	4	15282661	15285363	-	GDSL esterase/lipase 1	GO:0005615,GO:0009620,GO:0009627,GO:0009751,GO:0009866,GO:0009871,GO:0016042,GO:0016298,GO:0016788,GO:0042742,GO:0050832	-	-	-
gene-22682	gene-22682.1	NC_044907.1_R	4	15300081	15302854	-	GDSL esterase/lipase 1	GO:0005615,GO:0009620,GO:0009627,GO:0009751,GO:0009866,GO:0009871,GO:0016042,GO:0016298,GO:0016788,GO:0042742,GO:0050832	-	-	-
gene-22686	gene-22686.1	NC_044907.1_R	4	15347820	15349847	-	GDSL esterase/lipase 1	GO:0005615,GO:0009620,GO:0009627,GO:0009751,GO:0009866,GO:0009871,GO:0016042,GO:0016298,GO:0016788,GO:0042742,GO:0050832	-	-	-
gene-22690	gene-22690.1	NC_044907.1_R	4	15373957	15376176	-	GDSL esterase/lipase 1	GO:0005615,GO:0009620,GO:0009627,GO:0009751,GO:0009866,GO:0009871,GO:0016042,GO:0016298,GO:0016788,GO:0042742,GO:0050832	-	-	-
gene-18138	gene-18138.1	NC_044908.1_R	5	1527135	1529034	+	GDSL esterase/lipase 1	GO:0005615,GO:0009620,GO:0009627,GO:0009751,GO:0009866,GO:0009871,GO:0016042,GO:0016298,GO:0016788,GO:0042742,GO:0050832	-	-	-
gene-18142	gene-18142.1	NC_044908.1_R	5	1583591	1587110	+	GDSL esterase/lipase 1	GO:0005615,GO:0009620,GO:0009627,GO:0009751,GO:0009866,GO:0009871,GO:0016042,GO:0016298,GO:0016788,GO:0042742,GO:0050832	-	-	-
gene-18143	gene-18143.1	NC_044908.1_R	5	1591748	1593354	+	GDSL esterase/lipase 1	GO:0005615,GO:0009620,GO:0009627,GO:0009751,GO:0009866,GO:0009871,GO:0016042,GO:0016298,GO:0016788,GO:0042742,GO:0050832	-	-	-
gene-18134	gene-18134.1	NC_044908.1_R	5	1460895	1463026	+	GDSL esterase/lipase 2	GO:0005576,GO:0006629,GO:0009723,GO:0009734,GO:0009751,GO:0009753,GO:0010930,GO:0016042,GO:0016298,GO:0016788,GO:0042742,GO:0098542	-	-	-
gene-18136	gene-18136.1	NC_044908.1_R	5	1501404	1506129	+	GDSL esterase/lipase 2	GO:0005576,GO:0006629,GO:0009723,GO:0009734,GO:0009751,GO:0009753,GO:0010930,GO:0016042,GO:0016298,GO:0016788,GO:0042742,GO:0098542	-	-	-
gene-18137	gene-18137.1	NC_044908.1_R	5	1505544	1506129	+	GDSL esterase/lipase 2	GO:0005576,GO:0006629,GO:0009723,GO:0009734,GO:0009751,GO:0009753,GO:0010930,GO:0016042,GO:0016298,GO:0016788,GO:0042742,GO:0098542	-	-	-
gene-18139	gene-18139.1	NC_044908.1_R	5	1545533	1549072	+	GDSL esterase/lipase 5	GO:0005576,GO:0016042,GO:0016298,GO:0016788	-	-	-
gene-19952	gene-19952.1	NC_044908.1_R	5	52402972	52407078	+	GDSL esterase/lipase At1g28580	GO:0000325,GO:0005576,GO:0016042,GO:0016788	-	-	-
gene-26953	gene-26953.1	NC_044906.1_R	3	24230462	24232878	-	GDSL esterase/lipase At1g28590	GO:0005576,GO:0016042,GO:0016788	-	-	-
gene-19951	gene-19951.1	NC_044908.1_R	5	52373692	52375593	+	GDSL esterase/lipase At1g31550	GO:0000325,GO:0005576,GO:0016042,GO:0016788	-	-	-
gene-19953	gene-19953.1	NC_044908.1_R	5	52412084	52422091	+	GDSL esterase/lipase At1g31550	GO:0000325,GO:0005576,GO:0016042,GO:0016788	-	-	-
gene-26719	gene-26719.1	NC_044906.1_R	3	18974042	18976373	-	GDSL esterase/lipase At5g03980	GO:0005576,GO:0016042,GO:0016788	-	-	-
gene-26954	gene-26954.1	NC_044906.1_R	3	24253127	24254411	-	GDSL esterase/lipase At5g03980	GO:0005576,GO:0016042,GO:0016788	-	-	-
gene-19956	gene-19956.1	NC_044908.1_R	5	52538376	52542450	+	GDSL esterase/lipase At5g45910	GO:0005576,GO:0016042,GO:0016788	-	-	-
gene-30839	gene-30839.1	NC_044910.1_R	7	38562904	38564806	-	GDSL esterase/lipase CPRD49	GO:0005576,GO:0016042,GO:0016787	-	-	-
gene-3250	gene-3250.1	NC_044911.1_R	8	67562654	67563394	+	GDSL esterase/lipase CPRD49	GO:0005576,GO:0016042,GO:0016787	-	-	-
gene-32652	gene-32652.1	NC_044905.1_R	2	14284945	14289500	+	GDSL esterase/lipase EXL3	GO:0005576,GO:0016042,GO:0016298,GO:0016788	-	-	-
gene-6247	gene-6247.1	NC_044909.1_R	6	53631577	53634531	+	GDSL esterase/lipase EXL3	GO:0005576,GO:0016042,GO:0016298,GO:0016788	-	-	-
gene-6250	gene-6250.1	NC_044909.1_R	6	53675341	53676610	+	GDSL esterase/lipase EXL3	GO:0005576,GO:0016042,GO:0016298,GO:0016788	-	-	-
gene-6252	gene-6252.1	NC_044909.1_R	6	53695829	53698403	+	GDSL esterase/lipase EXL3	GO:0005576,GO:0016042,GO:0016298,GO:0016788	-	-	-
gene-31745	gene-31745.1	NC_044905.1_R	2	328709	329455	-	General transcription factor 3C polypeptide 3 isoform X1	-	-	-	-
gene-17995	gene-17995.1	NC_044913.1_R	10	62292430	62294547	-	General transcription factor 3C polypeptide 5	GO:0000127,GO:0003677,GO:0005654,GO:0006383,GO:0006384,GO:0035914,GO:0042791,GO:0042797	-	-	-
gene-21578	gene-21578.1	NC_044908.1_R	5	88107569	88109772	+	Geraniol 8-hydroxylase	GO:0005506,GO:0005789,GO:0016021,GO:0016099,GO:0016705,GO:0016709,GO:0020037,GO:0055114,GO:0102811	-	-	-
gene-33377	gene-33377.1	NC_044905.1_R	2	27941342	27944567	-	Geranylgeranyl pyrophosphate synthase, chloroplastic	GO:0004161,GO:0004311,GO:0004337,GO:0008299,GO:0009507,GO:0016117,GO:0033384,GO:0033386,GO:0045337,GO:0046872	-	-	-
gene-20053	gene-20053.1	NC_044908.1_R	5	55057007	55058014	-	Germin-like protein subfamily 1 member 13	GO:0030145,GO:0048046	-	-	-
gene-20052	gene-20052.1	NC_044908.1_R	5	55051158	55052703	-	Germin-like protein subfamily 1 member 14	GO:0030145,GO:0048046	-	-	-
gene-8130	gene-8130.1	NC_044904.1_R	1	21716110	21719705	-	Germin-like protein subfamily 1 member 16	GO:0030145,GO:0048046	-	-	-
gene-8133	gene-8133.1	NC_044904.1_R	1	21753111	21756029	-	Germin-like protein subfamily 1 member 16	GO:0030145,GO:0048046	-	-	-
gene-20046	gene-20046.1	NC_044908.1_R	5	54997368	54998223	-	Germin-like protein subfamily 1 member 16	GO:0030145,GO:0048046	-	-	-
gene-20064	gene-20064.1	NC_044908.1_R	5	55214606	55215516	-	Germin-like protein subfamily 1 member 16	GO:0030145,GO:0048046	-	-	-
gene-8139	gene-8139.1	NC_044904.1_R	1	21806336	21807557	-	Germin-like protein subfamily 1 member 19	GO:0030145,GO:0048046	-	-	-
gene-8124	gene-8124.1	NC_044904.1_R	1	21557505	21558392	+	Germin-like protein subfamily 1 member 7	GO:0030145,GO:0048046	-	-	-
gene-8125	gene-8125.1	NC_044904.1_R	1	21563618	21564893	+	Germin-like protein subfamily 1 member 7	GO:0030145,GO:0048046	-	-	-
gene-8126	gene-8126.1	NC_044904.1_R	1	21576819	21577808	-	Germin-like protein subfamily 1 member 7	GO:0030145,GO:0048046	-	-	-
gene-8127	gene-8127.1	NC_044904.1_R	1	21633035	21633887	+	Germin-like protein subfamily 1 member 7	GO:0030145,GO:0048046	-	-	-
gene-8129	gene-8129.1	NC_044904.1_R	1	21700884	21701798	-	Germin-like protein subfamily 1 member 7	GO:0030145,GO:0048046	-	-	-
gene-8132	gene-8132.1	NC_044904.1_R	1	21741176	21741991	-	Germin-like protein subfamily 1 member 7	GO:0030145,GO:0048046	-	-	-
gene-8134	gene-8134.1	NC_044904.1_R	1	21772625	21773498	-	Germin-like protein subfamily 1 member 7	GO:0030145,GO:0048046	-	-	-
gene-8136	gene-8136.1	NC_044904.1_R	1	21790525	21791398	-	Germin-like protein subfamily 1 member 7	GO:0030145,GO:0048046	-	-	-
gene-8137	gene-8137.1	NC_044904.1_R	1	21795349	21796192	-	Germin-like protein subfamily 1 member 7	GO:0030145,GO:0048046	-	-	-
gene-8138	gene-8138.1	NC_044904.1_R	1	21800173	21800722	-	Germin-like protein subfamily 1 member 7	GO:0030145,GO:0048046	-	-	-
gene-33709	gene-33709.1	NC_044905.1_R	2	34951730	34952614	+	Germin-like protein subfamily 1 member 7	GO:0030145,GO:0048046	-	-	-
gene-28012	gene-28012.1	NC_044906.1_R	3	52540903	52542341	-	Germin-like protein subfamily 1 member 7	GO:0030145,GO:0048046	-	-	-
gene-28013	gene-28013.1	NC_044906.1_R	3	52554654	52555530	-	Germin-like protein subfamily 1 member 7	GO:0030145,GO:0048046	-	-	-
gene-28014	gene-28014.1	NC_044906.1_R	3	52597041	52597968	+	Germin-like protein subfamily 1 member 7	GO:0030145,GO:0048046	-	-	-
gene-20051	gene-20051.1	NC_044908.1_R	5	55044701	55045769	-	Germin-like protein subfamily 1 member 7	GO:0030145,GO:0048046	-	-	-
gene-20054	gene-20054.1	NC_044908.1_R	5	55069814	55070728	-	Germin-like protein subfamily 1 member 7	GO:0030145,GO:0048046	-	-	-
gene-20055	gene-20055.1	NC_044908.1_R	5	55083848	55084831	-	Germin-like protein subfamily 1 member 7	GO:0030145,GO:0048046	-	-	-
gene-20057	gene-20057.1	NC_044908.1_R	5	55114655	55115638	-	Germin-like protein subfamily 1 member 7	GO:0030145,GO:0048046	-	-	-
gene-20058	gene-20058.1	NC_044908.1_R	5	55133275	55134236	-	Germin-like protein subfamily 1 member 7	GO:0030145,GO:0048046	-	-	-
gene-20060	gene-20060.1	NC_044908.1_R	5	55176487	55177362	-	Germin-like protein subfamily 1 member 7	GO:0030145,GO:0048046	-	-	-
gene-20063	gene-20063.1	NC_044908.1_R	5	55186158	55187114	-	Germin-like protein subfamily 1 member 7	GO:0030145,GO:0048046	-	-	-
gene-1987	gene-1987.1	NC_044911.1_R	8	46140940	46141656	-	Gibberellin-regulated protein 12	GO:0005576,GO:0009740	-	-	-
gene-1988	gene-1988.1	NC_044911.1_R	8	46153552	46155324	-	Gibberellin-regulated protein 12	GO:0005576,GO:0009740	-	-	-
gene-29708	gene-29708.1	NC_044910.1_R	7	13887067	13888770	+	Glucose 1-dehydrogenase	GO:0030435,GO:0047934,GO:0047935,GO:0055114	-	-	-
gene-27330	gene-27330.1	NC_044906.1_R	3	33451365	33452751	+	Glucuronokinase 1	GO:0004496,GO:0005524,GO:0005829,GO:0006020,GO:0008266,GO:0008299,GO:0042546,GO:0046872,GO:0047940,GO:0048868	-	-	-
gene-24676	gene-24676.1	NC_044907.1_R	4	66973807	66976848	+	Glutamate--tRNA ligase, chloroplastic/mitochondrial	GO:0000049,GO:0004812,GO:0004818,GO:0005524,GO:0005739,GO:0006424,GO:0007005,GO:0008270,GO:0009507,GO:0009536,GO:0009570,GO:0009658,GO:0043039,GO:0048481	-	-	-
gene-20590	gene-20590.1	NC_044908.1_R	5	67228431	67230812	-	Glutamyl-tRNA (Gln) amidotransferase subunit C	-	-	-	-
gene-20604	gene-20604.1	NC_044908.1_R	5	67723698	67726049	-	Glutamyl-tRNA (Gln) amidotransferase subunit C	-	-	-	-
gene-20610	gene-20610.1	NC_044908.1_R	5	67832451	67834877	-	Glutamyl-tRNA (Gln) amidotransferase subunit C	-	-	-	-
gene-18387	gene-18387.1	NC_044908.1_R	5	8848904	8855652	+	Glutathione gamma-glutamylcysteinyltransferase 1	GO:0003676,GO:0005524,GO:0010038,GO:0016756,GO:0046872,GO:0046938	-	-	-
gene-22738	gene-22738.1	NC_044907.1_R	4	16329341	16331973	+	Glutathione S-transferase L3	GO:0004364,GO:0005829,GO:0005886,GO:0006749,GO:0009636,GO:0010731	-	-	-
gene-16192	gene-16192.1	NC_044913.1_R	10	17182751	17185028	+	Glutathione S-transferase U10	GO:0004364,GO:0005515,GO:0005737,GO:0005829,GO:0006749,GO:0009407	-	-	-
gene-16196	gene-16196.1	NC_044913.1_R	10	17274269	17276630	+	Glutathione S-transferase U10	GO:0004364,GO:0005515,GO:0005737,GO:0005829,GO:0006749,GO:0009407	-	-	-
gene-30436	gene-30436.1	NC_044910.1_R	7	31962866	31964427	-	Glutathione S-transferase U8	GO:0004364,GO:0005737,GO:0005829,GO:0006749,GO:0009407	-	-	-
gene-30443	gene-30443.1	NC_044910.1_R	7	32173288	32174684	-	Glutathione S-transferase U8	GO:0004364,GO:0005515,GO:0005737,GO:0005829,GO:0006749,GO:0009407	-	-	-
gene-16188	gene-16188.1	NC_044913.1_R	10	17111926	17112150	+	Glutathione S-transferase U9	GO:0004364,GO:0005737,GO:0005829,GO:0006749,GO:0009407	-	-	-
gene-16189	gene-16189.1	NC_044913.1_R	10	17116369	17117624	+	Glutathione S-transferase U9	GO:0004364,GO:0005515,GO:0005737,GO:0005829,GO:0006749,GO:0009407	-	-	-
gene-8970	gene-8970.1	NC_044904.1_R	1	38557191	38558328	+	Glutelin type-A 1	GO:0045735	-	-	-
gene-8968	gene-8968.1	NC_044904.1_R	1	38529469	38532082	+	Glutelin type-A 2	GO:0045735	-	-	-
gene-11984	gene-11984.1	NC_044912.1_R	9	46444961	46451725	+	Glyceraldehyde-3-phosphate dehydrogenase A	-	-	-	-
gene-12243	gene-12243.1	NC_044912.1_R	9	52170379	52177109	+	Glyceraldehyde-3-phosphate dehydrogenase A	-	-	-	-
gene-25030	gene-25030.1	NC_044907.1_R	4	76452684	76456379	+	Glycerol-3-phosphate dehydrogenase [NAD(+)]	GO:0004367,GO:0005975,GO:0009331,GO:0016616,GO:0042803,GO:0046168,GO:0051287,GO:0055114	-	-	-
gene-7030	gene-7030.1	NC_044904.1_R	1	3775320	3775562	-	glycine-rich protein DOT1	-	-	-	-
gene-28714	gene-28714.1	NC_044906.1_R	3	66628545	66636616	-	Glycine-rich protein, putative isoform 1	-	-	-	-
gene-28715	gene-28715.1	NC_044906.1_R	3	66635229	66636554	-	Glycine-rich protein, putative isoform 2	-	-	-	-
gene-4843	gene-4843.1	NC_044909.1_R	6	26723745	26728456	-	Glycine-rich RNA-binding protein 2, mitochondrial	GO:0003676,GO:0003690,GO:0003697,GO:0003723,GO:0003727,GO:0003729,GO:0005507,GO:0005524,GO:0005615,GO:0005739,GO:0005829,GO:0006858,GO:0006970,GO:0009409,GO:0009414,GO:0009631,GO:0009651,GO:0009845,GO:0034336,GO:0035197,GO:0035198,GO:0050658,GO:0050688,GO:0060567,GO:0090615,GO:1990428	-	-	-
gene-16374	gene-16374.1	NC_044913.1_R	10	20428990	20430362	-	Glycine-rich RNA-binding protein 3, mitochondrial	GO:0003676,GO:0003697,GO:0003723,GO:0003729,GO:0005507,GO:0005524,GO:0005739,GO:0006397,GO:0009409,GO:0016554,GO:0080156	-	-	-
gene-9550	gene-9550.1	NC_044904.1_R	1	57749466	57751822	-	Glyoxylate/succinic semialdehyde reductase 1	GO:0003858,GO:0005829,GO:0006979,GO:0016616,GO:0030267,GO:0050661,GO:0051287	-	-	-
gene-19809	gene-19809.1	NC_044908.1_R	5	48081600	48086431	-	Glyoxysomal processing protease, glyoxysomal	GO:0004175,GO:0004252,GO:0005777,GO:0016485	-	-	-
gene-35571	gene-35571.1	NC_044905.1_R	2	77647894	77657045	+	GPI ethanolamine phosphate transferase 1	GO:0005789,GO:0006506,GO:0016021,GO:0016740,GO:0051377,GO:0071555	-	-	-
gene-5278	gene-5278.1	NC_044909.1_R	6	37009581	37013090	-	G-protein coupled receptor	-	-	-	-
gene-17058	gene-17058.1	NC_044913.1_R	10	39307250	39311517	+	GTP cyclohydrolase 1	GO:0003934,GO:0005525,GO:0005737,GO:0006729,GO:0008270,GO:0035998,GO:0042803,GO:0046654	-	-	-
gene-20704	gene-20704.1	NC_044908.1_R	5	69693934	69697713	-	G-type lectin S-receptor-like serine/threonine-protein kinase At1g11300	GO:0004672,GO:0004674,GO:0004712,GO:0005516,GO:0005524,GO:0005886,GO:0006468,GO:0016021,GO:0030246,GO:0048544,GO:0106310	-	-	-
gene-21477	gene-21477.1	NC_044908.1_R	5	85591386	85596052	-	G-type lectin S-receptor-like serine/threonine-protein kinase At1g11300	GO:0004672,GO:0004674,GO:0004712,GO:0005516,GO:0005524,GO:0005886,GO:0006468,GO:0016021,GO:0030246,GO:0048544,GO:0106310	-	-	-
gene-21478	gene-21478.1	NC_044908.1_R	5	85681687	85682324	-	G-type lectin S-receptor-like serine/threonine-protein kinase At1g11300	GO:0004674,GO:0004712,GO:0005516,GO:0005524,GO:0005886,GO:0006468,GO:0016021,GO:0030246,GO:0048544,GO:0106310	-	-	-
gene-21488	gene-21488.1	NC_044908.1_R	5	85875245	85880096	-	G-type lectin S-receptor-like serine/threonine-protein kinase At1g11300	GO:0004672,GO:0004674,GO:0004712,GO:0005516,GO:0005524,GO:0005886,GO:0006468,GO:0016021,GO:0030246,GO:0048544,GO:0106310	-	-	-
gene-21490	gene-21490.1	NC_044908.1_R	5	85891435	85894064	-	G-type lectin S-receptor-like serine/threonine-protein kinase At1g11300	GO:0004672,GO:0004674,GO:0004712,GO:0005516,GO:0005524,GO:0005886,GO:0006468,GO:0016021,GO:0030246,GO:0048544,GO:0106310	-	-	-
gene-21492	gene-21492.1	NC_044908.1_R	5	85961558	85964950	-	G-type lectin S-receptor-like serine/threonine-protein kinase At1g11300	GO:0004672,GO:0004674,GO:0004712,GO:0005516,GO:0005524,GO:0005886,GO:0006468,GO:0016021,GO:0030246,GO:0048544,GO:0106310	-	-	-
gene-28614	gene-28614.1	NC_044906.1_R	3	64830261	64832073	-	G-type lectin S-receptor-like serine/threonine-protein kinase At1g11330	GO:0004672,GO:0004674,GO:0004712,GO:0005516,GO:0005524,GO:0005576,GO:0005886,GO:0006468,GO:0006955,GO:0016021,GO:0030246,GO:0048544,GO:0106310	-	-	-
gene-28883	gene-28883.1	NC_044906.1_R	3	69472859	69474026	+	G-type lectin S-receptor-like serine/threonine-protein kinase At1g11330	GO:0004672,GO:0004674,GO:0004712,GO:0005516,GO:0005524,GO:0005576,GO:0005886,GO:0006468,GO:0006955,GO:0016021,GO:0030246,GO:0048544,GO:0106310	-	-	-
gene-28935	gene-28935.1	NC_044906.1_R	3	70363596	70365306	+	G-type lectin S-receptor-like serine/threonine-protein kinase At1g11330	GO:0004672,GO:0004674,GO:0004712,GO:0005516,GO:0005524,GO:0005576,GO:0005886,GO:0006468,GO:0006955,GO:0016021,GO:0030246,GO:0045087,GO:0048544,GO:0106310	-	-	-
gene-28939	gene-28939.1	NC_044906.1_R	3	70412059	70414274	+	G-type lectin S-receptor-like serine/threonine-protein kinase At1g11330	GO:0004672,GO:0004674,GO:0004712,GO:0005516,GO:0005524,GO:0005576,GO:0005886,GO:0006468,GO:0006955,GO:0016021,GO:0030246,GO:0048544,GO:0106310	-	-	-
gene-25247	gene-25247.1	NC_044907.1_R	4	82698956	82700784	+	G-type lectin S-receptor-like serine/threonine-protein kinase At1g11330	GO:0004672,GO:0004674,GO:0004712,GO:0005516,GO:0005524,GO:0005576,GO:0005886,GO:0006468,GO:0006955,GO:0016021,GO:0030246,GO:0048544,GO:0106310	-	-	-
gene-25251	gene-25251.1	NC_044907.1_R	4	82774161	82776108	+	G-type lectin S-receptor-like serine/threonine-protein kinase At1g11330	GO:0004672,GO:0004674,GO:0004712,GO:0005516,GO:0005524,GO:0005576,GO:0005886,GO:0006468,GO:0006955,GO:0016021,GO:0030246,GO:0048544,GO:0106310	-	-	-
gene-25277	gene-25277.1	NC_044907.1_R	4	83814479	83815553	+	G-type lectin S-receptor-like serine/threonine-protein kinase At1g11330	GO:0004672,GO:0004674,GO:0004712,GO:0005516,GO:0005524,GO:0005576,GO:0005886,GO:0006468,GO:0006955,GO:0016021,GO:0030246,GO:0048544,GO:0106310	-	-	-
gene-21485	gene-21485.1	NC_044908.1_R	5	85779397	85782802	-	G-type lectin S-receptor-like serine/threonine-protein kinase At1g11330	GO:0004672,GO:0004674,GO:0004712,GO:0005516,GO:0005524,GO:0005576,GO:0005886,GO:0006468,GO:0006955,GO:0016021,GO:0030246,GO:0048544,GO:0106310	-	-	-
gene-21489	gene-21489.1	NC_044908.1_R	5	85884558	85887304	-	G-type lectin S-receptor-like serine/threonine-protein kinase At1g11330	GO:0004672,GO:0004674,GO:0004712,GO:0005516,GO:0005524,GO:0005576,GO:0005886,GO:0006468,GO:0006955,GO:0016021,GO:0030246,GO:0048544,GO:0106310	-	-	-
gene-21491	gene-21491.1	NC_044908.1_R	5	85949307	85954633	-	G-type lectin S-receptor-like serine/threonine-protein kinase At1g11330	GO:0004672,GO:0004674,GO:0004712,GO:0005516,GO:0005524,GO:0005576,GO:0005886,GO:0006468,GO:0006955,GO:0016021,GO:0030246,GO:0048544,GO:0106310	-	-	-
gene-1841	gene-1841.1	NC_044911.1_R	8	43252119	43253592	+	G-type lectin S-receptor-like serine/threonine-protein kinase At1g11330	GO:0004672,GO:0004674,GO:0004712,GO:0005516,GO:0005524,GO:0005576,GO:0005886,GO:0006468,GO:0006955,GO:0016021,GO:0030246,GO:0048544,GO:0106310	-	-	-
gene-28245	gene-28245.1	NC_044906.1_R	3	57345145	57351137	+	G-type lectin S-receptor-like serine/threonine-protein kinase At1g11410	GO:0004672,GO:0004674,GO:0004712,GO:0005516,GO:0005524,GO:0005886,GO:0006468,GO:0016021,GO:0030246,GO:0048544,GO:0106310	-	-	-
gene-21427	gene-21427.1	NC_044908.1_R	5	84606668	84631245	-	G-type lectin S-receptor-like serine/threonine-protein kinase At1g11410	GO:0004672,GO:0004674,GO:0004712,GO:0005516,GO:0005524,GO:0005886,GO:0006468,GO:0016021,GO:0030246,GO:0048544,GO:0106310	-	-	-
gene-12088	gene-12088.1	NC_044912.1_R	9	48358949	48367454	+	G-type lectin S-receptor-like serine/threonine-protein kinase At1g11410	GO:0004672,GO:0004674,GO:0004712,GO:0005516,GO:0005524,GO:0005886,GO:0006468,GO:0016021,GO:0030246,GO:0048544,GO:0106310	-	-	-
gene-12095	gene-12095.1	NC_044912.1_R	9	48444649	48450652	+	G-type lectin S-receptor-like serine/threonine-protein kinase At1g11410	GO:0004672,GO:0004674,GO:0004712,GO:0005516,GO:0005524,GO:0005886,GO:0006468,GO:0016021,GO:0030246,GO:0048544,GO:0106310	-	-	-
gene-12096	gene-12096.1	NC_044912.1_R	9	48475479	48481409	+	G-type lectin S-receptor-like serine/threonine-protein kinase At1g11410	GO:0004672,GO:0004674,GO:0004712,GO:0005516,GO:0005524,GO:0005886,GO:0006468,GO:0016021,GO:0030246,GO:0048544,GO:0106310	-	-	-
gene-12150	gene-12150.1	NC_044912.1_R	9	49661361	49667273	-	G-type lectin S-receptor-like serine/threonine-protein kinase At1g11410	GO:0004672,GO:0004674,GO:0004712,GO:0005516,GO:0005524,GO:0005886,GO:0006468,GO:0016021,GO:0030246,GO:0048544,GO:0106310	-	-	-
gene-12152	gene-12152.1	NC_044912.1_R	9	49680777	49695767	-	G-type lectin S-receptor-like serine/threonine-protein kinase At1g11410	GO:0004672,GO:0004674,GO:0004712,GO:0005516,GO:0005524,GO:0005886,GO:0006468,GO:0016021,GO:0030246,GO:0048544,GO:0106310	-	-	-
gene-12414	gene-12414.1	NC_044912.1_R	9	56254351	56260838	+	G-type lectin S-receptor-like serine/threonine-protein kinase At1g11410	GO:0004672,GO:0004674,GO:0004712,GO:0005516,GO:0005524,GO:0005886,GO:0006468,GO:0016021,GO:0030246,GO:0048544,GO:0106310	-	-	-
gene-25256	gene-25256.1	NC_044907.1_R	4	82995358	82997002	+	G-type lectin S-receptor-like serine/threonine-protein kinase At1g67520	GO:0004672,GO:0004674,GO:0004712,GO:0005516,GO:0005524,GO:0005886,GO:0006468,GO:0016021,GO:0030246,GO:0045087,GO:0106310	-	-	-
gene-25259	gene-25259.1	NC_044907.1_R	4	83107160	83111591	-	G-type lectin S-receptor-like serine/threonine-protein kinase At1g67520	GO:0004672,GO:0004674,GO:0004712,GO:0005516,GO:0005524,GO:0005886,GO:0006468,GO:0016021,GO:0030246,GO:0045087,GO:0106310	-	-	-
gene-1840	gene-1840.1	NC_044911.1_R	8	43244799	43245907	+	G-type lectin S-receptor-like serine/threonine-protein kinase At1g67520	GO:0004674,GO:0004712,GO:0005516,GO:0005524,GO:0005886,GO:0006468,GO:0016021,GO:0030246,GO:0045087,GO:0106310	-	-	-
gene-749	gene-749.1	NC_044911.1_R	8	15270962	15275071	+	G-type lectin S-receptor-like serine/threonine-protein kinase At4g27290	GO:0004672,GO:0004674,GO:0004712,GO:0005516,GO:0005524,GO:0005886,GO:0006468,GO:0030246,GO:0048544,GO:0106310	-	-	-
gene-754	gene-754.1	NC_044911.1_R	8	15438976	15444008	+	G-type lectin S-receptor-like serine/threonine-protein kinase At4g27290	GO:0004672,GO:0004674,GO:0004712,GO:0005516,GO:0005524,GO:0005886,GO:0006468,GO:0030246,GO:0048544,GO:0106310	-	-	-
gene-756	gene-756.1	NC_044911.1_R	8	15561292	15565424	+	G-type lectin S-receptor-like serine/threonine-protein kinase At4g27290	GO:0004672,GO:0004674,GO:0004712,GO:0005516,GO:0005524,GO:0005886,GO:0006468,GO:0030246,GO:0048544,GO:0106310	-	-	-
gene-15692	gene-15692.1	NC_044913.1_R	10	7154555	7155577	-	G-type lectin S-receptor-like serine/threonine-protein kinase At4g27290	GO:0004674,GO:0004712,GO:0005516,GO:0005524,GO:0005886,GO:0006468,GO:0030246,GO:0048544,GO:0106310	-	-	-
gene-28882	gene-28882.1	NC_044906.1_R	3	69460228	69461412	+	G-type lectin S-receptor-like serine/threonine-protein kinase CES101	GO:0004674,GO:0004712,GO:0005516,GO:0005524,GO:0005886,GO:0006468,GO:0009620,GO:0016021,GO:0030246,GO:0045087,GO:0106310	-	-	-
gene-28885	gene-28885.1	NC_044906.1_R	3	69538127	69543611	+	G-type lectin S-receptor-like serine/threonine-protein kinase CES101	GO:0004672,GO:0004674,GO:0004712,GO:0005516,GO:0005524,GO:0005886,GO:0006468,GO:0009620,GO:0016021,GO:0030246,GO:0045087,GO:0106310	-	-	-
gene-28936	gene-28936.1	NC_044906.1_R	3	70384561	70385478	+	G-type lectin S-receptor-like serine/threonine-protein kinase CES101	GO:0004672,GO:0004674,GO:0004712,GO:0005516,GO:0005524,GO:0005886,GO:0006468,GO:0009620,GO:0016021,GO:0030246,GO:0045087,GO:0106310	-	-	-
gene-25267	gene-25267.1	NC_044907.1_R	4	83328162	83332007	-	G-type lectin S-receptor-like serine/threonine-protein kinase CES101	GO:0004672,GO:0004674,GO:0004712,GO:0005516,GO:0005524,GO:0005886,GO:0006468,GO:0009620,GO:0016021,GO:0030246,GO:0045087,GO:0106310	-	-	-
gene-25276	gene-25276.1	NC_044907.1_R	4	83804841	83805602	+	G-type lectin S-receptor-like serine/threonine-protein kinase CES101	GO:0004674,GO:0004712,GO:0005516,GO:0005524,GO:0005886,GO:0006468,GO:0009620,GO:0016021,GO:0030246,GO:0045087,GO:0106310	-	-	-
gene-19089	gene-19089.1	NC_044908.1_R	5	26301096	26305483	-	G-type lectin S-receptor-like serine/threonine-protein kinase CES101	GO:0004672,GO:0004674,GO:0004712,GO:0005516,GO:0005524,GO:0005886,GO:0006468,GO:0009620,GO:0016021,GO:0030246,GO:0045087,GO:0106310	-	-	-
gene-19098	gene-19098.1	NC_044908.1_R	5	26694129	26695765	-	G-type lectin S-receptor-like serine/threonine-protein kinase CES101	GO:0004674,GO:0004712,GO:0005516,GO:0005524,GO:0005886,GO:0006468,GO:0009620,GO:0016021,GO:0030246,GO:0045087,GO:0106310	-	-	-
gene-19103	gene-19103.1	NC_044908.1_R	5	26943334	26947233	-	G-type lectin S-receptor-like serine/threonine-protein kinase CES101	GO:0004672,GO:0004674,GO:0004712,GO:0005516,GO:0005524,GO:0005886,GO:0006468,GO:0009620,GO:0016021,GO:0030246,GO:0045087,GO:0106310	-	-	-
gene-19105	gene-19105.1	NC_044908.1_R	5	27009016	27013309	-	G-type lectin S-receptor-like serine/threonine-protein kinase CES101	GO:0004672,GO:0004674,GO:0004712,GO:0005516,GO:0005524,GO:0005886,GO:0006468,GO:0009620,GO:0016021,GO:0030246,GO:0045087,GO:0106310	-	-	-
gene-19115	gene-19115.1	NC_044908.1_R	5	27092274	27097611	-	G-type lectin S-receptor-like serine/threonine-protein kinase CES101	GO:0004672,GO:0004674,GO:0004712,GO:0005516,GO:0005524,GO:0005886,GO:0006468,GO:0009620,GO:0016021,GO:0030246,GO:0045087,GO:0106310	-	-	-
gene-19117	gene-19117.1	NC_044908.1_R	5	27114782	27121825	-	G-type lectin S-receptor-like serine/threonine-protein kinase CES101	GO:0004672,GO:0004674,GO:0004712,GO:0005516,GO:0005524,GO:0005886,GO:0006468,GO:0009620,GO:0016021,GO:0030246,GO:0045087,GO:0106310	-	-	-
gene-19422	gene-19422.1	NC_044908.1_R	5	34067929	34071857	-	G-type lectin S-receptor-like serine/threonine-protein kinase CES101	GO:0004672,GO:0004674,GO:0004712,GO:0005516,GO:0005524,GO:0005886,GO:0006468,GO:0009620,GO:0016021,GO:0030246,GO:0045087,GO:0106310	-	-	-
gene-12101	gene-12101.1	NC_044912.1_R	9	48567138	48573042	+	G-type lectin S-receptor-like serine/threonine-protein kinase RKS1	GO:0004672,GO:0004674,GO:0004712,GO:0005516,GO:0005524,GO:0005886,GO:0006468,GO:0016021,GO:0030246,GO:0048544,GO:0106310	-	-	-
gene-15691	gene-15691.1	NC_044913.1_R	10	7121770	7124512	-	G-type lectin S-receptor-like serine/threonine-protein kinase SD1-1	GO:0004672,GO:0004674,GO:0004712,GO:0005516,GO:0005524,GO:0005886,GO:0006468,GO:0009506,GO:0016021,GO:0030246,GO:0031625,GO:0048544,GO:0106310	-	-	-
gene-21259	gene-21259.1	NC_044908.1_R	5	80745792	80750854	-	G-type lectin S-receptor-like serine/threonine-protein kinase SD1-13	GO:0004672,GO:0004674,GO:0004712,GO:0005516,GO:0005524,GO:0005576,GO:0005886,GO:0006468,GO:0016021,GO:0030246,GO:0031625,GO:0042742,GO:0046777,GO:0048544,GO:0071446,GO:0106310	-	-	-
gene-21486	gene-21486.1	NC_044908.1_R	5	85806817	85812322	-	G-type lectin S-receptor-like serine/threonine-protein kinase SD1-13	GO:0004672,GO:0004674,GO:0004712,GO:0005516,GO:0005524,GO:0005576,GO:0005886,GO:0006468,GO:0016021,GO:0030246,GO:0031625,GO:0042742,GO:0046777,GO:0048544,GO:0071446,GO:0106310	-	-	-
gene-21728	gene-21728.1	NC_044908.1_R	5	90718833	90722108	-	G-type lectin S-receptor-like serine/threonine-protein kinase SD1-13	GO:0004672,GO:0004674,GO:0004712,GO:0005516,GO:0005524,GO:0005576,GO:0005886,GO:0006468,GO:0016021,GO:0030246,GO:0031625,GO:0042742,GO:0046777,GO:0048544,GO:0071446,GO:0106310	-	-	-
gene-33983	gene-33983.1	NC_044905.1_R	2	41976675	41977679	-	Guanine nucleotide-binding protein-like NSN1	GO:0003729,GO:0005525,GO:0005730,GO:0009506,GO:0010077,GO:0045604,GO:0045892,GO:0045995,GO:0048444,GO:0048825,GO:2000024	-	-	-
gene-29385	gene-29385.1	NC_044910.1_R	7	6730417	6731295	-	Guanine nucleotide-binding protein-like NSN1	GO:0003729,GO:0005525,GO:0005730,GO:0009506,GO:0010077,GO:0045604,GO:0045892,GO:0045995,GO:0048444,GO:0048825,GO:2000024	-	-	-
gene-37245	gene-37245.1	NC_044915.1_R	12	3929567	3931846	+	Guanine nucleotide-binding protein-like NSN1	GO:0003729,GO:0005525,GO:0005730,GO:0009506,GO:0010077,GO:0045604,GO:0045892,GO:0045995,GO:0048444,GO:0048825,GO:2000024	-	-	-
gene-17756	gene-17756.1	NC_044913.1_R	10	56745696	56746721	+	HAD-family hydrolase IIA (Fragment)	-	-	-	-
gene-37698	gene-37698.1	NC_044915.1_R	12	13431025	13431351	+	HAMP domain	GO:0007165,GO:0016021	-	-	-
gene-28178	gene-28178.1	NC_044906.1_R	3	56131247	56131735	+	hAT family C-terminal dimerisation region	GO:0046983	-	-	-
gene-8910	gene-8910.1	NC_044904.1_R	1	37477799	37480054	-	Heat shock 70 kDa protein 4	GO:0000325,GO:0005524,GO:0005634,GO:0005737,GO:0005739,GO:0005794,GO:0005829,GO:0005886,GO:0009266,GO:0009408,GO:0009505,GO:0009615,GO:0009617,GO:0016567,GO:0016887,GO:0031072,GO:0031625,GO:0034620,GO:0042026,GO:0044183,GO:0051082,GO:0051085,GO:0051787	-	-	-
gene-2978	gene-2978.1	NC_044911.1_R	8	63621391	63621987	-	Heat shock 70 kDa protein 4	GO:0000325,GO:0005524,GO:0005634,GO:0005737,GO:0005739,GO:0005794,GO:0005829,GO:0005886,GO:0009266,GO:0009408,GO:0009505,GO:0009615,GO:0009617,GO:0016567,GO:0016887,GO:0031072,GO:0031625,GO:0034620,GO:0042026,GO:0044183,GO:0051082,GO:0051085,GO:0051787	-	-	-
gene-2983	gene-2983.1	NC_044911.1_R	8	63657443	63658968	-	Heat shock 70 kDa protein 4	GO:0000325,GO:0005524,GO:0005634,GO:0005737,GO:0005739,GO:0005794,GO:0005829,GO:0005886,GO:0009266,GO:0009408,GO:0009505,GO:0009615,GO:0009617,GO:0016567,GO:0016887,GO:0031072,GO:0031625,GO:0034620,GO:0042026,GO:0044183,GO:0051082,GO:0051085,GO:0051787	-	-	-
gene-2986	gene-2986.1	NC_044911.1_R	8	63679202	63680623	-	Heat shock 70 kDa protein 4	GO:0000325,GO:0005524,GO:0005634,GO:0005737,GO:0005739,GO:0005794,GO:0005829,GO:0005886,GO:0009266,GO:0009408,GO:0009505,GO:0009615,GO:0009617,GO:0016567,GO:0016887,GO:0031072,GO:0031625,GO:0034620,GO:0042026,GO:0044183,GO:0051082,GO:0051085,GO:0051787	-	-	-
gene-32799	gene-32799.1	NC_044905.1_R	2	16446680	16448652	-	Heat shock cognate 70 kDa protein	GO:0005524,GO:0016887	-	-	-
gene-32819	gene-32819.1	NC_044905.1_R	2	16719418	16721358	+	Heat shock cognate 70 kDa protein	GO:0005524,GO:0016887	-	-	-
gene-2968	gene-2968.1	NC_044911.1_R	8	63455692	63462087	-	Heat shock cognate 70 kDa protein	GO:0005524,GO:0016887	-	-	-
gene-2972	gene-2972.1	NC_044911.1_R	8	63506151	63508857	-	Heat shock cognate 70 kDa protein	GO:0005524,GO:0016887	-	-	-
gene-2974	gene-2974.1	NC_044911.1_R	8	63544420	63548310	-	Heat shock cognate 70 kDa protein	GO:0005524,GO:0016887	-	-	-
gene-2976	gene-2976.1	NC_044911.1_R	8	63568184	63573558	-	Heat shock cognate 70 kDa protein	GO:0005524,GO:0016887	-	-	-
gene-2990	gene-2990.1	NC_044911.1_R	8	63710819	63713062	-	Heat shock cognate 70 kDa protein	GO:0005524,GO:0016887	-	-	-
gene-2991	gene-2991.1	NC_044911.1_R	8	63721821	63723973	-	Heat shock cognate 70 kDa protein	GO:0005524,GO:0016887	-	-	-
gene-2994	gene-2994.1	NC_044911.1_R	8	63747018	63748582	-	Heat shock cognate 70 kDa protein	GO:0005524,GO:0016887	-	-	-
gene-24879	gene-24879.1	NC_044907.1_R	4	73267518	73269073	+	Heat shock factor protein HSF30	GO:0003700,GO:0005634,GO:0043565	-	-	-
gene-33055	gene-33055.1	NC_044905.1_R	2	21150286	21155043	-	Heat shock protein DnaJ, cysteine-rich domain containing protein	-	-	-	-
gene-9343	gene-9343.1	NC_044904.1_R	1	49824834	49825632	+	heavy metal-associated isoprenylated plant protein 25-like	-	-	-	-
gene-16594	gene-16594.1	NC_044913.1_R	10	25122825	25124028	-	heavy metal-associated isoprenylated plant protein 25-like	-	-	-	-
gene-34790	gene-34790.1	NC_044905.1_R	2	61931599	61940376	-	Helicase SEN1	GO:0001147,GO:0003723,GO:0003729,GO:0004386,GO:0005524,GO:0005634,GO:0005657,GO:0005730,GO:0005737,GO:0006283,GO:0006353,GO:0006364,GO:0006369,GO:0006378,GO:0008033,GO:0016180,GO:0016604,GO:0016787,GO:0019904,GO:0031124,GO:0031126,GO:0032040,GO:0032574,GO:0033678,GO:0035649,GO:0043139,GO:0045005,GO:0045454,GO:0060257,GO:1990248	-	-	-
gene-24770	gene-24770.1	NC_044907.1_R	4	70199084	70201693	+	Helicase SEN1	GO:0001147,GO:0003723,GO:0003729,GO:0004386,GO:0005524,GO:0005634,GO:0005657,GO:0005730,GO:0005737,GO:0006283,GO:0006353,GO:0006364,GO:0006369,GO:0006378,GO:0008033,GO:0016180,GO:0016604,GO:0016787,GO:0019904,GO:0031124,GO:0031126,GO:0032040,GO:0032574,GO:0033678,GO:0035649,GO:0043139,GO:0045005,GO:0045454,GO:0060257,GO:1990248	-	-	-
gene-24771	gene-24771.1	NC_044907.1_R	4	70207740	70213756	+	Helicase SEN1	GO:0001147,GO:0003723,GO:0003729,GO:0004386,GO:0005524,GO:0005634,GO:0005657,GO:0005730,GO:0005737,GO:0006283,GO:0006353,GO:0006364,GO:0006369,GO:0006378,GO:0008033,GO:0016180,GO:0016604,GO:0016787,GO:0019904,GO:0031124,GO:0031126,GO:0032040,GO:0032574,GO:0033678,GO:0035649,GO:0043139,GO:0045005,GO:0045454,GO:0060257,GO:1990248	-	-	-
gene-21839	gene-21839.1	NC_044908.1_R	5	93297272	93304372	+	Helicase SEN1	GO:0001147,GO:0003723,GO:0003729,GO:0004386,GO:0005524,GO:0005634,GO:0005657,GO:0005730,GO:0005737,GO:0006283,GO:0006353,GO:0006364,GO:0006369,GO:0006378,GO:0008033,GO:0016180,GO:0016604,GO:0016787,GO:0019904,GO:0031124,GO:0031126,GO:0032040,GO:0032574,GO:0033678,GO:0035649,GO:0043139,GO:0045005,GO:0045454,GO:0060257,GO:1990248	-	-	-
gene-21842	gene-21842.1	NC_044908.1_R	5	93335154	93340195	+	Helicase SEN1	GO:0001147,GO:0003723,GO:0003729,GO:0004386,GO:0005524,GO:0005634,GO:0005657,GO:0005730,GO:0005737,GO:0006283,GO:0006353,GO:0006364,GO:0006369,GO:0006378,GO:0008033,GO:0016180,GO:0016604,GO:0016787,GO:0019904,GO:0031124,GO:0031126,GO:0032040,GO:0032574,GO:0033678,GO:0035649,GO:0043139,GO:0045005,GO:0045454,GO:0060257,GO:1990248	-	-	-
gene-25846	gene-25846.1	NC_044906.1_R	3	2456542	2459976	-	Helicase-like protein (Fragment)	GO:0000723,GO:0003678,GO:0006281	-	-	-
gene-23986	gene-23986.1	NC_044907.1_R	4	46219752	46220581	+	Helitron helicase-like domain at N-terminus	-	-	-	-
gene-24692	gene-24692.1	NC_044907.1_R	4	67950106	67951414	-	Helitron helicase-like domain at N-terminus	-	-	-	-
gene-25271	gene-25271.1	NC_044907.1_R	4	83510159	83511628	-	Helitron helicase-like domain at N-terminus	-	-	-	-
gene-29799	gene-29799.1	NC_044910.1_R	7	15885610	15887609	-	Helitron helicase-like domain at N-terminus	-	-	-	-
gene-38098	gene-38098.1	NC_044915.1_R	12	21484980	21486739	-	Helitron helicase-like domain at N-terminus	-	-	-	-
gene-35682	gene-35682.1	NC_044905.1_R	2	80307674	80309814	-	HIPL1 protein	GO:0005739,GO:0005886,GO:0016491,GO:0031225,GO:0046658	-	-	-
gene-16010	gene-16010.1	NC_044913.1_R	10	14274007	14278929	-	HIPL1 protein	GO:0005739,GO:0005886,GO:0016491,GO:0031225,GO:0046658	-	-	-
gene-16016	gene-16016.1	NC_044913.1_R	10	14373630	14378181	-	HIPL1 protein	GO:0005739,GO:0005886,GO:0016491,GO:0031225,GO:0046658	-	-	-
gene-35036	gene-35036.1	NC_044905.1_R	2	67943251	67944274	+	Histidine biosynthesis bifunctional protein hisIE, chloroplastic	GO:0000105,GO:0004635,GO:0004636,GO:0005524,GO:0005829,GO:0009507,GO:0009570	-	-	-
gene-35047	gene-35047.1	NC_044905.1_R	2	68263158	68264933	+	Histidine biosynthesis bifunctional protein hisIE, chloroplastic	GO:0000105,GO:0004635,GO:0004636,GO:0005524,GO:0005829,GO:0009507,GO:0009570	-	-	-
gene-36079	gene-36079.1	NC_044905.1_R	2	89448890	89453829	+	Histidine kinase CKI1	GO:0000155,GO:0000160,GO:0004673,GO:0005886,GO:0007165,GO:0009506,GO:0009553,GO:0009736,GO:0010087,GO:0016021,GO:0042803,GO:0080117	-	-	-
gene-30233	gene-30233.1	NC_044910.1_R	7	27229301	27237982	-	Histidine kinase CKI1	GO:0000155,GO:0000160,GO:0004673,GO:0005886,GO:0007165,GO:0009506,GO:0009553,GO:0009736,GO:0010087,GO:0016021,GO:0042803,GO:0080117	-	-	-
gene-37976	gene-37976.1	NC_044915.1_R	12	18886677	18890109	-	Histidine kinase CKI1	GO:0000155,GO:0004673,GO:0005886,GO:0009506,GO:0009553,GO:0009736,GO:0010087,GO:0016021,GO:0042803,GO:0080117	-	-	-
gene-35059	gene-35059.1	NC_044905.1_R	2	68478092	68480931	+	Histone deacetylase 6	GO:0000118,GO:0000209,GO:0000978,GO:0001222,GO:0003779,GO:0004407,GO:0005634,GO:0005654,GO:0005737,GO:0005829,GO:0005874,GO:0005875,GO:0005901,GO:0006476,GO:0006511,GO:0006515,GO:0006886,GO:0007026,GO:0008013,GO:0008017,GO:0008270,GO:0010634,GO:0015630,GO:0016234,GO:0016235,GO:0016241,GO:0016575,GO:0019896,GO:0030424,GO:0030425,GO:0031252,GO:0031333,GO:0031593,GO:0031625,GO:0031647,GO:0031648,GO:…	-	-	-
gene-34903	gene-34903.1	NC_044905.1_R	2	64658489	64659056	+	Histone H1	GO:0000786,GO:0003677,GO:0005634,GO:0006334	-	-	-
gene-3795	gene-3795.1	NC_044909.1_R	6	5400183	5400672	+	Histone H1	GO:0000786,GO:0003677,GO:0005634,GO:0006334	-	-	-
gene-3796	gene-3796.1	NC_044909.1_R	6	5402156	5402645	-	Histone H1	GO:0000786,GO:0003677,GO:0005634,GO:0006334	-	-	-
gene-10047	gene-10047.1	NC_044912.1_R	9	6330699	6331188	+	Histone H1	GO:0000786,GO:0003677,GO:0005634,GO:0006334	-	-	-
gene-10048	gene-10048.1	NC_044912.1_R	9	6332669	6333158	-	Histone H1	GO:0000786,GO:0003677,GO:0005634,GO:0006334	-	-	-
gene-10281	gene-10281.1	NC_044912.1_R	9	9649179	9649496	-	Histone H1	GO:0000786,GO:0003677,GO:0005634,GO:0006334	-	-	-
gene-7295	gene-7295.1	NC_044904.1_R	1	7967464	7981153	+	Histone H3/CENP-A	-	-	-	-
gene-30298	gene-30298.1	NC_044910.1_R	7	29073377	29081579	-	Histone-lysine N-methyltransferase ATXR4	GO:0005515,GO:0005634,GO:0006325,GO:0018024,GO:0034968	-	-	-
gene-30299	gene-30299.1	NC_044910.1_R	7	29081106	29081489	-	Histone-lysine N-methyltransferase ATXR4	GO:0005634,GO:0006325,GO:0018024,GO:0034968	-	-	-
gene-27351	gene-27351.1	NC_044906.1_R	3	34225456	34233672	-	histone-lysine N-methyltransferase setd3	GO:0005515	-	-	-
gene-27352	gene-27352.1	NC_044906.1_R	3	34232452	34233689	-	Histone-lysine N-methyltransferase setd3-like protein	-	-	-	-
gene-27863	gene-27863.1	NC_044906.1_R	3	48599096	48611830	+	Histone-lysine N-methyltransferase, H3 lysine-9 specific SUVH4	GO:0000775,GO:0005634,GO:0006325,GO:0008270,GO:0008327,GO:0010216,GO:0010385,GO:0010428,GO:0010429,GO:0016571,GO:0018022,GO:0046974,GO:0051567	-	-	-
gene-27864	gene-27864.1	NC_044906.1_R	3	48614033	48617387	+	Histone-lysine N-methyltransferase, H3 lysine-9 specific SUVH4	GO:0000775,GO:0005515,GO:0005634,GO:0006325,GO:0008270,GO:0008327,GO:0010216,GO:0010385,GO:0010428,GO:0010429,GO:0016571,GO:0018022,GO:0046974,GO:0051567	-	-	-
gene-37963	gene-37963.1	NC_044915.1_R	12	18661270	18674983	+	Histone-lysine N-methyltransferase, H3 lysine-9 specific SUVH4	GO:0000775,GO:0005515,GO:0005634,GO:0006325,GO:0008270,GO:0008327,GO:0010216,GO:0010385,GO:0010428,GO:0010429,GO:0016571,GO:0018022,GO:0018024,GO:0034968,GO:0046974,GO:0051567	-	-	-
gene-14119	gene-14119.1	NC_044914.1_R	11	35317615	35319589	+	Homeobox protein HAT3.1	GO:0003677,GO:0003682,GO:0003700,GO:0005634,GO:0006325,GO:0006355,GO:0043565,GO:0045893,GO:0046872	-	-	-
gene-38499	gene-38499.1	NC_044915.1_R	12	27823881	27835153	+	Homeobox protein LUMINIDEPENDENS	GO:0003677,GO:0003700,GO:0005634,GO:0009908,GO:0010228,GO:0030154	-	-	-
gene-38500	gene-38500.1	NC_044915.1_R	12	27832891	27835154	+	Homeobox protein LUMINIDEPENDENS	GO:0003677,GO:0003700,GO:0005634,GO:0009908,GO:0010228,GO:0030154	-	-	-
gene-19420	gene-19420.1	NC_044908.1_R	5	34042421	34043448	+	Homoserine O-acetyltransferase	-	-	-	-
gene-11345	gene-11345.1	NC_044912.1_R	9	31540322	31545469	+	Hsp70-Hsp90 organizing protein	GO:0005515,GO:0005634,GO:0005737,GO:0051131,GO:0051879,GO:0070678	-	-	-
gene-23728	gene-23728.1	NC_044907.1_R	4	39432271	39435402	+	Hum s 3 allergen	-	-	-	-
gene-21594	gene-21594.1	NC_044908.1_R	5	88374078	88374986	+	HVA22-like protein i	-	-	-	-
gene-14798	gene-14798.1	NC_044914.1_R	11	51476011	51476847	-	HVA22-like protein i	-	-	-	-
gene-14804	gene-14804.1	NC_044914.1_R	11	51601307	51602205	-	HVA22-like protein i	-	-	-	-
gene-14805	gene-14805.1	NC_044914.1_R	11	51630357	51631220	-	HVA22-like protein i	-	-	-	-
gene-14824	gene-14824.1	NC_044914.1_R	11	51879137	51880566	-	HVA22-like protein i	-	-	-	-
gene-21019	gene-21019.1	NC_044908.1_R	5	76278713	76284502	+	hybrid signal transduction protein dokA	-	-	-	-
gene-26338	gene-26338.1	NC_044906.1_R	3	11549670	11551347	-	Hydrophobic protein LTI6A	GO:0009409,GO:0009414,GO:0009651,GO:0009737,GO:0016021	-	-	-
gene-31513	gene-31513.1	NC_044910.1_R	7	49531720	49532242	+	Hydrophobic protein RCI2A	GO:0009409,GO:0009737,GO:0016021,GO:0042538	-	-	-
gene-26339	gene-26339.1	NC_044906.1_R	3	11568193	11570115	-	Hydrophobic protein RCI2B	GO:0009409,GO:0016021	-	-	-
gene-26340	gene-26340.1	NC_044906.1_R	3	11575238	11577027	-	Hydrophobic protein RCI2B	GO:0009409,GO:0016021	-	-	-
gene-33185	gene-33185.1	NC_044905.1_R	2	23864091	23864516	+	Hydroxyproline O-arabinosyltransferase 1	GO:0000325,GO:0005768,GO:0005794,GO:0005797,GO:0005801,GO:0005802,GO:0005886,GO:0009536,GO:0016021,GO:0102562,GO:1990585	-	-	-
gene-20394	gene-20394.1	NC_044908.1_R	5	63001283	63005600	-	Hydroxyproline O-galactosyltransferase GALT2	GO:0000139,GO:0005783,GO:0005794,GO:0008378,GO:0010405,GO:0016021,GO:0016757,GO:0018258,GO:0030246,GO:0080147,GO:1990714	-	-	-
gene-37535	gene-37535.1	NC_044915.1_R	12	10164426	10166029	+	Hydroxyproline-rich glycoprotein family protein	-	-	-	-
gene-34836	gene-34836.1	NC_044905.1_R	2	62953786	62957928	+	IAA-amino acid hydrolase ILR1-like 4	GO:0005634,GO:0005783,GO:0005788,GO:0009611,GO:0009850,GO:0010179,GO:0016787,GO:0046872	-	-	-
gene-13464	gene-13464.1	NC_044914.1_R	11	20137395	20138360	-	Immunoglobulin-like fold containing protein	-	-	-	-
gene-8946	gene-8946.1	NC_044904.1_R	1	37964924	37977733	-	Inner membrane protein PPF-1, chloroplastic	GO:0009535,GO:0016021,GO:0032977	-	-	-
gene-17993	gene-17993.1	NC_044913.1_R	10	62240199	62249657	-	Inositol-tetrakisphosphate 1-kinase 6	GO:0000287,GO:0005524,GO:0010264,GO:0032957,GO:0047325,GO:0052725,GO:0052726	-	-	-
gene-31168	gene-31168.1	NC_044910.1_R	7	43396921	43398554	-	IQ domain-containing protein IQM3	GO:0005634,GO:0005737	-	-	-
gene-31170	gene-31170.1	NC_044910.1_R	7	43414615	43419090	-	IQ domain-containing protein IQM3	GO:0005515,GO:0005634,GO:0005737	-	-	-
gene-31922	gene-31922.1	NC_044905.1_R	2	2785367	2786013	-	Isoamylase 3, chloroplastic	GO:0005983,GO:0009507,GO:0009569,GO:0009570,GO:0019156	-	-	-
gene-29098	gene-29098.1	NC_044910.1_R	7	422663	424961	-	Isoflavone 3'-hydroxylase	GO:0004497,GO:0005506,GO:0005789,GO:0016021,GO:0016705,GO:0020037,GO:0048000,GO:0055114	-	-	-
gene-33919	gene-33919.1	NC_044905.1_R	2	40303529	40305948	+	Ist1 domain-containing protein	GO:0015031	-	-	-
gene-33918	gene-33918.1	NC_044905.1_R	2	40298341	40305926	+	IST1 homolog	GO:0000785,GO:0005635,GO:0005793,GO:0005813,GO:0005829,GO:0008104,GO:0009838,GO:0015031,GO:0019076,GO:0019904,GO:0030496,GO:0031410,GO:0042802,GO:0043231,GO:0044877,GO:0045184,GO:0045862,GO:0046745,GO:0048672,GO:0051301,GO:0061640,GO:0070062,GO:0090541,GO:0090543	-	-	-
gene-26080	gene-26080.1	NC_044906.1_R	3	6885924	6891800	-	J domain-containing protein	-	-	-	-
gene-34840	gene-34840.1	NC_044905.1_R	2	62983094	62999496	+	Kanadaptin	GO:0003729,GO:0005515,GO:0005654,GO:0005737,GO:0005886,GO:0043231	-	-	-
gene-34841	gene-34841.1	NC_044905.1_R	2	62994072	62999628	+	Kanadaptin	-	-	-	-
gene-3633	gene-3633.1	NC_044909.1_R	6	2627109	2627657	-	Katanin p80 WD40 repeat-containing subunit B1 homolog KTN80.2	GO:0005737,GO:0005874,GO:0007019,GO:0008017,GO:0008352,GO:0009651,GO:0009737,GO:0015630,GO:0051013,GO:0051510,GO:0080008	-	-	-
gene-4889	gene-4889.1	NC_044909.1_R	6	28138347	28140234	-	Kinesin-like protein KIN-12A	GO:0003777,GO:0005524,GO:0005871,GO:0005874,GO:0007018,GO:0007112,GO:0008017,GO:0008574,GO:0009507,GO:0009524,GO:0016887,GO:0055046,GO:0080175	-	-	-
gene-342	gene-342.1	NC_044911.1_R	8	6572680	6577079	-	Kinesin-like protein KIN-12C	GO:0003777,GO:0005524,GO:0005871,GO:0005874,GO:0007018,GO:0008017,GO:0008574,GO:0016887	-	-	-
gene-346	gene-346.1	NC_044911.1_R	8	6636269	6640704	-	Kinesin-like protein KIN-12C	GO:0003777,GO:0005524,GO:0005871,GO:0005874,GO:0007018,GO:0008017,GO:0008574,GO:0016887	-	-	-
gene-11531	gene-11531.1	NC_044912.1_R	9	35185248	35202627	+	Kinesin-like protein KIN-4C	GO:0000439,GO:0003777,GO:0005524,GO:0005874,GO:0006289,GO:0006355,GO:0007018,GO:0007052,GO:0008017,GO:0009506,GO:0071555	-	-	-
gene-11453	gene-11453.1	NC_044912.1_R	9	33650895	33658589	+	Kinesin-like protein KIN-7E, chloroplastic	GO:0003777,GO:0005524,GO:0005871,GO:0005874,GO:0007018,GO:0008017,GO:0009507,GO:0016887	-	-	-
gene-11454	gene-11454.1	NC_044912.1_R	9	33660023	33664843	+	Kinesin-like protein KIN-7E, chloroplastic	GO:0003777,GO:0005524,GO:0005871,GO:0005874,GO:0007018,GO:0008017,GO:0009507,GO:0016887	-	-	-
gene-11455	gene-11455.1	NC_044912.1_R	9	33666875	33671840	+	Kinesin-like protein KIN-7E, chloroplastic	GO:0003777,GO:0005524,GO:0005871,GO:0005874,GO:0007018,GO:0008017,GO:0009507,GO:0016887	-	-	-
gene-11602	gene-11602.1	NC_044912.1_R	9	38309275	38312534	-	Knotted 1-binding protein	-	-	-	-
gene-30417	gene-30417.1	NC_044910.1_R	7	31522913	31526071	-	Laccase-7	GO:0005507,GO:0016491,GO:0046274,GO:0048046,GO:0052716,GO:0055114	-	-	-
gene-30418	gene-30418.1	NC_044910.1_R	7	31524320	31525600	-	Laccase-7	GO:0005507,GO:0016491,GO:0046274,GO:0048046,GO:0052716,GO:0055114	-	-	-
gene-1729	gene-1729.1	NC_044911.1_R	8	40888597	40890183	-	LanC-like protein GCL2	GO:0005886,GO:0005975,GO:0019898,GO:0046872	-	-	-
gene-1732	gene-1732.1	NC_044911.1_R	8	40925069	40928131	-	LanC-like protein GCL2	GO:0005886,GO:0005975,GO:0019898,GO:0046872	-	-	-
gene-32617	gene-32617.1	NC_044905.1_R	2	13728419	13729545	-	L-ascorbate oxidase homolog	GO:0005507,GO:0005576,GO:0016491,GO:0055114	-	-	-
gene-32757	gene-32757.1	NC_044905.1_R	2	15859104	15866152	-	L-ascorbate oxidase homolog	GO:0005507,GO:0005576,GO:0016491,GO:0055114	-	-	-
gene-15093	gene-15093.1	NC_044914.1_R	11	57005986	57011492	-	L-ascorbate oxidase homolog	GO:0005507,GO:0005576,GO:0016491,GO:0055114	-	-	-
gene-38034	gene-38034.1	NC_044915.1_R	12	20434778	20435638	+	Late embryogenesis abundant protein 31	GO:0005634,GO:0005730,GO:0005829,GO:0006873,GO:0009845,GO:0010226	-	-	-
gene-38036	gene-38036.1	NC_044915.1_R	12	20454395	20455043	+	Late embryogenesis abundant protein 47	GO:0005634,GO:0005829	-	-	-
gene-8674	gene-8674.1	NC_044904.1_R	1	32411947	32414499	-	Late embryogenesis abundant protein D-34	-	-	-	-
gene-26811	gene-26811.1	NC_044906.1_R	3	21339612	21342536	+	Late embryogenesis abundant protein D-34	-	-	-	-
gene-3589	gene-3589.1	NC_044909.1_R	6	2020778	2020996	+	Late embryogenesis abundant protein D-34	-	-	-	-
gene-3590	gene-3590.1	NC_044909.1_R	6	2020998	2022788	+	Late embryogenesis abundant protein D-34	-	-	-	-
gene-37166	gene-37166.1	NC_044915.1_R	12	2855200	2855990	-	Late embryogenesis abundant protein, LEA-14	-	-	-	-
gene-37167	gene-37167.1	NC_044915.1_R	12	2856754	2857230	-	Late embryogenesis abundant protein, LEA-14	-	-	-	-
gene-7565	gene-7565.1	NC_044904.1_R	1	12425650	12428928	+	LEAF RUST 10 DISEASE-RESISTANCE LOCUS RECEPTOR-LIKE PROTEIN KINASE-like 1.1	GO:0004672,GO:0004674,GO:0004712,GO:0005524,GO:0005886,GO:0006468,GO:0016021,GO:0030247,GO:0106310	-	-	-
gene-7567	gene-7567.1	NC_044904.1_R	1	12457611	12460498	+	LEAF RUST 10 DISEASE-RESISTANCE LOCUS RECEPTOR-LIKE PROTEIN KINASE-like 1.1	GO:0004672,GO:0004674,GO:0004712,GO:0005524,GO:0005886,GO:0006468,GO:0016021,GO:0030247,GO:0106310	-	-	-
gene-7569	gene-7569.1	NC_044904.1_R	1	12478723	12481575	+	LEAF RUST 10 DISEASE-RESISTANCE LOCUS RECEPTOR-LIKE PROTEIN KINASE-like 1.1	GO:0004672,GO:0004674,GO:0004712,GO:0005524,GO:0005886,GO:0006468,GO:0016021,GO:0030247,GO:0106310	-	-	-
gene-7570	gene-7570.1	NC_044904.1_R	1	12506069	12508996	+	LEAF RUST 10 DISEASE-RESISTANCE LOCUS RECEPTOR-LIKE PROTEIN KINASE-like 1.1	GO:0004672,GO:0004674,GO:0004712,GO:0005524,GO:0005886,GO:0006468,GO:0016021,GO:0030247,GO:0106310	-	-	-
gene-9277	gene-9277.1	NC_044904.1_R	1	45627934	45634292	+	LEAF RUST 10 DISEASE-RESISTANCE LOCUS RECEPTOR-LIKE PROTEIN KINASE-like 1.1	GO:0004672,GO:0004674,GO:0004712,GO:0005524,GO:0005886,GO:0006468,GO:0016021,GO:0030247,GO:0106310	-	-	-
gene-9279	gene-9279.1	NC_044904.1_R	1	45644672	45645615	+	LEAF RUST 10 DISEASE-RESISTANCE LOCUS RECEPTOR-LIKE PROTEIN KINASE-like 1.1	GO:0004672,GO:0004674,GO:0004712,GO:0005524,GO:0005886,GO:0006468,GO:0016021,GO:0030247,GO:0106310	-	-	-
gene-9280	gene-9280.1	NC_044904.1_R	1	45662898	45665920	+	LEAF RUST 10 DISEASE-RESISTANCE LOCUS RECEPTOR-LIKE PROTEIN KINASE-like 1.1	GO:0004672,GO:0004674,GO:0004712,GO:0005524,GO:0005886,GO:0006468,GO:0016021,GO:0030247,GO:0106310	-	-	-
gene-9276	gene-9276.1	NC_044904.1_R	1	45554007	45566683	+	LEAF RUST 10 DISEASE-RESISTANCE LOCUS RECEPTOR-LIKE PROTEIN KINASE-like 1.2	GO:0004672,GO:0004674,GO:0004712,GO:0005524,GO:0005886,GO:0006468,GO:0016021,GO:0030247,GO:0042631,GO:0048573,GO:0071215,GO:0106310	-	-	-
gene-34268	gene-34268.1	NC_044905.1_R	2	50345271	50346814	+	LEAF RUST 10 DISEASE-RESISTANCE LOCUS RECEPTOR-LIKE PROTEIN KINASE-like 1.4	GO:0004672,GO:0004674,GO:0004712,GO:0005524,GO:0005886,GO:0006468,GO:0016021,GO:0030247,GO:0071456,GO:0106310	-	-	-
gene-34269	gene-34269.1	NC_044905.1_R	2	50358226	50359622	+	LEAF RUST 10 DISEASE-RESISTANCE LOCUS RECEPTOR-LIKE PROTEIN KINASE-like 1.4	GO:0004672,GO:0004674,GO:0004712,GO:0005524,GO:0005886,GO:0006468,GO:0016021,GO:0030247,GO:0071456,GO:0106310	-	-	-
gene-7012	gene-7012.1	NC_044904.1_R	1	3582433	3587310	-	LEAF RUST 10 DISEASE-RESISTANCE LOCUS RECEPTOR-LIKE PROTEIN KINASE-like 2.3	GO:0004672,GO:0004674,GO:0004675,GO:0004712,GO:0005524,GO:0006468,GO:0009506,GO:0009620,GO:0016021,GO:0030247,GO:0106310	-	-	-
gene-7143	gene-7143.1	NC_044904.1_R	1	5557806	5558843	+	LEAF RUST 10 DISEASE-RESISTANCE LOCUS RECEPTOR-LIKE PROTEIN KINASE-like 2.4	GO:0004672,GO:0004674,GO:0004712,GO:0005524,GO:0006468,GO:0016021,GO:0030247,GO:0106310	-	-	-
gene-7632	gene-7632.1	NC_044904.1_R	1	13303059	13309672	+	LEAF RUST 10 DISEASE-RESISTANCE LOCUS RECEPTOR-LIKE PROTEIN KINASE-like 2.4	GO:0004672,GO:0004674,GO:0004712,GO:0005524,GO:0006468,GO:0016021,GO:0030247,GO:0106310	-	-	-
gene-7628	gene-7628.1	NC_044904.1_R	1	13212989	13213354	+	LEAF RUST 10 DISEASE-RESISTANCE LOCUS RECEPTOR-LIKE PROTEIN KINASE-like 2.5	GO:0004672,GO:0004674,GO:0004712,GO:0005524,GO:0006468,GO:0016021,GO:0030247,GO:0106310	-	-	-
gene-7630	gene-7630.1	NC_044904.1_R	1	13235226	13236314	+	LEAF RUST 10 DISEASE-RESISTANCE LOCUS RECEPTOR-LIKE PROTEIN KINASE-like 2.5	GO:0004672,GO:0004674,GO:0004712,GO:0005524,GO:0006468,GO:0016021,GO:0030247,GO:0106310	-	-	-
gene-7631	gene-7631.1	NC_044904.1_R	1	13281947	13309711	+	LEAF RUST 10 DISEASE-RESISTANCE LOCUS RECEPTOR-LIKE PROTEIN KINASE-like 2.5	GO:0004672,GO:0004674,GO:0004712,GO:0005524,GO:0006468,GO:0016021,GO:0030247,GO:0106310	-	-	-
gene-8080	gene-8080.1	NC_044904.1_R	1	20712884	20713807	-	LEAF RUST 10 DISEASE-RESISTANCE LOCUS RECEPTOR-LIKE PROTEIN KINASE-like 2.5	GO:0004672,GO:0004674,GO:0004712,GO:0005524,GO:0006468,GO:0016021,GO:0030247,GO:0106310	-	-	-
gene-28466	gene-28466.1	NC_044906.1_R	3	61765729	61779177	+	LEAF RUST 10 DISEASE-RESISTANCE LOCUS RECEPTOR-LIKE PROTEIN KINASE-like 2.5	GO:0004672,GO:0004674,GO:0004712,GO:0005524,GO:0006468,GO:0016021,GO:0030247,GO:0106310	-	-	-
gene-16637	gene-16637.1	NC_044913.1_R	10	26093491	26096605	+	LEAF RUST 10 DISEASE-RESISTANCE LOCUS RECEPTOR-LIKE PROTEIN KINASE-like 2.5	GO:0004672,GO:0004674,GO:0004712,GO:0005524,GO:0006468,GO:0016021,GO:0030247,GO:0106310	-	-	-
gene-16644	gene-16644.1	NC_044913.1_R	10	26260308	26269006	+	LEAF RUST 10 DISEASE-RESISTANCE LOCUS RECEPTOR-LIKE PROTEIN KINASE-like 2.5	GO:0004672,GO:0004674,GO:0004712,GO:0005524,GO:0006468,GO:0016021,GO:0030247,GO:0106310	-	-	-
gene-16640	gene-16640.1	NC_044913.1_R	10	26126733	26127554	+	LEAF RUST 10 DISEASE-RESISTANCE LOCUS RECEPTOR-LIKE PROTEIN KINASE-like 2.8	GO:0004674,GO:0004712,GO:0005524,GO:0016021,GO:0030247,GO:0106310	-	-	-
gene-13380	gene-13380.1	NC_044914.1_R	11	18794718	18800934	+	Lecithin-cholesterol acyltransferase-like 4	GO:0004620,GO:0005737,GO:0005829,GO:0006629,GO:0008374,GO:0009395	-	-	-
gene-7122	gene-7122.1	NC_044904.1_R	1	5166729	5168352	+	Leucine Rich repeat	GO:0005515	-	-	-
gene-22086	gene-22086.1	NC_044907.1_R	4	3882599	3884086	+	Leucine rich repeat	GO:0005515	-	-	-
gene-7212	gene-7212.1	NC_044904.1_R	1	6556247	6557233	+	Leucine rich repeat N-terminal domain	GO:0005515	-	-	-
gene-19139	gene-19139.1	NC_044908.1_R	5	27476919	27480019	-	Leucine rich repeat N-terminal domain	GO:0005515	-	-	-
gene-18034	gene-18034.1	NC_044913.1_R	10	62927562	62932252	-	Light-mediated development protein DET1	GO:0005634,GO:0005975,GO:0009585,GO:0016567,GO:0031461,GO:0031625,GO:0032436,GO:1990756	-	-	-
gene-18035	gene-18035.1	NC_044913.1_R	10	62932496	62937823	-	Light-mediated development protein DET1	GO:0005634,GO:0005975,GO:0009585,GO:0016567,GO:0031461,GO:0031625,GO:0032436,GO:1990756	-	-	-
gene-15975	gene-15975.1	NC_044913.1_R	10	13724251	13726176	+	LINE-1 retrotransposable element ORF2 protein	GO:0003964,GO:0004519,GO:0006310,GO:0046872	-	-	-
gene-12034	gene-12034.1	NC_044912.1_R	9	47492693	47495836	+	Lipase (class 3)	GO:0006629	-	-	-
gene-12027	gene-12027.1	NC_044912.1_R	9	47441276	47451604	+	Lipase, class 3	GO:0006629	-	-	-
gene-13893	gene-13893.1	NC_044914.1_R	11	29441898	29448270	-	LL-diaminopimelate aminotransferase, chloroplastic	GO:0005507,GO:0005886,GO:0008483,GO:0009058,GO:0009089,GO:0009507,GO:0009570,GO:0009862,GO:0010285,GO:0030170	-	-	-
gene-26445	gene-26445.1	NC_044906.1_R	3	13688646	13693648	-	Lon protease homolog, mitochondrial	GO:0003697,GO:0004176,GO:0004252,GO:0005524,GO:0005759,GO:0006515,GO:0007005,GO:0016887,GO:0034599,GO:0043565,GO:0051131,GO:0070407	-	-	-
gene-26471	gene-26471.1	NC_044906.1_R	3	14024431	14029038	+	Lon protease homolog, mitochondrial	GO:0003697,GO:0004176,GO:0004252,GO:0005524,GO:0005759,GO:0006515,GO:0007005,GO:0016887,GO:0034599,GO:0043565,GO:0051131,GO:0070407	-	-	-
gene-26491	gene-26491.1	NC_044906.1_R	3	14378600	14383868	+	Lon protease homolog, mitochondrial	GO:0003697,GO:0004176,GO:0004252,GO:0005524,GO:0005759,GO:0006515,GO:0007005,GO:0016887,GO:0034599,GO:0043565,GO:0051131,GO:0070407	-	-	-
gene-26521	gene-26521.1	NC_044906.1_R	3	14981494	14993514	+	Lon protease homolog, mitochondrial	GO:0003697,GO:0004176,GO:0004252,GO:0005524,GO:0005759,GO:0006515,GO:0007005,GO:0016887,GO:0034599,GO:0043565,GO:0051131,GO:0070407	-	-	-
gene-37179	gene-37179.1	NC_044915.1_R	12	3135466	3136941	-	Long-chain-alcohol oxidase FAO4A	GO:0016021,GO:0016614,GO:0046577,GO:0050660,GO:0055114	-	-	-
gene-37165	gene-37165.1	NC_044915.1_R	12	2852778	2853597	-	Long-chain-alcohol oxidase FAO4A-like	-	-	-	-
gene-30788	gene-30788.1	NC_044910.1_R	7	37834439	37834813	+	Long-chain-aldehyde dehydrogenase	-	-	-	-
gene-30790	gene-30790.1	NC_044910.1_R	7	37861612	37861986	+	Long-chain-aldehyde dehydrogenase	-	-	-	-
gene-30791	gene-30791.1	NC_044910.1_R	7	37885988	37887729	+	Long-chain-aldehyde dehydrogenase	-	-	-	-
gene-6541	gene-6541.1	Chr0_RagTag	0	1720180	1721246	+	Low affinity inorganic phosphate transporter 4	GO:0005315,GO:0005886,GO:0006817,GO:0009610,GO:0010247,GO:0010311,GO:0015293,GO:0016021,GO:0016036,GO:0022857,GO:0036377,GO:0043562,GO:0055085,GO:0085042	-	-	-
gene-6542	gene-6542.1	Chr0_RagTag	0	1726913	1728751	+	Low affinity inorganic phosphate transporter 4	GO:0005315,GO:0005886,GO:0006817,GO:0009610,GO:0010247,GO:0010311,GO:0015293,GO:0016021,GO:0016036,GO:0022857,GO:0036377,GO:0043562,GO:0055085,GO:0085042	-	-	-
gene-10263	gene-10263.1	NC_044912.1_R	9	9414712	9415784	+	Low affinity inorganic phosphate transporter 4	GO:0005315,GO:0005886,GO:0006817,GO:0009610,GO:0010247,GO:0010311,GO:0015293,GO:0016021,GO:0016036,GO:0022857,GO:0036377,GO:0055085,GO:0085042	-	-	-
gene-10264	gene-10264.1	NC_044912.1_R	9	9421460	9423295	+	Low affinity inorganic phosphate transporter 4	GO:0005886,GO:0006817,GO:0009610,GO:0015293,GO:0016021,GO:0022857,GO:0036377,GO:0055085,GO:0085042	-	-	-
gene-10266	gene-10266.1	NC_044912.1_R	9	9435432	9437270	+	Low affinity inorganic phosphate transporter 4	GO:0005315,GO:0005886,GO:0006817,GO:0009610,GO:0010247,GO:0010311,GO:0015293,GO:0016021,GO:0016036,GO:0022857,GO:0036377,GO:0043562,GO:0055085,GO:0085042	-	-	-
gene-2795	gene-2795.1	NC_044911.1_R	8	61018145	61018690	+	Low temperature-induced protein lt101.2	GO:0016021	-	-	-
gene-23180	gene-23180.1	NC_044907.1_R	4	26600220	26600502	-	LRR receptor-like serine/threonine-protein kinase EFR	GO:0002237,GO:0002758,GO:0002764,GO:0004674,GO:0004712,GO:0005524,GO:0005886,GO:0009626,GO:0009755,GO:0010359,GO:0012505,GO:0016021,GO:0016045,GO:0019199,GO:0106310	-	-	-
gene-19137	gene-19137.1	NC_044908.1_R	5	27427318	27431281	-	LRR receptor-like serine/threonine-protein kinase GSO1	GO:0005515	-	-	-
gene-478	gene-478.1	NC_044911.1_R	8	9158478	9159212	-	LRR receptor-like serine/threonine-protein kinase GSO1-like	-	-	-	-
gene-512	gene-512.1	NC_044911.1_R	8	9848962	9849348	-	LRR receptor-like serine/threonine-protein kinase GSO1-like	-	-	-	-
gene-18801	gene-18801.1	NC_044908.1_R	5	19316835	19317271	-	LRR receptor-like serine/threonine-protein kinase IOS1	GO:0002229,GO:0002237,GO:0002238,GO:0002239,GO:0004674,GO:0005524,GO:0005886,GO:0009620,GO:0009738,GO:0009788,GO:0010200,GO:0016021,GO:0042802,GO:0042803,GO:0090406,GO:1900150,GO:1900426,GO:1902289,GO:2000071	-	-	-
gene-18804	gene-18804.1	NC_044908.1_R	5	19378517	19389784	-	LRR receptor-like serine/threonine-protein kinase IOS1	GO:0002229,GO:0002237,GO:0002238,GO:0002239,GO:0004672,GO:0004674,GO:0005515,GO:0005524,GO:0005886,GO:0006468,GO:0009620,GO:0009738,GO:0009788,GO:0010200,GO:0016021,GO:0042802,GO:0042803,GO:0090406,GO:1900150,GO:1900426,GO:1902289,GO:2000071	-	-	-
gene-18808	gene-18808.1	NC_044908.1_R	5	19547920	19553059	-	LRR receptor-like serine/threonine-protein kinase IOS1	GO:0002229,GO:0002237,GO:0002238,GO:0002239,GO:0004672,GO:0004674,GO:0004712,GO:0005515,GO:0005524,GO:0005886,GO:0006468,GO:0009620,GO:0009738,GO:0009788,GO:0010200,GO:0016021,GO:0042802,GO:0042803,GO:0090406,GO:0106310,GO:1900150,GO:1900426,GO:1902289,GO:2000071	-	-	-
gene-18809	gene-18809.1	NC_044908.1_R	5	19568814	19574262	-	LRR receptor-like serine/threonine-protein kinase IOS1	GO:0002229,GO:0002237,GO:0002238,GO:0002239,GO:0004672,GO:0004674,GO:0005515,GO:0005524,GO:0005886,GO:0006468,GO:0009620,GO:0009738,GO:0009788,GO:0010200,GO:0016021,GO:0042802,GO:0042803,GO:0090406,GO:1900150,GO:1900426,GO:1902289,GO:2000071	-	-	-
gene-18831	gene-18831.1	NC_044908.1_R	5	19963142	19977569	-	LRR receptor-like serine/threonine-protein kinase IOS1	GO:0002229,GO:0002237,GO:0002238,GO:0002239,GO:0004672,GO:0004674,GO:0005515,GO:0005524,GO:0005886,GO:0006468,GO:0009620,GO:0009738,GO:0009788,GO:0010200,GO:0016021,GO:0042802,GO:0042803,GO:0090406,GO:1900150,GO:1900426,GO:1902289,GO:2000071	-	-	-
gene-18833	gene-18833.1	NC_044908.1_R	5	20058699	20065987	-	LRR receptor-like serine/threonine-protein kinase IOS1	GO:0002229,GO:0002237,GO:0002238,GO:0002239,GO:0004672,GO:0004674,GO:0005524,GO:0005886,GO:0006468,GO:0009620,GO:0009738,GO:0009788,GO:0010200,GO:0016021,GO:0042802,GO:0042803,GO:0090406,GO:1900150,GO:1900426,GO:1902289,GO:2000071	-	-	-
gene-18834	gene-18834.1	NC_044908.1_R	5	20133530	20137990	-	LRR receptor-like serine/threonine-protein kinase IOS1	GO:0002229,GO:0002237,GO:0002238,GO:0002239,GO:0004672,GO:0004674,GO:0005515,GO:0005524,GO:0005886,GO:0006468,GO:0009620,GO:0009738,GO:0009788,GO:0010200,GO:0016021,GO:0042802,GO:0042803,GO:0090406,GO:1900150,GO:1900426,GO:1902289,GO:2000071	-	-	-
gene-19084	gene-19084.1	NC_044908.1_R	5	26161139	26162493	-	LRR receptor-like serine/threonine-protein kinase IOS1	GO:0002229,GO:0002237,GO:0002238,GO:0002239,GO:0004674,GO:0005524,GO:0005886,GO:0009620,GO:0009738,GO:0009788,GO:0010200,GO:0016021,GO:0042802,GO:0042803,GO:0090406,GO:1900150,GO:1900426,GO:1902289,GO:2000071	-	-	-
gene-36585	gene-36585.1	NC_044905.1_R	2	98822069	98824424	-	L-type lectin-domain containing receptor kinase IV.1	GO:0002229,GO:0004672,GO:0004675,GO:0004712,GO:0005524,GO:0005783,GO:0005886,GO:0006468,GO:0009751,GO:0016021,GO:0030246,GO:0042742,GO:0106310	-	-	-
gene-36586	gene-36586.1	NC_044905.1_R	2	98849755	98852045	-	L-type lectin-domain containing receptor kinase IV.1	GO:0002229,GO:0004672,GO:0004675,GO:0004712,GO:0005524,GO:0005783,GO:0005886,GO:0006468,GO:0009751,GO:0016021,GO:0030246,GO:0042742,GO:0106310	-	-	-
gene-36587	gene-36587.1	NC_044905.1_R	2	98876146	98877111	-	L-type lectin-domain containing receptor kinase IV.1	GO:0002229,GO:0004672,GO:0004675,GO:0004712,GO:0005524,GO:0005783,GO:0005886,GO:0006468,GO:0009751,GO:0016021,GO:0030246,GO:0042742,GO:0106310	-	-	-
gene-30488	gene-30488.1	NC_044910.1_R	7	33234097	33236380	+	L-type lectin-domain containing receptor kinase IV.1	GO:0002229,GO:0004672,GO:0004675,GO:0004712,GO:0005524,GO:0005783,GO:0005886,GO:0006468,GO:0009751,GO:0016021,GO:0030246,GO:0042742,GO:0106310	-	-	-
gene-30489	gene-30489.1	NC_044910.1_R	7	33291974	33294188	+	L-type lectin-domain containing receptor kinase IV.1	GO:0002229,GO:0004672,GO:0004675,GO:0004712,GO:0005524,GO:0005783,GO:0005886,GO:0006468,GO:0009751,GO:0016021,GO:0030246,GO:0042742,GO:0106310	-	-	-
gene-30490	gene-30490.1	NC_044910.1_R	7	33344580	33346883	+	L-type lectin-domain containing receptor kinase IV.1	GO:0002229,GO:0004672,GO:0004675,GO:0004712,GO:0005524,GO:0005783,GO:0005886,GO:0006468,GO:0009751,GO:0016021,GO:0030246,GO:0042742,GO:0106310	-	-	-
gene-17702	gene-17702.1	NC_044913.1_R	10	55378891	55381067	-	L-type lectin-domain containing receptor kinase IV.1	GO:0002229,GO:0004672,GO:0004675,GO:0004712,GO:0005524,GO:0005783,GO:0005886,GO:0006468,GO:0009751,GO:0016021,GO:0030246,GO:0042742,GO:0106310	-	-	-
gene-12735	gene-12735.1	NC_044914.1_R	11	3170330	3172042	+	L-type lectin-domain containing receptor kinase IV.1	GO:0002229,GO:0004672,GO:0004675,GO:0004712,GO:0005524,GO:0005783,GO:0005886,GO:0006468,GO:0009751,GO:0016021,GO:0030246,GO:0042742,GO:0106310	-	-	-
gene-12736	gene-12736.1	NC_044914.1_R	11	3211581	3213794	+	L-type lectin-domain containing receptor kinase IV.1	GO:0002229,GO:0004672,GO:0004675,GO:0004712,GO:0005524,GO:0005783,GO:0005886,GO:0006468,GO:0009751,GO:0016021,GO:0030246,GO:0042742,GO:0106310	-	-	-
gene-19201	gene-19201.1	NC_044908.1_R	5	28795122	28796673	+	LYR motif-containing protein At3g19508	GO:0005829	-	-	-
gene-14137	gene-14137.1	NC_044914.1_R	11	35661143	35661647	+	LYR motif-containing protein At3g19508	GO:0005829	-	-	-
gene-19320	gene-19320.1	NC_044908.1_R	5	31853364	31859244	+	Lys-63-specific deubiquitinase BRCC36	-	-	-	-
gene-12745	gene-12745.1	NC_044914.1_R	11	3448316	3452061	-	Lysine-ketoglutarate reductase/saccharopine dehydrogenase bifunctional enzyme	GO:0008253,GO:0009264	-	-	-
gene-12826	gene-12826.1	NC_044914.1_R	11	4972355	4976108	+	Lysine-ketoglutarate reductase/saccharopine dehydrogenase bifunctional enzyme	GO:0008253,GO:0009264	-	-	-
gene-24514	gene-24514.1	NC_044907.1_R	4	62508390	62510446	+	Lysine-specific demethylase JMJ25	GO:0000118,GO:0000785,GO:0003712,GO:0006325,GO:0006357,GO:0031490,GO:0032454,GO:0033169,GO:0046872,GO:0051213,GO:0060969	-	-	-
gene-24921	gene-24921.1	NC_044907.1_R	4	74248196	74249370	-	Lysine-specific demethylase JMJ25	GO:0000118,GO:0000785,GO:0003712,GO:0006325,GO:0006357,GO:0031490,GO:0032454,GO:0033169,GO:0046872,GO:0051213,GO:0060969	-	-	-
gene-5674	gene-5674.1	NC_044909.1_R	6	43913135	43915878	-	Lysine--tRNA ligase	GO:0000049,GO:0000166,GO:0004812,GO:0004824,GO:0005524,GO:0005829,GO:0006418,GO:0006430	-	-	-
gene-12879	gene-12879.1	NC_044914.1_R	11	5985112	5991395	-	Lysine--tRNA ligase	GO:0000049,GO:0000166,GO:0004812,GO:0004824,GO:0005524,GO:0005829,GO:0006418,GO:0006430	-	-	-
gene-5671	gene-5671.1	NC_044909.1_R	6	43871274	43883528	-	Lysine--tRNA ligase, cytoplasmic	GO:0000049,GO:0000166,GO:0003676,GO:0003677,GO:0004812,GO:0004824,GO:0005524,GO:0005829,GO:0006418,GO:0006430,GO:0009506,GO:0046872	-	-	-
gene-12880	gene-12880.1	NC_044914.1_R	11	6002919	6008484	-	Lysine--tRNA ligase, cytoplasmic	GO:0000049,GO:0000166,GO:0003677,GO:0004812,GO:0004824,GO:0005524,GO:0005829,GO:0006418,GO:0006430,GO:0009506,GO:0046872	-	-	-
gene-12882	gene-12882.1	NC_044914.1_R	11	6029649	6035664	-	Lysine--tRNA ligase, cytoplasmic	GO:0000049,GO:0000166,GO:0003676,GO:0003677,GO:0004812,GO:0004824,GO:0005524,GO:0005829,GO:0006418,GO:0006430,GO:0009506,GO:0046872	-	-	-
gene-12883	gene-12883.1	NC_044914.1_R	11	6085808	6091813	-	Lysine--tRNA ligase, cytoplasmic	GO:0000049,GO:0000166,GO:0003677,GO:0004812,GO:0004824,GO:0005524,GO:0005829,GO:0006418,GO:0006430,GO:0009506,GO:0046872	-	-	-
gene-16925	gene-16925.1	NC_044913.1_R	10	33594032	33606591	-	LysM domain-containing protein	-	-	-	-
gene-23543	gene-23543.1	NC_044907.1_R	4	34970166	34975558	+	Malate dehydrogenase, cytoplasmic	GO:0005886,GO:0005975,GO:0006099,GO:0006107,GO:0006108,GO:0006734,GO:0016491,GO:0016616,GO:0030060,GO:0055114	-	-	-
gene-23554	gene-23554.1	NC_044907.1_R	4	35141307	35146527	+	Malate dehydrogenase, cytoplasmic	GO:0005737,GO:0005975,GO:0006099,GO:0006108,GO:0016491,GO:0016616,GO:0030060,GO:0055114	-	-	-
gene-26062	gene-26062.1	NC_044906.1_R	3	6689954	6704560	-	Mannosylglycoprotein endo-beta-mannosidase	GO:0005975,GO:0033947	-	-	-
gene-14115	gene-14115.1	NC_044914.1_R	11	35237006	35244768	-	MAR-binding filament-like protein 1 isoform 1	-	-	-	-
gene-14116	gene-14116.1	NC_044914.1_R	11	35242426	35244765	-	MAR-binding filament-like protein 1 isoform 2	-	-	-	-
gene-37697	gene-37697.1	NC_044915.1_R	12	13421179	13422333	+	Maspardin	GO:0005829,GO:0030140,GO:0042609	-	-	-
gene-7099	gene-7099.1	NC_044904.1_R	1	4774706	4776337	+	MDIS1-interacting receptor like kinase 2	GO:0005515	-	-	-
gene-28949	gene-28949.1	NC_044906.1_R	3	70566969	70570343	-	MDIS1-interacting receptor like kinase 2	GO:0004672,GO:0004674,GO:0004712,GO:0005515,GO:0005524,GO:0005886,GO:0006468,GO:0009506,GO:0009755,GO:0010183,GO:0016021,GO:0090406,GO:0106310	-	-	-
gene-28950	gene-28950.1	NC_044906.1_R	3	70611537	70612508	-	MDIS1-interacting receptor like kinase 2	GO:0004672,GO:0004674,GO:0004712,GO:0005524,GO:0005886,GO:0006468,GO:0009506,GO:0009755,GO:0010183,GO:0016021,GO:0090406,GO:0106310	-	-	-
gene-10928	gene-10928.1	NC_044912.1_R	9	21244186	21247563	-	MDIS1-interacting receptor like kinase 2	GO:0004672,GO:0004674,GO:0004712,GO:0005515,GO:0005524,GO:0005886,GO:0006468,GO:0009506,GO:0009755,GO:0010183,GO:0016021,GO:0090406,GO:0106310	-	-	-
gene-10930	gene-10930.1	NC_044912.1_R	9	21324764	21327769	+	MDIS1-interacting receptor like kinase 2	GO:0004672,GO:0004674,GO:0004712,GO:0005515,GO:0005524,GO:0005886,GO:0006468,GO:0009506,GO:0009755,GO:0010183,GO:0016021,GO:0090406,GO:0106310	-	-	-
gene-10932	gene-10932.1	NC_044912.1_R	9	21405645	21409771	+	MDIS1-interacting receptor like kinase 2	GO:0004674,GO:0004712,GO:0005515,GO:0005524,GO:0005886,GO:0009506,GO:0009755,GO:0010183,GO:0016021,GO:0090406,GO:0106310	-	-	-
gene-10937	gene-10937.1	NC_044912.1_R	9	21446360	21449743	+	MDIS1-interacting receptor like kinase 2	GO:0004672,GO:0004674,GO:0004712,GO:0005515,GO:0005524,GO:0005886,GO:0006468,GO:0009506,GO:0009755,GO:0010183,GO:0016021,GO:0090406,GO:0106310	-	-	-
gene-10939	gene-10939.1	NC_044912.1_R	9	21463869	21464296	+	MDIS1-interacting receptor like kinase 2	GO:0004672,GO:0004674,GO:0004712,GO:0005524,GO:0005886,GO:0006468,GO:0009506,GO:0009755,GO:0010183,GO:0016021,GO:0090406,GO:0106310	-	-	-
gene-10941	gene-10941.1	NC_044912.1_R	9	21616955	21620431	+	MDIS1-interacting receptor like kinase 2	GO:0004672,GO:0004674,GO:0004712,GO:0005515,GO:0005524,GO:0005886,GO:0006468,GO:0009506,GO:0009755,GO:0010183,GO:0016021,GO:0090406,GO:0106310	-	-	-
gene-10943	gene-10943.1	NC_044912.1_R	9	21726206	21728652	+	MDIS1-interacting receptor like kinase 2	GO:0004672,GO:0004674,GO:0004712,GO:0005515,GO:0005524,GO:0005886,GO:0006468,GO:0009506,GO:0009755,GO:0010183,GO:0016021,GO:0090406,GO:0106310	-	-	-
gene-10944	gene-10944.1	NC_044912.1_R	9	21726893	21743929	+	MDIS1-interacting receptor like kinase 2	GO:0004672,GO:0004674,GO:0004712,GO:0005515,GO:0005524,GO:0005886,GO:0006468,GO:0009506,GO:0009755,GO:0010183,GO:0016021,GO:0090406,GO:0106310	-	-	-
gene-10945	gene-10945.1	NC_044912.1_R	9	21742463	21744138	+	MDIS1-interacting receptor like kinase 2	GO:0004672,GO:0004674,GO:0004712,GO:0005524,GO:0005886,GO:0006468,GO:0009506,GO:0009755,GO:0010183,GO:0016021,GO:0090406,GO:0106310	-	-	-
gene-10946	gene-10946.1	NC_044912.1_R	9	21769087	21772535	+	MDIS1-interacting receptor like kinase 2	GO:0004672,GO:0004674,GO:0004712,GO:0005515,GO:0005524,GO:0005886,GO:0006468,GO:0009506,GO:0009755,GO:0010183,GO:0016021,GO:0090406,GO:0106310	-	-	-
gene-10948	gene-10948.1	NC_044912.1_R	9	21842195	21843166	+	MDIS1-interacting receptor like kinase 2	GO:0004672,GO:0004674,GO:0004712,GO:0005524,GO:0005886,GO:0006468,GO:0009506,GO:0009755,GO:0010183,GO:0016021,GO:0090406,GO:0106310	-	-	-
gene-10950	gene-10950.1	NC_044912.1_R	9	21965253	21969293	+	MDIS1-interacting receptor like kinase 2	GO:0004672,GO:0004674,GO:0004712,GO:0005515,GO:0005524,GO:0005886,GO:0006468,GO:0009506,GO:0009755,GO:0010183,GO:0016021,GO:0090406,GO:0106310	-	-	-
gene-10953	gene-10953.1	NC_044912.1_R	9	22054129	22055187	+	MDIS1-interacting receptor like kinase 2	GO:0004672,GO:0004674,GO:0004712,GO:0005524,GO:0005886,GO:0006468,GO:0009506,GO:0009755,GO:0010183,GO:0016021,GO:0090406,GO:0106310	-	-	-
gene-10957	gene-10957.1	NC_044912.1_R	9	22131200	22133248	+	MDIS1-interacting receptor like kinase 2	GO:0004672,GO:0004674,GO:0004712,GO:0005515,GO:0005524,GO:0005886,GO:0006468,GO:0009506,GO:0009755,GO:0010183,GO:0016021,GO:0090406,GO:0106310	-	-	-
gene-10958	gene-10958.1	NC_044912.1_R	9	22193048	22196107	+	MDIS1-interacting receptor like kinase 2	GO:0004672,GO:0004674,GO:0004712,GO:0005515,GO:0005524,GO:0005886,GO:0006468,GO:0009506,GO:0009755,GO:0010183,GO:0016021,GO:0090406,GO:0106310	-	-	-
gene-10960	gene-10960.1	NC_044912.1_R	9	22241529	22245017	+	MDIS1-interacting receptor like kinase 2	GO:0004672,GO:0004674,GO:0004712,GO:0005515,GO:0005524,GO:0005886,GO:0006468,GO:0009506,GO:0009755,GO:0010183,GO:0016021,GO:0090406,GO:0106310	-	-	-
gene-10962	gene-10962.1	NC_044912.1_R	9	22405331	22408872	+	MDIS1-interacting receptor like kinase 2	GO:0004672,GO:0004674,GO:0004712,GO:0005515,GO:0005524,GO:0005886,GO:0006468,GO:0009506,GO:0009755,GO:0010183,GO:0016021,GO:0090406,GO:0106310	-	-	-
gene-10963	gene-10963.1	NC_044912.1_R	9	22589372	22592648	+	MDIS1-interacting receptor like kinase 2	GO:0004672,GO:0004674,GO:0004712,GO:0005515,GO:0005524,GO:0005886,GO:0006468,GO:0009506,GO:0009755,GO:0010183,GO:0016021,GO:0090406,GO:0106310	-	-	-
gene-11141	gene-11141.1	NC_044912.1_R	9	26615050	26616689	+	MDIS1-interacting receptor like kinase 2	GO:0004672,GO:0004674,GO:0004712,GO:0005515,GO:0005524,GO:0005886,GO:0006468,GO:0009506,GO:0009755,GO:0010183,GO:0016021,GO:0090406,GO:0106310	-	-	-
gene-11143	gene-11143.1	NC_044912.1_R	9	26723441	26726915	-	MDIS1-interacting receptor like kinase 2	GO:0004672,GO:0004674,GO:0004712,GO:0005515,GO:0005524,GO:0005886,GO:0006468,GO:0009506,GO:0009755,GO:0010183,GO:0016021,GO:0090406,GO:0106310	-	-	-
gene-11146	gene-11146.1	NC_044912.1_R	9	26794699	26795565	-	MDIS1-interacting receptor like kinase 2	GO:0004672,GO:0004674,GO:0004712,GO:0005524,GO:0005886,GO:0006468,GO:0009506,GO:0009755,GO:0010183,GO:0016021,GO:0090406,GO:0106310	-	-	-
gene-11148	gene-11148.1	NC_044912.1_R	9	26802010	26805379	-	MDIS1-interacting receptor like kinase 2	GO:0004672,GO:0004674,GO:0004712,GO:0005515,GO:0005524,GO:0005886,GO:0006468,GO:0009506,GO:0009755,GO:0010183,GO:0016021,GO:0090406,GO:0106310	-	-	-
gene-11149	gene-11149.1	NC_044912.1_R	9	26894098	26895552	-	MDIS1-interacting receptor like kinase 2	GO:0004672,GO:0004674,GO:0004712,GO:0005524,GO:0005886,GO:0006468,GO:0009506,GO:0009755,GO:0010183,GO:0016021,GO:0090406,GO:0106310	-	-	-
gene-11375	gene-11375.1	NC_044912.1_R	9	32184271	32187553	-	MDIS1-interacting receptor like kinase 2	GO:0004672,GO:0004674,GO:0004712,GO:0005515,GO:0005524,GO:0005886,GO:0006468,GO:0009506,GO:0009755,GO:0010183,GO:0016021,GO:0090406,GO:0106310	-	-	-
gene-11380	gene-11380.1	NC_044912.1_R	9	32337712	32342102	-	MDIS1-interacting receptor like kinase 2	GO:0004672,GO:0004674,GO:0004712,GO:0005515,GO:0005524,GO:0005886,GO:0006468,GO:0009506,GO:0009755,GO:0010183,GO:0016021,GO:0090406,GO:0106310	-	-	-
gene-11381	gene-11381.1	NC_044912.1_R	9	32355616	32357629	-	MDIS1-interacting receptor like kinase 2	GO:0004672,GO:0004674,GO:0004712,GO:0005515,GO:0005524,GO:0005886,GO:0006468,GO:0009506,GO:0009755,GO:0010183,GO:0016021,GO:0090406,GO:0106310	-	-	-
gene-12318	gene-12318.1	NC_044912.1_R	9	53954296	53957710	+	MDIS1-interacting receptor like kinase 2	GO:0004672,GO:0004674,GO:0004712,GO:0005515,GO:0005524,GO:0005886,GO:0006468,GO:0009506,GO:0009755,GO:0010183,GO:0016021,GO:0090406,GO:0106310	-	-	-
gene-38958	gene-38958.1	NC_044915.1_R	12	35765145	35768347	-	MDIS1-interacting receptor like kinase 2	GO:0004672,GO:0004674,GO:0004712,GO:0005515,GO:0005524,GO:0005886,GO:0006468,GO:0009506,GO:0009755,GO:0010183,GO:0016021,GO:0090406,GO:0106310	-	-	-
gene-39102	gene-39102.1	NC_044915.1_R	12	38050622	38050975	-	MDIS1-interacting receptor like kinase 2	GO:0004672,GO:0004674,GO:0004712,GO:0005524,GO:0005886,GO:0006468,GO:0009506,GO:0009755,GO:0010183,GO:0016021,GO:0090406,GO:0106310	-	-	-
gene-39103	gene-39103.1	NC_044915.1_R	12	38051158	38051638	-	MDIS1-interacting receptor like kinase 2	GO:0004672,GO:0004674,GO:0004712,GO:0005524,GO:0005886,GO:0006468,GO:0009506,GO:0009755,GO:0010183,GO:0016021,GO:0090406,GO:0106310	-	-	-
gene-39105	gene-39105.1	NC_044915.1_R	12	38067949	38068964	-	MDIS1-interacting receptor like kinase 2	GO:0004672,GO:0004674,GO:0004712,GO:0005524,GO:0005886,GO:0006468,GO:0009506,GO:0009755,GO:0010183,GO:0016021,GO:0090406,GO:0106310	-	-	-
gene-39107	gene-39107.1	NC_044915.1_R	12	38102665	38105875	-	MDIS1-interacting receptor like kinase 2	GO:0004672,GO:0004674,GO:0004712,GO:0005515,GO:0005524,GO:0005886,GO:0006468,GO:0009506,GO:0009755,GO:0010183,GO:0016021,GO:0090406,GO:0106310	-	-	-
gene-39111	gene-39111.1	NC_044915.1_R	12	38143548	38146763	-	MDIS1-interacting receptor like kinase 2	GO:0004672,GO:0004674,GO:0004712,GO:0005515,GO:0005524,GO:0005886,GO:0006468,GO:0009506,GO:0009755,GO:0010183,GO:0016021,GO:0090406,GO:0106310	-	-	-
gene-19532	gene-19532.1	NC_044908.1_R	5	36253022	36253597	+	Mediator of RNA polymerase II transcription subunit 15a	GO:0003713,GO:0005634,GO:0009751,GO:0016592,GO:0031490,GO:0045723	-	-	-
gene-19553	gene-19553.1	NC_044908.1_R	5	36791957	36800072	+	Mediator of RNA polymerase II transcription subunit 15a	GO:0003713,GO:0005634,GO:0009751,GO:0016592,GO:0031490,GO:0045723	-	-	-
gene-6642	gene-6642.1	Chr0_RagTag	0	3758676	3760825	-	Meiotic recombination protein SPO11-1	GO:0000228,GO:0000706,GO:0000724,GO:0003677,GO:0003918,GO:0005524,GO:0005634,GO:0007129,GO:0007131,GO:0016787,GO:0042138,GO:0046872,GO:0051026	-	-	-
gene-6645	gene-6645.1	Chr0_RagTag	0	3775141	3780220	-	Meiotic recombination protein SPO11-1	GO:0000228,GO:0000706,GO:0000724,GO:0003677,GO:0003918,GO:0005524,GO:0005634,GO:0007129,GO:0007131,GO:0016787,GO:0042138,GO:0046872,GO:0051026	-	-	-
gene-6646	gene-6646.1	Chr0_RagTag	0	3796033	3801032	-	Meiotic recombination protein SPO11-1	GO:0000228,GO:0000706,GO:0000724,GO:0003677,GO:0003824,GO:0003918,GO:0005524,GO:0005634,GO:0005694,GO:0006259,GO:0007129,GO:0007131,GO:0016787,GO:0042138,GO:0046872,GO:0051026	-	-	-
gene-4690	gene-4690.1	NC_044909.1_R	6	21887420	21888732	+	Membrane protein PM19L	GO:0016021	-	-	-
gene-4691	gene-4691.1	NC_044909.1_R	6	21918235	21918783	+	Membrane protein PM19L	GO:0016021	-	-	-
gene-36245	gene-36245.1	NC_044905.1_R	2	92609721	92622385	+	Membrane-associated progesterone-binding protein 4	GO:0005496,GO:0012505,GO:0016020,GO:0016021	-	-	-
gene-36247	gene-36247.1	NC_044905.1_R	2	92621695	92622422	+	Membrane-associated progesterone-binding protein 4	GO:0005496,GO:0012505,GO:0016020,GO:0016021	-	-	-
gene-32198	gene-32198.1	NC_044905.1_R	2	7189355	7196817	-	Metallophos domain-containing protein	GO:0016787	-	-	-
gene-32199	gene-32199.1	NC_044905.1_R	2	7231827	7244843	-	Metallophos domain-containing protein	GO:0016787	-	-	-
gene-32206	gene-32206.1	NC_044905.1_R	2	7332724	7345644	-	Metallophos domain-containing protein	GO:0016787	-	-	-
gene-37219	gene-37219.1	NC_044915.1_R	12	3691250	3696778	-	Methionyl-tRNA formyltransferase	GO:0004479,GO:0009058,GO:0016742	-	-	-
gene-38983	gene-38983.1	NC_044915.1_R	12	36115700	36124502	-	Methyl-CpG-binding domain-containing protein 8	GO:0003677,GO:0005634,GO:0008327	-	-	-
gene-38984	gene-38984.1	NC_044915.1_R	12	36123304	36124374	-	Methyl-CpG-binding domain-containing protein 8	GO:0003677,GO:0005634,GO:0008327	-	-	-
gene-31443	gene-31443.1	NC_044910.1_R	7	48471584	48471908	-	Methylenetetrahydrofolate reductase 1	GO:0004489,GO:0005829,GO:0009086,GO:0035999,GO:0071949,GO:0106312,GO:0106313	-	-	-
gene-25012	gene-25012.1	NC_044907.1_R	4	76066328	76085324	+	Methyltransferase-like protein 25B	GO:0000179,GO:0016021	-	-	-
gene-25013	gene-25013.1	NC_044907.1_R	4	76081959	76085351	+	Methyltransferase-like protein 25B	GO:0000179,GO:0016021	-	-	-
gene-25156	gene-25156.1	NC_044907.1_R	4	79905628	79910256	-	Microfibrillar-associated protein 1	GO:0000398,GO:0005634,GO:0005684,GO:0071005	-	-	-
gene-13888	gene-13888.1	NC_044914.1_R	11	29401261	29405040	-	Micronuclear linker histone-gamma like	-	-	-	-
gene-34791	gene-34791.1	NC_044905.1_R	2	61965289	61967167	+	Microsomal glutathione S-transferase 3	-	-	-	-
gene-17182	gene-17182.1	NC_044913.1_R	10	42374359	42380159	+	Midasin	GO:0000027,GO:0000055,GO:0005524,GO:0005634,GO:0005654,GO:0005730,GO:0005737,GO:0006364,GO:0009506,GO:0009553,GO:0009738,GO:0009941,GO:0016887,GO:0030687,GO:0048638	-	-	-
gene-20596	gene-20596.1	NC_044908.1_R	5	67405578	67406112	+	Mitochondrial inner membrane protease subunit 1	GO:0004252,GO:0005739,GO:0006465,GO:0006627,GO:0042720	-	-	-
gene-20611	gene-20611.1	NC_044908.1_R	5	67881486	67881995	+	Mitochondrial inner membrane protease subunit 1	GO:0004252,GO:0005739,GO:0006465,GO:0006627,GO:0042720	-	-	-
gene-6820	gene-6820.1	NC_044904.1_R	1	614019	617961	-	Mitochondrial intermembrane space import and assembly protein 40-like	-	-	-	-
gene-35088	gene-35088.1	NC_044905.1_R	2	69023271	69025384	+	Mitochondrial phosphate carrier protein 3, mitochondrial	GO:0000325,GO:0003729,GO:0005315,GO:0005739,GO:0009505,GO:0009651,GO:0031305,GO:0035435,GO:1990547	-	-	-
gene-2788	gene-2788.1	NC_044911.1_R	8	60925280	60930637	+	Mitochondrial substrate carrier family protein C	-	-	-	-
gene-18550	gene-18550.1	NC_044908.1_R	5	13377886	13379912	+	mitotic apparatus protein p62	-	-	-	-
gene-2284	gene-2284.1	NC_044911.1_R	8	52423347	52427894	+	MLO-like protein 1	GO:0005516,GO:0005886,GO:0006952,GO:0009607,GO:0016021	-	-	-
gene-37416	gene-37416.1	NC_044915.1_R	12	7917923	7920341	+	MLO-like protein 13	GO:0005516,GO:0006952,GO:0009607,GO:0016021	-	-	-
gene-18944	gene-18944.1	NC_044908.1_R	5	23183967	23188047	+	MMS19 nucleotide excision repair protein homolog	GO:0005634,GO:0016226,GO:0097361,GO:0097428	-	-	-
gene-36880	gene-36880.1	NC_044905.1_R	2	104062260	104062662	+	MOB kinase activator-like 1A	GO:0005737,GO:0005856,GO:0009524,GO:0046872	-	-	-
gene-18509	gene-18509.1	NC_044908.1_R	5	12085468	12085908	+	MOB kinase activator-like 1A	GO:0005737,GO:0005856,GO:0009524,GO:0046872	-	-	-
gene-17817	gene-17817.1	NC_044913.1_R	10	58382934	58386489	-	Mogroside IE synthase	GO:0008194,GO:0035251	-	-	-
gene-17818	gene-17818.1	NC_044913.1_R	10	58408453	58413900	-	Mogroside IE synthase	GO:0008194,GO:0035251	-	-	-
gene-17819	gene-17819.1	NC_044913.1_R	10	58417633	58422564	-	Mogroside IE synthase	GO:0008194,GO:0016758,GO:0035251	-	-	-
gene-17833	gene-17833.1	NC_044913.1_R	10	58597639	58601193	+	Mogroside IE synthase	GO:0008194,GO:0035251	-	-	-
gene-17834	gene-17834.1	NC_044913.1_R	10	58618479	58622463	+	Mogroside IE synthase	GO:0008194,GO:0035251	-	-	-
gene-17837	gene-17837.1	NC_044913.1_R	10	58637550	58643604	+	Mogroside IE synthase	GO:0008194,GO:0035251	-	-	-
gene-17839	gene-17839.1	NC_044913.1_R	10	58667318	58681942	+	Mogroside IE synthase	GO:0008194,GO:0035251	-	-	-
gene-17840	gene-17840.1	NC_044913.1_R	10	58695697	58697768	+	Mogroside IE synthase	GO:0008194,GO:0016758,GO:0035251	-	-	-
gene-17842	gene-17842.1	NC_044913.1_R	10	58741666	58743596	+	Mogroside IE synthase	GO:0008194,GO:0016758,GO:0035251	-	-	-
gene-17844	gene-17844.1	NC_044913.1_R	10	58774268	58777899	+	Mogroside IE synthase	GO:0008194,GO:0035251	-	-	-
gene-17845	gene-17845.1	NC_044913.1_R	10	58831935	58834349	+	Mogroside IE synthase	GO:0008194,GO:0035251	-	-	-
gene-17848	gene-17848.1	NC_044913.1_R	10	58869316	58871836	+	Mogroside IE synthase	GO:0008194,GO:0016758,GO:0035251	-	-	-
gene-17849	gene-17849.1	NC_044913.1_R	10	58875754	58878543	+	Mogroside IE synthase	GO:0008194,GO:0035251	-	-	-
gene-17851	gene-17851.1	NC_044913.1_R	10	58926904	58934297	+	Mogroside IE synthase	GO:0008194,GO:0035251	-	-	-
gene-17853	gene-17853.1	NC_044913.1_R	10	58939959	58942605	+	Mogroside IE synthase	GO:0008194,GO:0035251	-	-	-
gene-17854	gene-17854.1	NC_044913.1_R	10	58947314	58950136	+	Mogroside IE synthase	GO:0008194,GO:0035251	-	-	-
gene-17855	gene-17855.1	NC_044913.1_R	10	58953810	58955963	+	Mogroside IE synthase	GO:0008194,GO:0035251	-	-	-
gene-7365	gene-7365.1	NC_044904.1_R	1	8956471	8962558	-	Molybdopterin biosynthesis protein CNX1	GO:0005524,GO:0005737,GO:0005829,GO:0006777,GO:0008940,GO:0009734,GO:0010038,GO:0018315,GO:0030151,GO:0032324,GO:0061598,GO:0061599	-	-	-
gene-33002	gene-33002.1	NC_044905.1_R	2	19866457	19867098	-	Monoacylglycerol lipase ABHD6	-	-	-	-
gene-32622	gene-32622.1	NC_044905.1_R	2	13798791	13800039	-	Monocopper oxidase-like protein SKS1	GO:0005507,GO:0005829,GO:0005886,GO:0009506,GO:0016491,GO:0031225,GO:0046658,GO:0055114	-	-	-
gene-32618	gene-32618.1	NC_044905.1_R	2	13729634	13731710	-	Monocopper oxidase-like protein SKU5	GO:0000325,GO:0005507,GO:0005829,GO:0005886,GO:0009505,GO:0009506,GO:0009932,GO:0016491,GO:0031225,GO:0046658,GO:0048046,GO:0055114	-	-	-
gene-26475	gene-26475.1	NC_044906.1_R	3	14049481	14052609	-	Monocopper oxidase-like protein SKU5	GO:0000325,GO:0005507,GO:0005829,GO:0005886,GO:0009505,GO:0009506,GO:0009932,GO:0016491,GO:0031225,GO:0046658,GO:0048046,GO:0055114	-	-	-
gene-26484	gene-26484.1	NC_044906.1_R	3	14284128	14286865	-	Monocopper oxidase-like protein SKU5	GO:0000325,GO:0005507,GO:0005829,GO:0005886,GO:0009505,GO:0009506,GO:0009932,GO:0016491,GO:0031225,GO:0046658,GO:0048046,GO:0055114	-	-	-
gene-26495	gene-26495.1	NC_044906.1_R	3	14402764	14411623	-	Monocopper oxidase-like protein SKU5	GO:0000325,GO:0005507,GO:0005829,GO:0005886,GO:0009505,GO:0009506,GO:0009932,GO:0016491,GO:0031225,GO:0046658,GO:0048046,GO:0055114	-	-	-
gene-12107	gene-12107.1	NC_044912.1_R	9	48735068	48748140	+	Monocopper oxidase-like protein SKU5	GO:0000325,GO:0005507,GO:0005829,GO:0005886,GO:0009505,GO:0009506,GO:0009932,GO:0016491,GO:0031225,GO:0046658,GO:0048046,GO:0055114	-	-	-
gene-30307	gene-30307.1	NC_044910.1_R	7	29202608	29204176	-	Mono-functional DNA-alkylating methyl methanesulfonate N-term	-	-	-	-
gene-18931	gene-18931.1	NC_044908.1_R	5	22925768	22931503	-	Monooxygenase 2	GO:0002239,GO:0004497,GO:0005886,GO:0071949	-	-	-
gene-14988	gene-14988.1	NC_044914.1_R	11	55208785	55213922	-	Monooxygenase 2	GO:0002239,GO:0004497,GO:0005886,GO:0071949	-	-	-
gene-14989	gene-14989.1	NC_044914.1_R	11	55217836	55222941	-	Monooxygenase 2	GO:0002239,GO:0004497,GO:0005886,GO:0071949	-	-	-
gene-14991	gene-14991.1	NC_044914.1_R	11	55235524	55242452	-	Monooxygenase 2	GO:0002239,GO:0004497,GO:0005886,GO:0071949	-	-	-
gene-14992	gene-14992.1	NC_044914.1_R	11	55275056	55279605	-	Monooxygenase 2	GO:0002239,GO:0004497,GO:0005886,GO:0071949	-	-	-
gene-14994	gene-14994.1	NC_044914.1_R	11	55337943	55343367	-	Monooxygenase 2	GO:0002239,GO:0004497,GO:0005886,GO:0071949	-	-	-
gene-14995	gene-14995.1	NC_044914.1_R	11	55361069	55365154	-	Monooxygenase 2	GO:0002239,GO:0004497,GO:0005886,GO:0071949	-	-	-
gene-14997	gene-14997.1	NC_044914.1_R	11	55389429	55394856	-	Monooxygenase 2	GO:0002239,GO:0004497,GO:0005886,GO:0071949	-	-	-
gene-15001	gene-15001.1	NC_044914.1_R	11	55445960	55451521	-	Monooxygenase 2	GO:0002239,GO:0004497,GO:0005886,GO:0071949	-	-	-
gene-14993	gene-14993.1	NC_044914.1_R	11	55294740	55302506	-	Monooxygenase 3	GO:0004497,GO:0071949	-	-	-
gene-14477	gene-14477.1	NC_044914.1_R	11	43525720	43526262	+	mTERF	GO:0003690,GO:0006355	-	-	-
gene-8654	gene-8654.1	NC_044904.1_R	1	31952643	31953691	-	MULE domain-containing protein	GO:0008270	-	-	-
gene-25823	gene-25823.1	NC_044906.1_R	3	2001624	2002415	-	MULE domain-containing protein	-	-	-	-
gene-27403	gene-27403.1	NC_044906.1_R	3	35741172	35742430	-	MULE domain-containing protein	GO:0003677,GO:0004803,GO:0006313	-	-	-
gene-24861	gene-24861.1	NC_044907.1_R	4	72758438	72760363	-	MULE domain-containing protein	GO:0008270	-	-	-
gene-1484	gene-1484.1	NC_044911.1_R	8	35081510	35083078	-	MULE domain-containing protein	-	-	-	-
gene-2698	gene-2698.1	NC_044911.1_R	8	59389960	59391219	-	MULE domain-containing protein	GO:0003677,GO:0004803,GO:0006313,GO:0008270	-	-	-
gene-14666	gene-14666.1	NC_044914.1_R	11	46903942	46904758	-	MULE domain-containing protein	-	-	-	-
gene-340	gene-340.1	NC_044911.1_R	8	6527377	6528321	+	MULE transposase domain	-	-	-	-
gene-4939	gene-4939.1	NC_044909.1_R	6	29399324	29404565	+	Multiple RNA-binding domain-containing protein 1	GO:0003676,GO:0005634,GO:0005730,GO:0006364,GO:0019843	-	-	-
gene-20919	gene-20919.1	NC_044908.1_R	5	74327850	74332527	-	Myb/SANT-like DNA-binding domain	-	-	-	-
gene-25341	gene-25341.1	NC_044907.1_R	4	85464028	85465136	+	MYB-like transcription factor EOBII	GO:0000976,GO:0003700,GO:0005634,GO:0006355,GO:0007623,GO:0009505,GO:0009909,GO:0010468,GO:0010597,GO:0043565,GO:0080187,GO:1903338,GO:2000762	-	-	-
gene-32994	gene-32994.1	NC_044905.1_R	2	19725815	19729718	+	Myosin-15	GO:0000146,GO:0003774,GO:0005516,GO:0005524,GO:0005737,GO:0007015,GO:0007097,GO:0015629,GO:0016459,GO:0030048,GO:0030050,GO:0031965,GO:0031982,GO:0051015,GO:2000769	-	-	-
gene-4723	gene-4723.1	NC_044909.1_R	6	22457481	22474053	+	Myosin-8	GO:0000146,GO:0003774,GO:0005515,GO:0005516,GO:0005524,GO:0005737,GO:0007015,GO:0015629,GO:0016459,GO:0030048,GO:0030050,GO:0031982,GO:0048767,GO:0051015	-	-	-
gene-8681	gene-8681.1	NC_044904.1_R	1	32675821	32680735	+	NAC domain containing protein 50	GO:0000976,GO:0003677,GO:0005634,GO:0006355,GO:0009908,GO:0034720,GO:0043565,GO:0045892,GO:0048573,GO:0060966	-	-	-
gene-157	gene-157.1	NC_044911.1_R	8	2881224	2886733	+	NAC domain containing protein 50	GO:0000976,GO:0003677,GO:0005634,GO:0006355,GO:0009908,GO:0034720,GO:0043565,GO:0045892,GO:0048573,GO:0060966	-	-	-
gene-2587	gene-2587.1	NC_044911.1_R	8	57471950	57483960	-	NAC domain containing protein 50	GO:0000976,GO:0003677,GO:0005634,GO:0006355,GO:0009908,GO:0034720,GO:0043565,GO:0045892,GO:0048573,GO:0060966	-	-	-
gene-2588	gene-2588.1	NC_044911.1_R	8	57479961	57483970	-	NAC domain containing protein 50	GO:0000976,GO:0003677,GO:0005634,GO:0006355,GO:0009908,GO:0034720,GO:0043565,GO:0045892,GO:0048573,GO:0060966	-	-	-
gene-9603	gene-9603.1	NC_044904.1_R	1	60244425	60247885	+	NAC domain containing protein 52	GO:0000976,GO:0002237,GO:0003677,GO:0003700,GO:0005634,GO:0005730,GO:0006351,GO:0006355,GO:0006952,GO:0009555,GO:0009908,GO:0010228,GO:0010267,GO:0016441,GO:0034720,GO:0043565,GO:0045892,GO:0048573,GO:0060966	-	-	-
gene-34523	gene-34523.1	NC_044905.1_R	2	56392489	56410467	+	Nac domain-containing protein	-	-	-	-
gene-25014	gene-25014.1	NC_044907.1_R	4	76099101	76104434	+	NAC domain-containing protein 21/22	GO:0003677,GO:0003700,GO:0005634,GO:0006355,GO:0009734,GO:0048527	-	-	-
gene-18812	gene-18812.1	NC_044908.1_R	5	19600572	19601024	+	NAC domain-containing protein 21/22	GO:0003677,GO:0003700,GO:0005634,GO:0006355,GO:0009734,GO:0048527	-	-	-
gene-1319	gene-1319.1	NC_044911.1_R	8	31120382	31122318	-	NAC domain-containing protein 21/22	GO:0003677,GO:0003700,GO:0005634,GO:0006355,GO:0009734,GO:0048527	-	-	-
gene-33836	gene-33836.1	NC_044905.1_R	2	38142527	38144306	-	NAC domain-containing protein 30	GO:0000976,GO:0003677,GO:0003700,GO:0005634,GO:0006355,GO:0009620,GO:0009733,GO:0009735,GO:0009737,GO:0009741,GO:0010089,GO:0010628,GO:0042802,GO:0042803,GO:0043565,GO:0045491,GO:0045893,GO:0046982,GO:0048759,GO:0050832,GO:0071365,GO:0071555,GO:0090059	-	-	-
gene-33838	gene-33838.1	NC_044905.1_R	2	38201948	38205565	-	NAC domain-containing protein 30	GO:0000976,GO:0003677,GO:0003700,GO:0005634,GO:0006355,GO:0009620,GO:0009733,GO:0009735,GO:0009737,GO:0009741,GO:0010089,GO:0010628,GO:0042802,GO:0042803,GO:0043565,GO:0045491,GO:0045893,GO:0046982,GO:0048759,GO:0050832,GO:0071365,GO:0071555,GO:0090059	-	-	-
gene-33839	gene-33839.1	NC_044905.1_R	2	38203305	38204052	-	NAC domain-containing protein 30	GO:0000976,GO:0003677,GO:0003700,GO:0005634,GO:0006355,GO:0009620,GO:0009733,GO:0009735,GO:0009737,GO:0009741,GO:0010089,GO:0010628,GO:0042802,GO:0042803,GO:0043565,GO:0045491,GO:0045893,GO:0046982,GO:0048759,GO:0050832,GO:0071365,GO:0071555,GO:0090059	-	-	-
gene-30082	gene-30082.1	NC_044910.1_R	7	23143144	23144106	-	NAC transcription factor 47	GO:0000976,GO:0003700,GO:0005634,GO:0009413,GO:0009793,GO:0010365	-	-	-
gene-30083	gene-30083.1	NC_044910.1_R	7	23188086	23190768	-	NAC transcription factor 47	GO:0000976,GO:0003677,GO:0003700,GO:0005634,GO:0006355,GO:0009413,GO:0009793,GO:0010365	-	-	-
gene-25287	gene-25287.1	NC_044907.1_R	4	84117501	84117785	+	NAD(P)H-quinone oxidoreductase subunit T, chloroplastic	GO:0009507,GO:0009535,GO:0010598,GO:0016021,GO:0048038	-	-	-
gene-25292	gene-25292.1	NC_044907.1_R	4	84188800	84189084	+	NAD(P)H-quinone oxidoreductase subunit T, chloroplastic	GO:0009507,GO:0009535,GO:0010598,GO:0016021,GO:0048038	-	-	-
gene-18725	gene-18725.1	NC_044908.1_R	5	17679742	17680828	-	NADH dehydrogenase [ubiquinone] iron-sulfur protein 7, mitochondrial	GO:0005739,GO:0005747,GO:0005886,GO:0008137,GO:0008270,GO:0009060,GO:0015990,GO:0032981,GO:0048038,GO:0051539	-	-	-
gene-18730	gene-18730.1	NC_044908.1_R	5	17744739	17748117	-	NADH dehydrogenase [ubiquinone] iron-sulfur protein 7, mitochondrial	GO:0005739,GO:0005747,GO:0005886,GO:0008137,GO:0008270,GO:0009060,GO:0015990,GO:0032981,GO:0048038,GO:0051536,GO:0051539,GO:0055114	-	-	-
gene-15037	gene-15037.1	NC_044914.1_R	11	56029969	56030235	+	NADH dehydrogenase [ubiquinone] iron-sulfur protein 7, mitochondrial	GO:0005739,GO:0005747,GO:0005886,GO:0008137,GO:0008270,GO:0009060,GO:0015990,GO:0032981,GO:0048038,GO:0051539	-	-	-
gene-17233	gene-17233.1	NC_044913.1_R	10	43530350	43532894	-	NADH-ubiquinone oxidoreductase chain 4	GO:0008137,GO:0016021,GO:0031966,GO:0042773,GO:0070469	-	-	-
gene-28090	gene-28090.1	NC_044906.1_R	3	54000425	54002893	+	NADH-ubiquinone reductase complex 1 MLRQ subunit	-	-	-	-
gene-28095	gene-28095.1	NC_044906.1_R	3	54079736	54083013	+	NADH-ubiquinone reductase complex 1 MLRQ subunit	-	-	-	-
gene-15963	gene-15963.1	NC_044913.1_R	10	13539725	13542707	-	NADH-ubiquinone reductase complex 1 MLRQ subunit	-	-	-	-
gene-38443	gene-38443.1	NC_044915.1_R	12	26895323	26895734	-	N-alpha-acetyltransferase 50-like protein	-	-	-	-
gene-33182	gene-33182.1	NC_044905.1_R	2	23791895	23805180	+	neurochondrin isoform X1	-	-	-	-
gene-33184	gene-33184.1	NC_044905.1_R	2	23850547	23859907	+	neurochondrin-like isoform X1	-	-	-	-
gene-1183	gene-1183.1	NC_044911.1_R	8	26301489	26310625	+	NHL domain-containing protein isoform 2	GO:0005515	-	-	-
gene-1184	gene-1184.1	NC_044911.1_R	8	26308796	26310245	+	NHL domain-containing protein isoform 3	-	-	-	-
gene-4917	gene-4917.1	NC_044909.1_R	6	28928108	28965296	-	NHL repeat-containing protein 2	GO:0005829	-	-	-
gene-4918	gene-4918.1	NC_044909.1_R	6	28935229	28951752	-	NHL repeat-containing protein 2	GO:0005829	-	-	-
gene-34557	gene-34557.1	NC_044905.1_R	2	57325566	57336434	-	Nicastrin	GO:0005887,GO:0007219,GO:0016485	-	-	-
gene-9899	gene-9899.1	NC_044912.1_R	9	4423452	4432186	-	NO-associated protein 1, chloroplastic/mitochondrial	GO:0003924,GO:0005525,GO:0005739,GO:0006809,GO:0006979,GO:0009507,GO:0009651,GO:0009657,GO:0010027,GO:0010193,GO:0010322,GO:0016491,GO:0048366,GO:0051246	-	-	-
gene-9901	gene-9901.1	NC_044912.1_R	9	4446054	4454148	-	NO-associated protein 1, chloroplastic/mitochondrial	GO:0003924,GO:0005525,GO:0005739,GO:0006809,GO:0006979,GO:0009507,GO:0009651,GO:0009657,GO:0010027,GO:0010193,GO:0010322,GO:0016491,GO:0048366,GO:0051246	-	-	-
gene-27466	gene-27466.1	NC_044906.1_R	3	37534306	37536407	-	Non-functional NADPH-dependent codeinone reductase 2	GO:0005829,GO:0047834	-	-	-
gene-5432	gene-5432.1	NC_044909.1_R	6	39992123	39992702	-	Non-functional pseudokinase ZED1	GO:0004672,GO:0005524,GO:0005634,GO:0005829,GO:0005886,GO:0006468,GO:0007166,GO:0009266,GO:0040008,GO:0050776,GO:0050829	-	-	-
gene-3802	gene-3802.1	NC_044909.1_R	6	5464196	5465346	-	Non-functional pseudokinase ZRK2	GO:0004672,GO:0005524,GO:0006468	-	-	-
gene-5434	gene-5434.1	NC_044909.1_R	6	39999029	39999760	-	Non-functional pseudokinase ZRK2	GO:0004672,GO:0005524,GO:0006468	-	-	-
gene-31396	gene-31396.1	NC_044910.1_R	7	47695175	47695525	+	Non-specific lipid-transfer protein 1	GO:0006869,GO:0008289	-	-	-
gene-30598	gene-30598.1	NC_044910.1_R	7	34613528	34614454	-	Non-specific lipid-transfer protein 3	GO:0006869,GO:0008289	-	-	-
gene-8015	gene-8015.1	NC_044904.1_R	1	19611173	19612421	+	Non-specific phospholipase C2	GO:0004629,GO:0005576,GO:0005794,GO:0009395,GO:0009507,GO:0042742,GO:0048229,GO:0048364	-	-	-
gene-16655	gene-16655.1	NC_044913.1_R	10	26336309	26337229	-	Non-specific serine/threonine protein kinase	GO:0030247	-	-	-
gene-35358	gene-35358.1	NC_044905.1_R	2	73504382	73506133	+	Noroxomaritidine synthase	GO:0004497,GO:0005506,GO:0005783,GO:0005789,GO:0009820,GO:0010025,GO:0016021,GO:0016705,GO:0020037,GO:0055114,GO:0080133	-	-	-
gene-15190	gene-15190.1	NC_044914.1_R	11	58655328	58668112	-	NPC intracellular cholesterol transporter 1	GO:0001618,GO:0004888,GO:0005576,GO:0005635,GO:0005764,GO:0005765,GO:0005783,GO:0005794,GO:0005887,GO:0006486,GO:0006897,GO:0006914,GO:0007041,GO:0007628,GO:0008203,GO:0008206,GO:0009410,GO:0010467,GO:0015248,GO:0015485,GO:0016020,GO:0016021,GO:0016242,GO:0030301,GO:0031579,GO:0031902,GO:0032367,GO:0033344,GO:0038023,GO:0042632,GO:0045121,GO:0046686,GO:0046718,GO:0048471,GO:0060548,GO:0070062,GO:…	-	-	-
gene-28767	gene-28767.1	NC_044906.1_R	3	67608144	67608446	-	NPL4-like protein 2	GO:0005634,GO:0005829,GO:0006511,GO:0031625,GO:0043130,GO:0043161	-	-	-
gene-19217	gene-19217.1	NC_044908.1_R	5	29160608	29164225	+	N-terminal acetyltransferase A complex auxiliary subunit NAA15	GO:0005515,GO:0005737,GO:0017196	-	-	-
gene-36679	gene-36679.1	NC_044905.1_R	2	100463306	100465899	-	Nuclear factor 1 A-type isoform 2	-	-	-	-
gene-24300	gene-24300.1	NC_044907.1_R	4	54103784	54110068	-	Nuclear factor 1 A-type isoform 2	-	-	-	-
gene-35373	gene-35373.1	NC_044905.1_R	2	73692383	73701875	-	Nuclear pore complex protein GP210	GO:0005635,GO:0005643,GO:0005783,GO:0015031,GO:0016021,GO:0031965,GO:0051028	-	-	-
gene-35374	gene-35374.1	NC_044905.1_R	2	73705676	73720139	-	Nuclear pore complex protein GP210	GO:0005635,GO:0005643,GO:0005783,GO:0015031,GO:0016021,GO:0031965,GO:0051028	-	-	-
gene-36083	gene-36083.1	NC_044905.1_R	2	89496096	89504541	+	Nuclear pore complex protein NUP1	GO:0005635,GO:0005643,GO:0005829,GO:0006997,GO:0015031,GO:0016973,GO:0034399,GO:0071763	-	-	-
gene-36084	gene-36084.1	NC_044905.1_R	2	89501211	89504442	+	nuclear pore complex protein NUP1	-	-	-	-
gene-3240	gene-3240.1	NC_044911.1_R	8	67199008	67199965	-	Nuclear pore complex protein NUP88	GO:0000055,GO:0000056,GO:0005635,GO:0005643,GO:0006406,GO:0006606,GO:0006611,GO:0009627,GO:0017056,GO:0045087	-	-	-
gene-21020	gene-21020.1	NC_044908.1_R	5	76282966	76284507	+	Nuclear transcription factor Y subunit gamma	-	-	-	-
gene-23475	gene-23475.1	NC_044907.1_R	4	33580047	33580710	+	Nuclear transport factor 2	GO:0003729,GO:0005634,GO:0005737,GO:0005829,GO:0009536,GO:0031047,GO:1990904	-	-	-
gene-19568	gene-19568.1	NC_044908.1_R	5	37507689	37508930	+	Nuclear transport factor 2	GO:0003729,GO:0005634,GO:0005737,GO:0005829,GO:0009536,GO:0031047,GO:1990904	-	-	-
gene-20977	gene-20977.1	NC_044908.1_R	5	75346755	75347051	-	Nuclear transport factor 2	GO:0005635,GO:0005637,GO:0005640,GO:0005654,GO:0005829,GO:0006606,GO:0006913,GO:0017056,GO:0031267,GO:0044613,GO:0051028	-	-	-
gene-31330	gene-31330.1	NC_044910.1_R	7	46327309	46329621	-	Nuclear transport factor 2	GO:0003729,GO:0005634,GO:0005737,GO:0005829,GO:0009536,GO:0031047,GO:1990904	-	-	-
gene-21253	gene-21253.1	NC_044908.1_R	5	80708092	80709999	-	Nuclear transport factor 2B	GO:0005634,GO:0005635,GO:0005737,GO:0006606,GO:0006913,GO:0044613	-	-	-
gene-5275	gene-5275.1	NC_044909.1_R	6	36978567	36988948	-	Nuclear-pore anchor like	-	-	-	-
gene-7166	gene-7166.1	NC_044904.1_R	1	5918164	5919716	+	Nuclease HARBI	GO:0003677,GO:0004803,GO:0006313,GO:0016788	-	-	-
gene-8147	gene-8147.1	NC_044904.1_R	1	21955580	21957184	+	Nuclease HARBI	GO:0003677,GO:0004803,GO:0006313,GO:0016788	-	-	-
gene-26998	gene-26998.1	NC_044906.1_R	3	25010481	25011519	+	Nuclease HARBI	GO:0003677,GO:0004803,GO:0006313,GO:0016788	-	-	-
gene-22494	gene-22494.1	NC_044907.1_R	4	12049444	12049882	-	Nuclease HARBI	-	-	-	-
gene-23950	gene-23950.1	NC_044907.1_R	4	45148938	45150326	-	Nuclease HARBI	GO:0003677,GO:0004803,GO:0006313,GO:0016788	-	-	-
gene-29773	gene-29773.1	NC_044910.1_R	7	15288944	15291523	+	Nuclease HARBI	GO:0003677,GO:0004803,GO:0006313,GO:0016788	-	-	-
gene-30524	gene-30524.1	NC_044910.1_R	7	33826884	33829482	+	Nuclease HARBI	-	-	-	-
gene-11565	gene-11565.1	NC_044912.1_R	9	36939227	36940849	-	Nuclease HARBI	-	-	-	-
gene-15813	gene-15813.1	NC_044913.1_R	10	9419374	9420808	-	Nuclease HARBI	GO:0003677,GO:0004803,GO:0006313,GO:0016788	-	-	-
gene-13924	gene-13924.1	NC_044914.1_R	11	30311217	30312195	-	Nuclease HARBI	GO:0003677,GO:0004803,GO:0006313,GO:0016788	-	-	-
gene-26068	gene-26068.1	NC_044906.1_R	3	6760866	6768275	+	Nucleolar GTPase	-	-	-	-
gene-18547	gene-18547.1	NC_044908.1_R	5	13327157	13330440	+	Nucleolin 1	-	-	-	-
gene-4577	gene-4577.1	NC_044909.1_R	6	19476329	19482019	+	Nucleotide-binding, alpha-beta plait	GO:0003676	-	-	-
gene-4578	gene-4578.1	NC_044909.1_R	6	19478475	19482026	+	Nucleotide-binding, alpha-beta plait	GO:0003676	-	-	-
gene-34854	gene-34854.1	NC_044905.1_R	2	63227224	63233600	+	O-fucosyltransferase 27	GO:0000138,GO:0005737,GO:0005768,GO:0005794,GO:0005802,GO:0006004,GO:0016021,GO:0016757	-	-	-
gene-1233	gene-1233.1	NC_044911.1_R	8	28638886	28644816	+	O-fucosyltransferase 27	GO:0000138,GO:0005737,GO:0005768,GO:0005794,GO:0005802,GO:0006004,GO:0016021,GO:0016757	-	-	-
gene-18074	gene-18074.1	NC_044908.1_R	5	635611	638540	-	O-fucosyltransferase 36	GO:0006004,GO:0016021,GO:0046922	-	-	-
gene-19993	gene-19993.1	NC_044908.1_R	5	53645929	53646995	+	Olee1-like protein	GO:0005615	-	-	-
gene-19994	gene-19994.1	NC_044908.1_R	5	53658841	53659655	+	Olee1-like protein	GO:0005615	-	-	-
gene-5348	gene-5348.1	NC_044909.1_R	6	38183844	38185007	+	Olee1-like protein	GO:0005615	-	-	-
gene-20900	gene-20900.1	NC_044908.1_R	5	73931096	73933005	-	Oligopeptide transporter 1	GO:0005887,GO:0015031,GO:0016020,GO:0035673,GO:0055085	-	-	-
gene-220	gene-220.1	NC_044911.1_R	8	4627011	4647540	+	Oligopeptide transporter 1	GO:0005887,GO:0015031,GO:0016020,GO:0035673,GO:0055085	-	-	-
gene-227	gene-227.1	NC_044911.1_R	8	4714128	4720054	-	Oligopeptide transporter 1	GO:0005887,GO:0015031,GO:0016020,GO:0035673,GO:0055085	-	-	-
gene-229	gene-229.1	NC_044911.1_R	8	4729840	4733546	-	Oligopeptide transporter 1	GO:0005887,GO:0015031,GO:0016020,GO:0035673,GO:0055085	-	-	-
gene-230	gene-230.1	NC_044911.1_R	8	4749727	4752428	-	Oligopeptide transporter 1	GO:0005887,GO:0015031,GO:0016020,GO:0035673,GO:0055085	-	-	-
gene-233	gene-233.1	NC_044911.1_R	8	4789067	4792963	-	Oligopeptide transporter 1	GO:0005887,GO:0015031,GO:0016020,GO:0035673,GO:0055085	-	-	-
gene-237	gene-237.1	NC_044911.1_R	8	4821752	4825572	-	Oligopeptide transporter 1	GO:0005887,GO:0015031,GO:0016020,GO:0035673,GO:0055085	-	-	-
gene-238	gene-238.1	NC_044911.1_R	8	4826554	4831534	-	Oligopeptide transporter 1	GO:0005887,GO:0015031,GO:0016020,GO:0035673,GO:0055085	-	-	-
gene-239	gene-239.1	NC_044911.1_R	8	4840894	4846047	-	Oligopeptide transporter 1	GO:0005887,GO:0015031,GO:0016020,GO:0035673,GO:0055085	-	-	-
gene-31758	gene-31758.1	NC_044905.1_R	2	531695	534851	-	Omega-amidase, chloroplastic	GO:0006107,GO:0006108,GO:0006528,GO:0006541,GO:0006807,GO:0008270,GO:0009507,GO:0009536,GO:0009570,GO:0050152	-	-	-
gene-18369	gene-18369.1	NC_044908.1_R	5	8397959	8400625	-	Omega-amidase, chloroplastic	GO:0006107,GO:0006108,GO:0006528,GO:0006541,GO:0006807,GO:0008270,GO:0009507,GO:0009536,GO:0009570,GO:0050152	-	-	-
gene-1853	gene-1853.1	NC_044911.1_R	8	43663037	43668879	+	OPA3-like protein	GO:0005737,GO:0005739,GO:0005741,GO:0006629,GO:0019216	-	-	-
gene-18415	gene-18415.1	NC_044908.1_R	5	9726804	9728044	+	Optic atrophy 3 protein (OPA3)	-	-	-	-
gene-13202	gene-13202.1	NC_044914.1_R	11	14028786	14032916	-	Organelle RRM domain-containing protein 6, chloroplastic	GO:0003676,GO:0003723,GO:0003729,GO:0006397,GO:0009507,GO:0016554,GO:1900871	-	-	-
gene-9559	gene-9559.1	NC_044904.1_R	1	58431429	58431644	-	Outer envelope membrane protein 7	GO:0009707,GO:0031359	-	-	-
gene-38089	gene-38089.1	NC_044915.1_R	12	21315698	21316261	-	Outer envelope membrane protein 7	GO:0009707,GO:0031359	-	-	-
gene-33779	gene-33779.1	NC_044905.1_R	2	36760022	36768891	+	Outer mitochondrial transmembrane helix translocase	GO:0005524,GO:0005741,GO:0005778,GO:0016021,GO:0016887,GO:0045211,GO:0140567,GO:0140570	-	-	-
gene-33784	gene-33784.1	NC_044905.1_R	2	36893964	36902858	+	Outer mitochondrial transmembrane helix translocase	GO:0005524,GO:0005741,GO:0005778,GO:0016021,GO:0016887,GO:0045211,GO:0140567,GO:0140570	-	-	-
gene-23346	gene-23346.1	NC_044907.1_R	4	30370223	30371715	+	Palmitoyl-protein thioesterase 1	GO:0002084,GO:0005764,GO:0006898,GO:0007005,GO:0008474,GO:0009791,GO:0016790,GO:0018991,GO:0043231,GO:0044257	-	-	-
gene-10504	gene-10504.1	NC_044912.1_R	9	13553457	13555041	+	PAR1 domain-containing protein	-	-	-	-
gene-10505	gene-10505.1	NC_044912.1_R	9	13572184	13573719	+	PAR1 domain-containing protein	-	-	-	-
gene-10507	gene-10507.1	NC_044912.1_R	9	13603842	13605368	+	PAR1 domain-containing protein	-	-	-	-
gene-10508	gene-10508.1	NC_044912.1_R	9	13649551	13651634	+	PAR1 domain-containing protein	-	-	-	-
gene-14118	gene-14118.1	NC_044914.1_R	11	35300700	35319629	+	Pathogenesis-related homeodomain protein	GO:0003677,GO:0005634,GO:0006355,GO:0006952,GO:0046872	-	-	-
gene-21822	gene-21822.1	NC_044908.1_R	5	93014920	93018295	+	Pathogen-related protein	GO:0006952,GO:0009607	-	-	-
gene-1226	gene-1226.1	NC_044911.1_R	8	28560412	28563506	+	Pathogen-related protein	GO:0006952,GO:0009607	-	-	-
gene-1243	gene-1243.1	NC_044911.1_R	8	28929345	28932465	-	Pathogen-related protein	GO:0006952,GO:0009607	-	-	-
gene-15739	gene-15739.1	NC_044913.1_R	10	7949578	7951737	-	PB1 domain-containing protein	GO:0005515	-	-	-
gene-15740	gene-15740.1	NC_044913.1_R	10	7989810	7990616	-	PB1 domain-containing protein	GO:0005515	-	-	-
gene-25021	gene-25021.1	NC_044907.1_R	4	76230019	76230516	-	Pentatricopeptide (PPR) repeat protein (Fragment)	-	-	-	-
gene-34754	gene-34754.1	NC_044905.1_R	2	61240622	61243122	-	Pentatricopeptide repeat-containing protein	-	-	-	-
gene-26117	gene-26117.1	NC_044906.1_R	3	7512419	7514023	-	Pentatricopeptide repeat-containing protein	-	-	-	-
gene-26179	gene-26179.1	NC_044906.1_R	3	8586422	8588429	+	Pentatricopeptide repeat-containing protein	-	-	-	-
gene-26480	gene-26480.1	NC_044906.1_R	3	14197701	14201650	-	Pentatricopeptide repeat-containing protein	-	-	-	-
gene-23823	gene-23823.1	NC_044907.1_R	4	41841410	41842946	-	Pentatricopeptide repeat-containing protein	-	-	-	-
gene-24786	gene-24786.1	NC_044907.1_R	4	70488070	70492031	+	Pentatricopeptide repeat-containing protein	-	-	-	-
gene-26083	gene-26083.1	NC_044906.1_R	3	6916409	6920186	-	Pentatricopeptide repeat-containing protein (Fragment)	-	-	-	-
gene-9000	gene-9000.1	NC_044904.1_R	1	39238008	39240434	-	Pentatricopeptide repeat-containing protein At1g03100, mitochondrial	GO:0005739	-	-	-
gene-11692	gene-11692.1	NC_044912.1_R	9	40359477	40361903	+	Pentatricopeptide repeat-containing protein At1g03100, mitochondrial	GO:0005739	-	-	-
gene-1942	gene-1942.1	NC_044911.1_R	8	45241673	45247400	-	Pentatricopeptide repeat-containing protein At1g05600	-	-	-	-
gene-13273	gene-13273.1	NC_044914.1_R	11	15752030	15753306	-	Pentatricopeptide repeat-containing protein At1g05600	-	-	-	-
gene-13276	gene-13276.1	NC_044914.1_R	11	15804329	15810427	-	Pentatricopeptide repeat-containing protein At1g05600	-	-	-	-
gene-980	gene-980.1	NC_044911.1_R	8	20301245	20302088	+	Pentatricopeptide repeat-containing protein At1g06143	GO:0003700	-	-	-
gene-11626	gene-11626.1	NC_044912.1_R	9	38941295	38943294	-	Pentatricopeptide repeat-containing protein At1g06143	GO:0003700	-	-	-
gene-11630	gene-11630.1	NC_044912.1_R	9	38994748	38996870	-	Pentatricopeptide repeat-containing protein At1g06143	GO:0003700	-	-	-
gene-17118	gene-17118.1	NC_044913.1_R	10	40663504	40666069	+	Pentatricopeptide repeat-containing protein At1g06143	GO:0003700	-	-	-
gene-17119	gene-17119.1	NC_044913.1_R	10	40686489	40687400	-	Pentatricopeptide repeat-containing protein At1g06143	GO:0003700	-	-	-
gene-34755	gene-34755.1	NC_044905.1_R	2	61252342	61253409	-	Pentatricopeptide repeat-containing protein At1g06580	-	-	-	-
gene-26468	gene-26468.1	NC_044906.1_R	3	13984245	13986350	-	Pentatricopeptide repeat-containing protein At1g06580	-	-	-	-
gene-22192	gene-22192.1	NC_044907.1_R	4	5332409	5334512	+	Pentatricopeptide repeat-containing protein At1g08070, chloroplastic	GO:0006397,GO:0008270,GO:0009507,GO:0031425	-	-	-
gene-26121	gene-26121.1	NC_044906.1_R	3	7564431	7567791	+	Pentatricopeptide repeat-containing protein At1g12300, mitochondrial	GO:0003723,GO:0005739,GO:0090615	-	-	-
gene-26422	gene-26422.1	NC_044906.1_R	3	13329550	13334196	+	Pentatricopeptide repeat-containing protein At1g12300, mitochondrial	GO:0003723,GO:0005525,GO:0005739,GO:0090615	-	-	-
gene-26496	gene-26496.1	NC_044906.1_R	3	14428974	14435208	-	Pentatricopeptide repeat-containing protein At1g12300, mitochondrial	GO:0003723,GO:0005739,GO:0090615	-	-	-
gene-26516	gene-26516.1	NC_044906.1_R	3	14822593	14824537	+	Pentatricopeptide repeat-containing protein At1g12300, mitochondrial	GO:0003723,GO:0005739,GO:0090615	-	-	-
gene-26581	gene-26581.1	NC_044906.1_R	3	16325779	16326624	-	Pentatricopeptide repeat-containing protein At1g12300, mitochondrial	GO:0003723,GO:0005739,GO:0090615	-	-	-
gene-26649	gene-26649.1	NC_044906.1_R	3	17400371	17408798	+	Pentatricopeptide repeat-containing protein At1g12300, mitochondrial	GO:0003723,GO:0005739,GO:0090615	-	-	-
gene-12387	gene-12387.1	NC_044912.1_R	9	55538030	55540225	+	Pentatricopeptide repeat-containing protein At1g12300, mitochondrial	GO:0003723,GO:0005739,GO:0090615	-	-	-
gene-6514	gene-6514.1	Chr0_RagTag	0	1157577	1160988	+	Pentatricopeptide repeat-containing protein At1g12775, mitochondrial	GO:0005739	-	-	-
gene-26144	gene-26144.1	NC_044906.1_R	3	8137694	8138708	-	Pentatricopeptide repeat-containing protein At1g12775, mitochondrial	GO:0005739	-	-	-
gene-26171	gene-26171.1	NC_044906.1_R	3	8491253	8493172	-	Pentatricopeptide repeat-containing protein At1g12775, mitochondrial	GO:0005739	-	-	-
gene-26182	gene-26182.1	NC_044906.1_R	3	8630416	8632281	+	Pentatricopeptide repeat-containing protein At1g12775, mitochondrial	GO:0005739	-	-	-
gene-26186	gene-26186.1	NC_044906.1_R	3	8666800	8668510	+	Pentatricopeptide repeat-containing protein At1g12775, mitochondrial	GO:0005739	-	-	-
gene-26440	gene-26440.1	NC_044906.1_R	3	13601365	13602154	+	Pentatricopeptide repeat-containing protein At1g12775, mitochondrial	GO:0005739	-	-	-
gene-26479	gene-26479.1	NC_044906.1_R	3	14144264	14147691	-	Pentatricopeptide repeat-containing protein At1g12775, mitochondrial	GO:0005739	-	-	-
gene-26486	gene-26486.1	NC_044906.1_R	3	14316621	14323319	-	Pentatricopeptide repeat-containing protein At1g12775, mitochondrial	GO:0005739	-	-	-
gene-26584	gene-26584.1	NC_044906.1_R	3	16354712	16356952	-	Pentatricopeptide repeat-containing protein At1g12775, mitochondrial	GO:0005739	-	-	-
gene-26592	gene-26592.1	NC_044906.1_R	3	16476928	16479109	-	Pentatricopeptide repeat-containing protein At1g12775, mitochondrial	GO:0005739	-	-	-
gene-12383	gene-12383.1	NC_044912.1_R	9	55467066	55473783	+	Pentatricopeptide repeat-containing protein At1g12775, mitochondrial	GO:0005515,GO:0005739	-	-	-
gene-20818	gene-20818.1	NC_044908.1_R	5	72143663	72163422	+	Pentatricopeptide repeat-containing protein At1g30610, chloroplastic	GO:0003729,GO:0009507,GO:0009658,GO:0009793,GO:0010239	-	-	-
gene-29748	gene-29748.1	NC_044910.1_R	7	14689415	14693556	-	Pentatricopeptide repeat-containing protein At1g30610, chloroplastic	GO:0003729,GO:0009507,GO:0009658,GO:0009793,GO:0010239	-	-	-
gene-29749	gene-29749.1	NC_044910.1_R	7	14698557	14706616	-	Pentatricopeptide repeat-containing protein At1g30610, chloroplastic	GO:0003729,GO:0009507,GO:0009658,GO:0009793,GO:0010239	-	-	-
gene-26188	gene-26188.1	NC_044906.1_R	3	8694214	8696022	+	Pentatricopeptide repeat-containing protein At1g62680, mitochondrial	GO:0005739	-	-	-
gene-26438	gene-26438.1	NC_044906.1_R	3	13585577	13587392	-	Pentatricopeptide repeat-containing protein At1g62914, mitochondrial	GO:0005739	-	-	-
gene-26123	gene-26123.1	NC_044906.1_R	3	7602651	7604136	+	Pentatricopeptide repeat-containing protein At1g63070, mitochondrial	GO:0005739	-	-	-
gene-26411	gene-26411.1	NC_044906.1_R	3	13237407	13239002	+	Pentatricopeptide repeat-containing protein At1g63070, mitochondrial	GO:0005739	-	-	-
gene-6770	gene-6770.1	Chr0_RagTag	0	5524122	5527907	+	Pentatricopeptide repeat-containing protein At1g63080, mitochondrial	GO:0005739	-	-	-
gene-26183	gene-26183.1	NC_044906.1_R	3	8651879	8653666	+	Pentatricopeptide repeat-containing protein At1g63080, mitochondrial	GO:0005739	-	-	-
gene-26417	gene-26417.1	NC_044906.1_R	3	13309949	13312351	+	Pentatricopeptide repeat-containing protein At1g64583, mitochondrial	GO:0005739	-	-	-
gene-34371	gene-34371.1	NC_044905.1_R	2	52853118	52854803	-	Pentatricopeptide repeat-containing protein At1g71460, chloroplastic	GO:0003723,GO:0003729,GO:0009451,GO:0009507,GO:0043231	-	-	-
gene-9767	gene-9767.1	NC_044912.1_R	9	2488475	2490920	-	Pentatricopeptide repeat-containing protein At1g71460, chloroplastic	GO:0003723,GO:0003729,GO:0009451,GO:0009507,GO:0043231	-	-	-
gene-32790	gene-32790.1	NC_044905.1_R	2	16346990	16358992	-	Pentatricopeptide repeat-containing protein At1g76280	-	-	-	-
gene-32791	gene-32791.1	NC_044905.1_R	2	16351016	16358972	-	Pentatricopeptide repeat-containing protein At1g76280	-	-	-	-
gene-28860	gene-28860.1	NC_044906.1_R	3	69200506	69203912	+	Pentatricopeptide repeat-containing protein At2g03380, mitochondrial	GO:0003723,GO:0005739,GO:0009451,GO:0043231	-	-	-
gene-23992	gene-23992.1	NC_044907.1_R	4	46341263	46343094	-	Pentatricopeptide repeat-containing protein At2g03380, mitochondrial	GO:0003723,GO:0005739,GO:0009451,GO:0043231	-	-	-
gene-24004	gene-24004.1	NC_044907.1_R	4	46530205	46533325	-	Pentatricopeptide repeat-containing protein At2g03380, mitochondrial	GO:0003723,GO:0005739,GO:0009451,GO:0043231	-	-	-
gene-15188	gene-15188.1	NC_044914.1_R	11	58630639	58636308	-	Pentatricopeptide repeat-containing protein At2g17140	-	-	-	-
gene-15194	gene-15194.1	NC_044914.1_R	11	58897670	58901249	-	Pentatricopeptide repeat-containing protein At2g17140	-	-	-	-
gene-22194	gene-22194.1	NC_044907.1_R	4	5356184	5357671	+	Pentatricopeptide repeat-containing protein At2g20540	GO:0005739,GO:0080156	-	-	-
gene-22191	gene-22191.1	NC_044907.1_R	4	5325552	5327170	+	Pentatricopeptide repeat-containing protein At2g29760, chloroplastic	GO:0003729,GO:0008270,GO:0009507,GO:0031425	-	-	-
gene-26412	gene-26412.1	NC_044906.1_R	3	13243235	13244985	+	Pentatricopeptide repeat-containing protein At3g22470, mitochondrial	GO:0005739	-	-	-
gene-6509	gene-6509.1	Chr0_RagTag	0	993422	995418	+	pentatricopeptide repeat-containing protein At3g22470, mitochondrial-like isoform X3	-	-	-	-
gene-24314	gene-24314.1	NC_044907.1_R	4	54572326	54575077	+	Pentatricopeptide repeat-containing protein At4g01400, mitochondrial	GO:0000373,GO:0000963,GO:0005739,GO:0005829,GO:0032981	-	-	-
gene-25238	gene-25238.1	NC_044907.1_R	4	82346723	82349726	+	Pentatricopeptide repeat-containing protein At4g13650	GO:0008270	-	-	-
gene-25240	gene-25240.1	NC_044907.1_R	4	82429730	82432878	+	Pentatricopeptide repeat-containing protein At4g13650	GO:0008270	-	-	-
gene-20972	gene-20972.1	NC_044908.1_R	5	75224973	75227528	-	Pentatricopeptide repeat-containing protein At4g16470	GO:0004797,GO:0005524	-	-	-
gene-11877	gene-11877.1	NC_044912.1_R	9	44449372	44456110	+	Pentatricopeptide repeat-containing protein At4g16470	GO:0004797,GO:0005524	-	-	-
gene-11885	gene-11885.1	NC_044912.1_R	9	44505242	44506953	+	Pentatricopeptide repeat-containing protein At4g16470	-	-	-	-
gene-11893	gene-11893.1	NC_044912.1_R	9	44572055	44573636	-	Pentatricopeptide repeat-containing protein At4g16470	-	-	-	-
gene-11896	gene-11896.1	NC_044912.1_R	9	44588883	44594560	-	Pentatricopeptide repeat-containing protein At4g16470	GO:0004797,GO:0005524	-	-	-
gene-35459	gene-35459.1	NC_044905.1_R	2	75411649	75414494	+	Pentatricopeptide repeat-containing protein At4g21065	GO:0008270	-	-	-
gene-35465	gene-35465.1	NC_044905.1_R	2	75531324	75533319	+	Pentatricopeptide repeat-containing protein At4g21065	GO:0008270	-	-	-
gene-37716	gene-37716.1	NC_044915.1_R	12	13721334	13723789	+	Pentatricopeptide repeat-containing protein At4g22760	GO:0003723,GO:0009451,GO:0043231	-	-	-
gene-38881	gene-38881.1	NC_044915.1_R	12	34475096	34477419	+	Pentatricopeptide repeat-containing protein At4g22760	GO:0003723,GO:0009451,GO:0043231	-	-	-
gene-23756	gene-23756.1	NC_044907.1_R	4	40029803	40031394	+	Pentatricopeptide repeat-containing protein At4g26800	-	-	-	-
gene-36992	gene-36992.1	NC_044915.1_R	12	192834	194582	+	Pentatricopeptide repeat-containing protein At4g26800	-	-	-	-
gene-26358	gene-26358.1	NC_044906.1_R	3	11910495	11911433	-	pentatricopeptide repeat-containing protein At4g38150-like	-	-	-	-
gene-26373	gene-26373.1	NC_044906.1_R	3	12240550	12241650	-	pentatricopeptide repeat-containing protein At4g38150-like	-	-	-	-
gene-22575	gene-22575.1	NC_044907.1_R	4	13577295	13579073	+	Pentatricopeptide repeat-containing protein At5g01110	-	-	-	-
gene-22668	gene-22668.1	NC_044907.1_R	4	15088077	15090314	+	Pentatricopeptide repeat-containing protein At5g01110	-	-	-	-
gene-22670	gene-22670.1	NC_044907.1_R	4	15104882	15109800	+	Pentatricopeptide repeat-containing protein At5g01110	-	-	-	-
gene-22731	gene-22731.1	NC_044907.1_R	4	15996670	16001142	-	Pentatricopeptide repeat-containing protein At5g01110	-	-	-	-
gene-31174	gene-31174.1	NC_044910.1_R	7	43486001	43510259	+	Pentatricopeptide repeat-containing protein At5g03800	GO:0005515,GO:0008270,GO:0009793,GO:0016567,GO:0019005,GO:0031146	-	-	-
gene-31175	gene-31175.1	NC_044910.1_R	7	43503789	43506876	+	Pentatricopeptide repeat-containing protein At5g03800	GO:0008270,GO:0009793	-	-	-
gene-31241	gene-31241.1	NC_044910.1_R	7	44689549	44693293	-	Pentatricopeptide repeat-containing protein At5g03800	GO:0008270,GO:0009793	-	-	-
gene-6767	gene-6767.1	Chr0_RagTag	0	5508844	5510655	+	Pentatricopeptide repeat-containing protein At5g16640, mitochondrial	GO:0005739	-	-	-
gene-26485	gene-26485.1	NC_044906.1_R	3	14292059	14292721	-	Pentatricopeptide repeat-containing protein At5g41170, mitochondrial	GO:0005739	-	-	-
gene-38882	gene-38882.1	NC_044915.1_R	12	34486966	34490173	+	Pentatricopeptide repeat-containing protein At5g44230	GO:0003723,GO:0008270,GO:0009451,GO:0043231	-	-	-
gene-553	gene-553.1	NC_044911.1_R	8	11049050	11051162	-	Pentatricopeptide repeat-containing protein At5g48730, chloroplastic	GO:0009507	-	-	-
gene-557	gene-557.1	NC_044911.1_R	8	11075718	11075897	-	Pentatricopeptide repeat-containing protein At5g48730, chloroplastic	GO:0009507	-	-	-
gene-12481	gene-12481.1	NC_044912.1_R	9	57537298	57543142	+	Pentatricopeptide repeat-containing protein At5g48730, chloroplastic	GO:0009507	-	-	-
gene-22205	gene-22205.1	NC_044907.1_R	4	5603541	5605160	+	Pentatricopeptide repeat-containing protein At5g48910	GO:0003729,GO:0008270,GO:0009451,GO:0009507	-	-	-
gene-30291	gene-30291.1	NC_044910.1_R	7	28834807	28835374	+	Peptidyl-prolyl cis-trans isomerase	GO:0000413,GO:0003755,GO:0005737,GO:0006457,GO:0061083	-	-	-
gene-19649	gene-19649.1	NC_044908.1_R	5	41331037	41332001	-	Peptidyl-prolyl cis-trans isomerase 1	GO:0000413,GO:0003755,GO:0005737,GO:0006457,GO:0016018	-	-	-
gene-12409	gene-12409.1	NC_044912.1_R	9	56158018	56158459	+	Peptidyl-prolyl cis-trans isomerase CYP28, chloroplastic	GO:0003755,GO:0009507,GO:0009536,GO:0031977	-	-	-
gene-6679	gene-6679.1	Chr0_RagTag	0	4218340	4222373	+	Peptidyl-prolyl cis-trans isomerase FKBP16-1, chloroplastic	GO:0003755,GO:0009414,GO:0009507,GO:0009543,GO:0009644,GO:0031647,GO:0031977	-	-	-
gene-175	gene-175.1	NC_044911.1_R	8	3287189	3290455	-	Peptidyl-prolyl cis-trans isomerase FKBP16-1, chloroplastic	GO:0003755,GO:0009414,GO:0009507,GO:0009543,GO:0009644,GO:0031647,GO:0031977	-	-	-
gene-16571	gene-16571.1	NC_044913.1_R	10	24532942	24535119	-	Peptidyl-tRNA hydrolase, chloroplastic	GO:0004045,GO:0009507,GO:0009570	-	-	-
gene-24537	gene-24537.1	NC_044907.1_R	4	63193289	63193742	-	Peroxidase	-	-	-	-
gene-7554	gene-7554.1	NC_044904.1_R	1	12238235	12240622	-	Peroxidase 53	GO:0002215,GO:0004601,GO:0005576,GO:0005794,GO:0006979,GO:0009908,GO:0020037,GO:0042744,GO:0046872,GO:0055114	-	-	-
gene-32482	gene-32482.1	NC_044905.1_R	2	11658827	11659574	-	Peroxidase 9	GO:0004601,GO:0005576,GO:0006979,GO:0020037,GO:0042744,GO:0046872,GO:0048658,GO:0055114	-	-	-
gene-32497	gene-32497.1	NC_044905.1_R	2	11960112	11963407	-	Peroxidase 9	GO:0004601,GO:0005576,GO:0006979,GO:0020037,GO:0042744,GO:0046872,GO:0048658,GO:0055114	-	-	-
gene-3693	gene-3693.1	NC_044909.1_R	6	3579458	3582366	-	Peroxiredoxin-2F, mitochondrial	GO:0004601,GO:0005737,GO:0005739,GO:0005759,GO:0005829,GO:0006979,GO:0008379,GO:0016209,GO:0016491,GO:0034599,GO:0042744,GO:0045454,GO:0055114	-	-	-
gene-3694	gene-3694.1	NC_044909.1_R	6	3590724	3592242	-	Peroxiredoxin-2F, mitochondrial	GO:0004601,GO:0005737,GO:0005739,GO:0005759,GO:0005829,GO:0006979,GO:0008379,GO:0016209,GO:0016491,GO:0034599,GO:0042744,GO:0045454,GO:0055114	-	-	-
gene-18212	gene-18212.1	NC_044908.1_R	5	3955251	3959642	+	Peroxisomal (S)-2-hydroxyacid oxidase GLO4	GO:0003973,GO:0005777,GO:0009854,GO:0010181,GO:0016491,GO:0042742,GO:0050665	-	-	-
gene-39118	gene-39118.1	NC_044915.1_R	12	38215307	38218826	+	Peroxisomal fatty acid beta-oxidation multifunctional protein	GO:0003729,GO:0003857,GO:0004165,GO:0004300,GO:0005777,GO:0005874,GO:0006631,GO:0006635,GO:0008017,GO:0008692,GO:0016491,GO:0016616,GO:0018812,GO:0055114,GO:0070403	-	-	-
gene-39117	gene-39117.1	NC_044915.1_R	12	38208545	38210783	+	Peroxisomal fatty acid beta-oxidation multifunctional protein AIM1	GO:0003857,GO:0004165,GO:0004300,GO:0005777,GO:0005886,GO:0006631,GO:0006635,GO:0008692,GO:0009505,GO:0009506,GO:0009695,GO:0009908,GO:0055114,GO:0070403	-	-	-
gene-3159	gene-3159.1	NC_044911.1_R	8	66082127	66090229	-	Peroxisomal nicotinamide adenine dinucleotide carrier	GO:0000325,GO:0005777,GO:0015297,GO:0016021,GO:0043132,GO:0044375,GO:0046861	-	-	-
gene-11872	gene-11872.1	NC_044912.1_R	9	44286066	44289795	+	PfkB domain-containing protein	-	-	-	-
gene-24080	gene-24080.1	NC_044907.1_R	4	48248782	48277074	-	PGG domain-containing protein	GO:0005515	-	-	-
gene-18382	gene-18382.1	NC_044908.1_R	5	8779685	8781367	+	PGG domain-containing protein	GO:0005515	-	-	-
gene-18397	gene-18397.1	NC_044908.1_R	5	9041600	9043958	-	PGG domain-containing protein	GO:0005515	-	-	-
gene-18400	gene-18400.1	NC_044908.1_R	5	9167836	9168645	-	PGG domain-containing protein	-	-	-	-
gene-18403	gene-18403.1	NC_044908.1_R	5	9235364	9236768	-	PGG domain-containing protein	-	-	-	-
gene-18408	gene-18408.1	NC_044908.1_R	5	9394549	9396440	-	PGG domain-containing protein	GO:0005515	-	-	-
gene-18409	gene-18409.1	NC_044908.1_R	5	9425626	9429156	-	PGG domain-containing protein	GO:0005515	-	-	-
gene-18411	gene-18411.1	NC_044908.1_R	5	9600332	9601857	-	PGG domain-containing protein	GO:0005515	-	-	-
gene-18474	gene-18474.1	NC_044908.1_R	5	11113832	11114512	+	PGG domain-containing protein	-	-	-	-
gene-18589	gene-18589.1	NC_044908.1_R	5	14456218	14457709	-	PGG domain-containing protein	GO:0005515	-	-	-
gene-36802	gene-36802.1	NC_044905.1_R	2	102388781	102391875	+	Phenazine biosynthesis-like domain-containing protein 1	GO:0003824,GO:0005737,GO:0009058,GO:0016853,GO:0030277,GO:0030512,GO:0042802,GO:0060392	-	-	-
gene-24126	gene-24126.1	NC_044907.1_R	4	49394638	49397548	+	Phenazine biosynthesis-like domain-containing protein 1	GO:0003824,GO:0005737,GO:0009058,GO:0016853,GO:0030277,GO:0030512,GO:0042802,GO:0060392	-	-	-
gene-38097	gene-38097.1	NC_044915.1_R	12	21445839	21448756	-	Phenazine biosynthesis-like domain-containing protein 1	GO:0003824,GO:0005737,GO:0009058,GO:0016853,GO:0030277,GO:0030512,GO:0042802,GO:0060392	-	-	-
gene-38100	gene-38100.1	NC_044915.1_R	12	21509560	21518849	-	Phenazine biosynthesis-like domain-containing protein 1	GO:0003824,GO:0005737,GO:0009058,GO:0016853,GO:0030277,GO:0030512,GO:0042802,GO:0060392	-	-	-
gene-38101	gene-38101.1	NC_044915.1_R	12	21515109	21518767	-	Phenazine biosynthesis-like domain-containing protein 1	GO:0003824,GO:0005737,GO:0009058,GO:0016853,GO:0030277,GO:0030512,GO:0042802,GO:0060392	-	-	-
gene-31435	gene-31435.1	NC_044910.1_R	7	48307299	48311001	-	Phenylalanine ammonia-lyase	GO:0005737,GO:0006559,GO:0009800,GO:0045548	-	-	-
gene-16483	gene-16483.1	NC_044913.1_R	10	22642328	22643243	+	Phenylalanine--tRNA ligase beta subunit, cytoplasmic	GO:0000287,GO:0003723,GO:0004826,GO:0005524,GO:0005739,GO:0005829,GO:0006432,GO:0009328	-	-	-
gene-16485	gene-16485.1	NC_044913.1_R	10	22652909	22657222	+	Phenylalanine--tRNA ligase beta subunit, cytoplasmic	GO:0000287,GO:0003723,GO:0004826,GO:0005524,GO:0005739,GO:0005829,GO:0006432,GO:0009328	-	-	-
gene-6471	gene-6471.1	Chr0_RagTag	0	309750	314373	+	Pheophytinase, chloroplastic	GO:0009507,GO:0009535,GO:0009570,GO:0015996,GO:0080124	-	-	-
gene-22478	gene-22478.1	NC_044907.1_R	4	11696071	11701739	-	Pheophytinase, chloroplastic	GO:0009507,GO:0009535,GO:0009570,GO:0015996,GO:0080124	-	-	-
gene-5983	gene-5983.1	NC_044909.1_R	6	49206493	49207727	+	Pheophytinase, chloroplastic	GO:0009507,GO:0009535,GO:0009570,GO:0015996,GO:0080124	-	-	-
gene-5986	gene-5986.1	NC_044909.1_R	6	49263896	49268700	+	Pheophytinase, chloroplastic	GO:0009507,GO:0009535,GO:0009570,GO:0015996,GO:0080124	-	-	-
gene-5988	gene-5988.1	NC_044909.1_R	6	49292748	49293342	+	Pheophytinase, chloroplastic	GO:0009507,GO:0009535,GO:0009570,GO:0015996,GO:0080124	-	-	-
gene-5989	gene-5989.1	NC_044909.1_R	6	49303362	49308173	+	Pheophytinase, chloroplastic	GO:0009507,GO:0009535,GO:0009570,GO:0015996,GO:0080124	-	-	-
gene-5991	gene-5991.1	NC_044909.1_R	6	49363580	49367791	+	Pheophytinase, chloroplastic	GO:0009507,GO:0009535,GO:0009570,GO:0015996,GO:0080124	-	-	-
gene-7114	gene-7114.1	NC_044904.1_R	1	5046936	5050839	+	Phorbol-ester/DAG-type domain-containing protein	-	-	-	-
gene-8183	gene-8183.1	NC_044904.1_R	1	22519919	22526961	+	Phorbol-ester/DAG-type domain-containing protein	-	-	-	-
gene-25945	gene-25945.1	NC_044906.1_R	3	4275985	4278743	-	Phorbol-ester/DAG-type domain-containing protein	-	-	-	-
gene-25953	gene-25953.1	NC_044906.1_R	3	4394407	4396890	-	Phorbol-ester/DAG-type domain-containing protein	-	-	-	-
gene-25955	gene-25955.1	NC_044906.1_R	3	4419527	4422466	+	Phorbol-ester/DAG-type domain-containing protein	-	-	-	-
gene-26057	gene-26057.1	NC_044906.1_R	3	6646113	6647777	-	Phorbol-ester/DAG-type domain-containing protein	-	-	-	-
gene-26100	gene-26100.1	NC_044906.1_R	3	7129605	7131236	-	Phorbol-ester/DAG-type domain-containing protein	-	-	-	-
gene-26396	gene-26396.1	NC_044906.1_R	3	13051715	13055640	+	Phorbol-ester/DAG-type domain-containing protein	-	-	-	-
gene-26399	gene-26399.1	NC_044906.1_R	3	13085367	13086920	+	Phorbol-ester/DAG-type domain-containing protein	-	-	-	-
gene-26609	gene-26609.1	NC_044906.1_R	3	16691262	16692926	+	Phorbol-ester/DAG-type domain-containing protein	-	-	-	-
gene-26610	gene-26610.1	NC_044906.1_R	3	16699025	16700279	+	Phorbol-ester/DAG-type domain-containing protein	-	-	-	-
gene-26646	gene-26646.1	NC_044906.1_R	3	17328541	17329746	-	Phorbol-ester/DAG-type domain-containing protein	-	-	-	-
gene-28967	gene-28967.1	NC_044906.1_R	3	70846270	70847156	+	Phorbol-ester/DAG-type domain-containing protein	-	-	-	-
gene-25173	gene-25173.1	NC_044907.1_R	4	80310459	80312005	-	Phorbol-ester/DAG-type domain-containing protein	-	-	-	-
gene-18706	gene-18706.1	NC_044908.1_R	5	17208497	17210188	+	Phorbol-ester/DAG-type domain-containing protein	-	-	-	-
gene-37516	gene-37516.1	NC_044915.1_R	12	9746509	9752412	+	Phosphatidylglycerophosphate phosphatase PTPMT1	GO:0004439,GO:0004725,GO:0006655,GO:0008138,GO:0008962,GO:0048364	-	-	-
gene-37533	gene-37533.1	NC_044915.1_R	12	10151728	10157616	+	Phosphatidylglycerophosphate phosphatase PTPMT1	GO:0004439,GO:0004725,GO:0006655,GO:0008138,GO:0008962,GO:0048364	-	-	-
gene-37536	gene-37536.1	NC_044915.1_R	12	10168532	10171938	+	Phosphatidylglycerophosphate phosphatase PTPMT1	GO:0004439,GO:0004725,GO:0006655,GO:0008138,GO:0008962,GO:0048364	-	-	-
gene-13428	gene-13428.1	NC_044914.1_R	11	19479159	19480701	-	Phosphatidylinositol 4-phosphate 5-kinase 7	GO:0005524,GO:0016307,GO:0016308,GO:0046488	-	-	-
gene-13430	gene-13430.1	NC_044914.1_R	11	19489057	19492838	-	Phosphatidylinositol 4-phosphate 5-kinase 8	GO:0005524,GO:0016307,GO:0016308,GO:0046488	-	-	-
gene-33453	gene-33453.1	NC_044905.1_R	2	29852764	29854919	+	Phosphatidylinositol-3-phosphatase SAC1	GO:0004438,GO:0005774,GO:0005794,GO:0007010,GO:0009826,GO:0009832,GO:0036092,GO:0042578,GO:0043813,GO:0046856	-	-	-
gene-33454	gene-33454.1	NC_044905.1_R	2	29863801	29865997	+	Phosphatidylinositol-3-phosphatase SAC1	GO:0004438,GO:0005774,GO:0005794,GO:0007010,GO:0009826,GO:0009832,GO:0036092,GO:0043813,GO:0046856	-	-	-
gene-33455	gene-33455.1	NC_044905.1_R	2	29870407	29873604	+	Phosphatidylinositol-3-phosphatase SAC1	GO:0004438,GO:0005774,GO:0005794,GO:0007010,GO:0009826,GO:0009832,GO:0036092,GO:0043813,GO:0046856	-	-	-
gene-18151	gene-18151.1	NC_044908.1_R	5	1724243	1731728	+	Phosphoinositide phosphatase SAC2	GO:0005774,GO:0007033,GO:0042578,GO:0043813,GO:0046856	-	-	-
gene-3232	gene-3232.1	NC_044911.1_R	8	66913283	66914973	-	Phosphoinositide phospholipase C 6	GO:0004435,GO:0005886,GO:0006629,GO:0007165,GO:0016042,GO:0035556,GO:0048015	-	-	-
gene-13535	gene-13535.1	NC_044914.1_R	11	21561902	21563998	+	Phosphoribosyl 1,2-cyclic phosphate 1,2-diphosphodiesterase	GO:0046872,GO:0102560,GO:0102561	-	-	-
gene-27053	gene-27053.1	NC_044906.1_R	3	26235652	26244068	+	Phosphoribosylaminoimidazole carboxylase, chloroplastic	GO:0004638,GO:0005524,GO:0006189,GO:0009507,GO:0043727,GO:0046872	-	-	-
gene-27062	gene-27062.1	NC_044906.1_R	3	26457092	26460557	+	Phosphoribosylaminoimidazole carboxylase, chloroplastic	GO:0004638,GO:0005524,GO:0006189,GO:0009507,GO:0043727,GO:0046872	-	-	-
gene-29293	gene-29293.1	NC_044910.1_R	7	5155381	5166346	-	Phosphoribosylaminoimidazole carboxylase, chloroplastic	GO:0004638,GO:0005524,GO:0006189,GO:0008716,GO:0009507,GO:0043727,GO:0046872	-	-	-
gene-27748	gene-27748.1	NC_044906.1_R	3	45329919	45344361	+	Photosystem II stability/assembly factor HCF136, chloroplastic	GO:0009507,GO:0009523,GO:0009533,GO:0009534,GO:0009535,GO:0009536,GO:0009570,GO:0009579,GO:0009657,GO:0009941,GO:0015979,GO:0031977,GO:0065003	-	-	-
gene-27749	gene-27749.1	NC_044906.1_R	3	45356191	45369698	+	Photosystem II stability/assembly factor HCF136, chloroplastic	GO:0009523,GO:0009535,GO:0015979	-	-	-
gene-6785	gene-6785.1	Chr0_RagTag	0	6325864	6336097	-	Phox-associated domain,Phox-like,Sorting nexin isoform 2	GO:0035091	-	-	-
gene-4066	gene-4066.1	NC_044909.1_R	6	9487461	9488578	+	Phylloplanin	GO:0005576,GO:0006952	-	-	-
gene-4067	gene-4067.1	NC_044909.1_R	6	9529394	9530222	+	Phylloplanin	GO:0005576,GO:0006952	-	-	-
gene-4068	gene-4068.1	NC_044909.1_R	6	9560628	9561477	+	Phylloplanin	GO:0005576,GO:0006952	-	-	-
gene-4069	gene-4069.1	NC_044909.1_R	6	9568718	9569616	+	Phylloplanin	GO:0005576,GO:0006952	-	-	-
gene-4070	gene-4070.1	NC_044909.1_R	6	9584558	9585433	+	Phylloplanin	GO:0005576,GO:0006952	-	-	-
gene-4072	gene-4072.1	NC_044909.1_R	6	9637396	9638298	+	Phylloplanin	GO:0005576,GO:0006952	-	-	-
gene-4073	gene-4073.1	NC_044909.1_R	6	9668767	9669679	+	Phylloplanin	GO:0005576,GO:0006952	-	-	-
gene-4075	gene-4075.1	NC_044909.1_R	6	9676761	9677714	+	Phylloplanin	GO:0005576,GO:0006952	-	-	-
gene-6936	gene-6936.1	NC_044904.1_R	1	2327579	2344709	-	Phytanoyl-CoA dioxygenase	GO:0006631,GO:0031418,GO:0046872,GO:0048244	-	-	-
gene-20640	gene-20640.1	NC_044908.1_R	5	68484662	68488368	-	Phytochrome E	GO:0000155,GO:0005515,GO:0006355,GO:0007165,GO:0009584,GO:0009585,GO:0009881,GO:0017006,GO:0018298,GO:0042803	-	-	-
gene-10162	gene-10162.1	NC_044912.1_R	9	7867678	7868850	-	Phytocyanin domain-containing protein	GO:0009055	-	-	-
gene-13818	gene-13818.1	NC_044914.1_R	11	28179433	28180192	+	Phytocyanin domain-containing protein	GO:0009055	-	-	-
gene-14341	gene-14341.1	NC_044914.1_R	11	40184753	40186040	-	Phytocyanin domain-containing protein	-	-	-	-
gene-14342	gene-14342.1	NC_044914.1_R	11	40270057	40270819	-	Phytocyanin domain-containing protein	GO:0009055	-	-	-
gene-14343	gene-14343.1	NC_044914.1_R	11	40275529	40276291	-	Phytocyanin domain-containing protein	GO:0009055	-	-	-
gene-14344	gene-14344.1	NC_044914.1_R	11	40438387	40439844	-	Phytocyanin domain-containing protein	GO:0009055	-	-	-
gene-14345	gene-14345.1	NC_044914.1_R	11	40467512	40468389	-	Phytocyanin domain-containing protein	-	-	-	-
gene-14346	gene-14346.1	NC_044914.1_R	11	40511618	40512393	-	Phytocyanin domain-containing protein	GO:0009055	-	-	-
gene-14347	gene-14347.1	NC_044914.1_R	11	40519731	40520493	-	Phytocyanin domain-containing protein	GO:0009055	-	-	-
gene-14348	gene-14348.1	NC_044914.1_R	11	40537221	40537995	-	Phytocyanin domain-containing protein	GO:0009055	-	-	-
gene-14349	gene-14349.1	NC_044914.1_R	11	40567785	40568553	-	Phytocyanin domain-containing protein	GO:0009055	-	-	-
gene-14350	gene-14350.1	NC_044914.1_R	11	40641898	40643012	-	Phytocyanin domain-containing protein	GO:0009055	-	-	-
gene-14352	gene-14352.1	NC_044914.1_R	11	40745705	40746995	-	Phytocyanin domain-containing protein	GO:0009055	-	-	-
gene-35111	gene-35111.1	NC_044905.1_R	2	69323589	69380382	+	Phytyl ester synthase 2, chloroplastic	GO:0004144,GO:0006995,GO:0009507,GO:0010287,GO:0010866,GO:0016747,GO:0019432,GO:0033306,GO:0090693,GO:1904963	-	-	-
gene-35112	gene-35112.1	NC_044905.1_R	2	69335079	69348189	+	Phytyl ester synthase 2, chloroplastic	GO:0004144,GO:0006995,GO:0009507,GO:0010287,GO:0010866,GO:0016747,GO:0019432,GO:0033306,GO:0090693,GO:1904963	-	-	-
gene-35115	gene-35115.1	NC_044905.1_R	2	69451143	69454144	+	Phytyl ester synthase 2, chloroplastic	GO:0004144,GO:0006995,GO:0009507,GO:0010287,GO:0010866,GO:0019432,GO:0033306,GO:0090693,GO:1904963	-	-	-
gene-23775	gene-23775.1	NC_044907.1_R	4	40363605	40365151	+	Plant protein of unknown function	-	-	-	-
gene-7339	gene-7339.1	NC_044904.1_R	1	8686894	8688394	-	Plant transposase (Ptta/En/Spm family)	-	-	-	-
gene-25788	gene-25788.1	NC_044906.1_R	3	1483141	1486255	-	Plant transposase (Ptta/En/Spm family)	-	-	-	-
gene-25246	gene-25246.1	NC_044907.1_R	4	82683879	82686170	+	Plant transposase (Ptta/En/Spm family)	-	-	-	-
gene-536	gene-536.1	NC_044911.1_R	8	10522487	10525288	-	Plant transposase (Ptta/En/Spm family)	-	-	-	-
gene-9214	gene-9214.1	NC_044904.1_R	1	44158601	44159036	+	Plant transposon protein	GO:0016788	-	-	-
gene-19751	gene-19751.1	NC_044908.1_R	5	46512293	46513188	+	Plant transposon protein	GO:0016788	-	-	-
gene-19399	gene-19399.1	NC_044908.1_R	5	33721187	33731091	-	Plant UBX domain-containing protein 7	GO:0005515,GO:0005634,GO:0030674	-	-	-
gene-19403	gene-19403.1	NC_044908.1_R	5	33782402	33788238	-	Plant UBX domain-containing protein 7	GO:0005634,GO:0030674	-	-	-
gene-10265	gene-10265.1	NC_044912.1_R	9	9424989	9428545	+	Plastid division protein PDV1	GO:0009707,GO:0009739,GO:0010020,GO:0016021,GO:0070273	-	-	-
gene-10267	gene-10267.1	NC_044912.1_R	9	9438971	9442507	+	Plastid division protein PDV1	GO:0009707,GO:0009739,GO:0010020,GO:0016021,GO:0070273	-	-	-
gene-21053	gene-21053.1	NC_044908.1_R	5	76780874	76784238	+	Plastid-lipid-associated protein, chloroplastic	GO:0009507	-	-	-
gene-21054	gene-21054.1	NC_044908.1_R	5	76811618	76814959	+	Plastid-lipid-associated protein, chloroplastic	GO:0009507	-	-	-
gene-21056	gene-21056.1	NC_044908.1_R	5	76828769	76831545	+	Plastid-lipid-associated protein, chloroplastic	GO:0009507	-	-	-
gene-37811	gene-37811.1	NC_044915.1_R	12	15850786	15853110	-	Pleckstrin domain superfamily protein isoform 3	-	-	-	-
gene-19247	gene-19247.1	NC_044908.1_R	5	30373749	30382326	-	Pleiotropic drug resistance protein 1	GO:0005524,GO:0016020,GO:0016021,GO:0042626,GO:0140359	-	-	-
gene-19249	gene-19249.1	NC_044908.1_R	5	30438243	30442448	-	Pleiotropic drug resistance protein 1	GO:0005524,GO:0005886,GO:0009914,GO:0016020,GO:0016021,GO:0140359,GO:2000032	-	-	-
gene-19256	gene-19256.1	NC_044908.1_R	5	30620011	30627454	-	Pleiotropic drug resistance protein 1	GO:0005524,GO:0016020,GO:0016021,GO:0140359	-	-	-
gene-19259	gene-19259.1	NC_044908.1_R	5	30662453	30669975	-	Pleiotropic drug resistance protein 1	GO:0005524,GO:0016020,GO:0016021,GO:0042626,GO:0140359	-	-	-
gene-19263	gene-19263.1	NC_044908.1_R	5	30820599	30827712	-	Pleiotropic drug resistance protein 1	GO:0005524,GO:0016020,GO:0016021,GO:0042626,GO:0140359	-	-	-
gene-19264	gene-19264.1	NC_044908.1_R	5	30844895	30851578	-	Pleiotropic drug resistance protein 1	GO:0005524,GO:0016020,GO:0016021,GO:0140359	-	-	-
gene-19265	gene-19265.1	NC_044908.1_R	5	30879753	30887150	-	Pleiotropic drug resistance protein 1	GO:0005524,GO:0016020,GO:0016021,GO:0042626,GO:0140359	-	-	-
gene-19269	gene-19269.1	NC_044908.1_R	5	31010209	31017935	-	Pleiotropic drug resistance protein 1	GO:0005524,GO:0016020,GO:0016021,GO:0042626,GO:0140359	-	-	-
gene-38445	gene-38445.1	NC_044915.1_R	12	26949159	26958580	+	Pleiotropic drug resistance protein 1	GO:0005524,GO:0005886,GO:0009914,GO:0016020,GO:0016021,GO:0042626,GO:0140359,GO:2000032	-	-	-
gene-38447	gene-38447.1	NC_044915.1_R	12	26980819	26988567	+	Pleiotropic drug resistance protein 1	GO:0005524,GO:0005886,GO:0009914,GO:0016020,GO:0016021,GO:0042626,GO:0140359,GO:2000032	-	-	-
gene-38448	gene-38448.1	NC_044915.1_R	12	27028722	27043740	+	Pleiotropic drug resistance protein 1	GO:0005524,GO:0005886,GO:0009914,GO:0016020,GO:0016021,GO:0042626,GO:0140359,GO:2000032	-	-	-
gene-26232	gene-26232.1	NC_044906.1_R	3	9424658	9436831	-	Pleiotropic drug resistance protein 3	GO:0005524,GO:0016020,GO:0016021,GO:0042626,GO:0140359	-	-	-
gene-27680	gene-27680.1	NC_044906.1_R	3	42284159	42286524	-	P-loop containing nucleoside triphosphate hydrolases superfamily protein	-	-	-	-
gene-27681	gene-27681.1	NC_044906.1_R	3	42296919	42299678	-	P-loop containing nucleoside triphosphate hydrolases superfamily protein isoform 2	-	-	-	-
gene-11665	gene-11665.1	NC_044912.1_R	9	39749602	39750848	-	Pollen Ole e I family allergen	-	-	-	-
gene-11683	gene-11683.1	NC_044912.1_R	9	40210066	40211484	-	Pollen Ole e I family allergen	-	-	-	-
gene-38672	gene-38672.1	NC_044915.1_R	12	31201618	31208060	-	Poly [ADP-ribose] polymerase 2	GO:0003677,GO:0003950,GO:0005730,GO:0006302,GO:0006471,GO:0070212,GO:1990404	-	-	-
gene-13255	gene-13255.1	NC_044914.1_R	11	15182140	15183111	-	Polyadenylate-binding protein 1-B-binding protein	-	-	-	-
gene-13256	gene-13256.1	NC_044914.1_R	11	15193074	15196179	-	Polyadenylate-binding protein 1-B-binding protein	GO:0008270	-	-	-
gene-487	gene-487.1	NC_044911.1_R	8	9344886	9350073	-	Polyadenylate-binding protein RBP45	GO:0003676,GO:0005634,GO:0006397,GO:0008143	-	-	-
gene-520	gene-520.1	NC_044911.1_R	8	10048473	10053629	-	Polyadenylate-binding protein RBP45	GO:0003676,GO:0005634,GO:0006397,GO:0008143	-	-	-
gene-485	gene-485.1	NC_044911.1_R	8	9315006	9325752	-	Polyadenylate-binding protein-interacting protein 4	GO:0003723,GO:0003729,GO:0010494,GO:0034063	-	-	-
gene-518	gene-518.1	NC_044911.1_R	8	10018676	10029464	-	Polyadenylate-binding protein-interacting protein 4	GO:0003723,GO:0003729,GO:0010494,GO:0034063	-	-	-
gene-24864	gene-24864.1	NC_044907.1_R	4	72870894	72883633	-	Polyadenylate-binding protein-interacting protein 9	GO:0003676,GO:0003723,GO:0005634	-	-	-
gene-24865	gene-24865.1	NC_044907.1_R	4	72876822	72878061	-	Polyadenylate-binding protein-interacting protein 9	GO:0003723,GO:0005634	-	-	-
gene-24866	gene-24866.1	NC_044907.1_R	4	72881649	72883656	-	Polyadenylate-binding protein-interacting protein 9	GO:0003723,GO:0005634	-	-	-
gene-25693	gene-25693.1	NC_044907.1_R	4	95772162	95779066	-	Polyamine aminopropyl transferase	-	-	-	-
gene-18057	gene-18057.1	NC_044908.1_R	5	394716	401713	+	Polyamine aminopropyl transferase	-	-	-	-
gene-17188	gene-17188.1	NC_044913.1_R	10	42459969	42465582	-	Polyamine aminopropyl transferase	-	-	-	-
gene-983	gene-983.1	NC_044911.1_R	8	20378403	20380811	-	Polygalacturonase	GO:0004650,GO:0005576,GO:0005975,GO:0071555	-	-	-
gene-984	gene-984.1	NC_044911.1_R	8	20401251	20404657	-	Polygalacturonase	GO:0004650,GO:0005576,GO:0005975,GO:0071555	-	-	-
gene-6754	gene-6754.1	Chr0_RagTag	0	5205035	5208112	-	Polygalacturonase At1g48100	GO:0004650,GO:0005576,GO:0005975,GO:0009831	-	-	-
gene-28364	gene-28364.1	NC_044906.1_R	3	59888106	59893439	+	Polygalacturonase At1g48100	GO:0004650,GO:0005576,GO:0005975,GO:0009831	-	-	-
gene-10238	gene-10238.1	NC_044912.1_R	9	9105964	9108032	-	Polypyrimidine tract-binding protein-like protein 2	-	-	-	-
gene-4926	gene-4926.1	NC_044909.1_R	6	29139131	29140685	-	Polyribonucleotide nucleotidyltransferase	GO:0000287,GO:0003676,GO:0003723,GO:0004654,GO:0005737,GO:0006396,GO:0006402	-	-	-
gene-11943	gene-11943.1	NC_044912.1_R	9	45467507	45468256	-	Possible lysine decarboxylase	-	-	-	-
gene-13553	gene-13553.1	NC_044914.1_R	11	21857523	21876638	+	Potassium transporter 7	GO:0000325,GO:0004016,GO:0005773,GO:0005774,GO:0005886,GO:0006813,GO:0015079,GO:0016020,GO:0016021,GO:0071805	-	-	-
gene-13555	gene-13555.1	NC_044914.1_R	11	21872071	21877154	+	Potassium transporter 7	GO:0000325,GO:0004016,GO:0005773,GO:0005774,GO:0005886,GO:0006813,GO:0015079,GO:0016020,GO:0016021,GO:0071805	-	-	-
gene-7562	gene-7562.1	NC_044904.1_R	1	12375241	12377102	+	PR5-like receptor kinase	GO:0004672,GO:0004675,GO:0004712,GO:0005524,GO:0006468,GO:0009506,GO:0009620,GO:0016021,GO:0106310	-	-	-
gene-7627	gene-7627.1	NC_044904.1_R	1	13195129	13196876	+	PR5-like receptor kinase	GO:0004672,GO:0004675,GO:0004712,GO:0005524,GO:0006468,GO:0009506,GO:0009620,GO:0016021,GO:0106310	-	-	-
gene-7629	gene-7629.1	NC_044904.1_R	1	13217352	13217972	+	PR5-like receptor kinase	GO:0004672,GO:0004675,GO:0004712,GO:0005524,GO:0006468,GO:0009506,GO:0009620,GO:0016021,GO:0106310	-	-	-
gene-34275	gene-34275.1	NC_044905.1_R	2	50469955	50471564	+	PR5-like receptor kinase	GO:0004672,GO:0004675,GO:0004712,GO:0005524,GO:0006468,GO:0009506,GO:0009620,GO:0016021,GO:0106310	-	-	-
gene-28467	gene-28467.1	NC_044906.1_R	3	61796757	61797833	+	PR5-like receptor kinase	GO:0004672,GO:0004675,GO:0004712,GO:0005524,GO:0006468,GO:0009506,GO:0009620,GO:0016021,GO:0106310	-	-	-
gene-28468	gene-28468.1	NC_044906.1_R	3	61849884	61851889	+	PR5-like receptor kinase	GO:0004672,GO:0004675,GO:0004712,GO:0005524,GO:0006468,GO:0009506,GO:0009620,GO:0016021,GO:0106310	-	-	-
gene-20403	gene-20403.1	NC_044908.1_R	5	63209080	63211742	+	PR5-like receptor kinase	GO:0004672,GO:0004675,GO:0004712,GO:0005524,GO:0006468,GO:0009506,GO:0009620,GO:0016021,GO:0106310	-	-	-
gene-17373	gene-17373.1	NC_044913.1_R	10	47443210	47445286	+	PR5-like receptor kinase	GO:0004672,GO:0004675,GO:0004712,GO:0005524,GO:0006468,GO:0009506,GO:0009620,GO:0016021,GO:0106310	-	-	-
gene-1104	gene-1104.1	NC_044911.1_R	8	23563190	23567110	-	PRA1 family protein H	GO:0005783,GO:0005789,GO:0005794,GO:0016021,GO:0016192	-	-	-
gene-1105	gene-1105.1	NC_044911.1_R	8	23566613	23567041	-	PRA1 family protein H	GO:0005783,GO:0005789,GO:0005794,GO:0016021,GO:0016192	-	-	-
gene-27652	gene-27652.1	NC_044906.1_R	3	41778458	41783403	-	Pre-mRNA-processing protein 40C	GO:0003712,GO:0005515,GO:0005634,GO:0006397,GO:0008380,GO:0070063	-	-	-
gene-24880	gene-24880.1	NC_044907.1_R	4	73281574	73285972	-	Primary amine oxidase	GO:0005507,GO:0008131,GO:0009308,GO:0048038,GO:0052593,GO:0052594,GO:0052595,GO:0052596,GO:0052597,GO:0055114,GO:0097185	-	-	-
gene-3620	gene-3620.1	NC_044909.1_R	6	2450501	2454692	-	Primary amine oxidase	GO:0005507,GO:0008131,GO:0009308,GO:0048038,GO:0052593,GO:0052594,GO:0052595,GO:0052596,GO:0052597,GO:0055114,GO:0097185	-	-	-
gene-3621	gene-3621.1	NC_044909.1_R	6	2463177	2469734	-	Primary amine oxidase	GO:0005507,GO:0008131,GO:0009308,GO:0048038,GO:0052593,GO:0052594,GO:0052595,GO:0052596,GO:0052597,GO:0055114,GO:0097185	-	-	-
gene-1485	gene-1485.1	NC_044911.1_R	8	35096949	35100169	+	PRLI-interacting factor K family protein	GO:0006511	-	-	-
gene-19840	gene-19840.1	NC_044908.1_R	5	49145471	49151801	-	Probable 2-oxoglutarate-dependent dioxygenase AOP1.2	GO:0016491,GO:0046872,GO:0051213,GO:0055114	-	-	-
gene-4860	gene-4860.1	NC_044909.1_R	6	27228662	27231353	-	Probable acyl-activating enzyme 16, chloroplastic	GO:0006631,GO:0009941,GO:0016874	-	-	-
gene-14851	gene-14851.1	NC_044914.1_R	11	52353902	52355276	+	Probable amidase At4g34880	GO:0004040,GO:0043864	-	-	-
gene-14853	gene-14853.1	NC_044914.1_R	11	52455610	52459777	+	Probable amidase At4g34880	GO:0004040,GO:0043864	-	-	-
gene-14859	gene-14859.1	NC_044914.1_R	11	52599637	52601009	+	Probable amidase At4g34880	GO:0004040,GO:0043864	-	-	-
gene-31822	gene-31822.1	NC_044905.1_R	2	1299797	1304862	+	Probable beta-1,3-galactosyltransferase 12	GO:0000139,GO:0005794,GO:0006486,GO:0008194,GO:0008378,GO:0016020,GO:0016021,GO:0016757,GO:0016758	-	-	-
gene-31824	gene-31824.1	NC_044905.1_R	2	1345927	1350426	+	Probable beta-1,3-galactosyltransferase 12	GO:0000139,GO:0005794,GO:0006486,GO:0008194,GO:0008378,GO:0016020,GO:0016021,GO:0016757,GO:0016758	-	-	-
gene-34765	gene-34765.1	NC_044905.1_R	2	61376158	61379462	+	Probable caffeoyl-CoA O-methyltransferase At4g26220	GO:0008171,GO:0008757,GO:0009809,GO:0032259,GO:0042409,GO:0046872	-	-	-
gene-34766	gene-34766.1	NC_044905.1_R	2	61384741	61385897	+	Probable caffeoyl-CoA O-methyltransferase At4g26220	GO:0008171,GO:0008757,GO:0009809,GO:0032259,GO:0042409,GO:0046872	-	-	-
gene-12759	gene-12759.1	NC_044914.1_R	11	3699397	3700901	-	Probable calcium-binding protein CML23	GO:0005509,GO:0009909,GO:0080164	-	-	-
gene-12806	gene-12806.1	NC_044914.1_R	11	4552438	4552767	+	Probable calcium-binding protein CML23	GO:0005509,GO:0009909,GO:0080164	-	-	-
gene-21027	gene-21027.1	NC_044908.1_R	5	76327201	76333818	+	Probable carboxylesterase Os04g0669500	GO:0002084,GO:0005737,GO:0006631,GO:0008474,GO:0016787,GO:0052689	-	-	-
gene-21025	gene-21025.1	NC_044908.1_R	5	76311323	76318126	+	Probable carboxylesterase SOBER1-like	GO:0002084,GO:0005737,GO:0005886,GO:0006631,GO:0008474,GO:0016787,GO:0052689	-	-	-
gene-6461	gene-6461.1	Chr0_RagTag	0	134278	139203	-	Probable choline kinase 2	GO:0004103,GO:0004305,GO:0005524,GO:0005737,GO:0006646,GO:0006656	-	-	-
gene-7108	gene-7108.1	NC_044904.1_R	1	4969174	4972565	+	Probable choline kinase 2	GO:0004103,GO:0004305,GO:0005524,GO:0005737,GO:0006646,GO:0006656	-	-	-
gene-12112	gene-12112.1	NC_044912.1_R	9	48799156	48802875	+	probable D-amino acid oxidase PA4548	GO:0016491,GO:0055114	-	-	-
gene-12113	gene-12113.1	NC_044912.1_R	9	48816997	48830119	+	probable D-amino acid oxidase PA4548	GO:0016491,GO:0055114	-	-	-
gene-21504	gene-21504.1	NC_044908.1_R	5	86199289	86200745	-	Probable disease resistance protein At5g45490	GO:0005524,GO:0006952,GO:0043531	-	-	-
gene-37512	gene-37512.1	NC_044915.1_R	12	9668996	9670378	+	Probable disease resistance protein At5g45490	GO:0005524,GO:0006952,GO:0043531	-	-	-
gene-37529	gene-37529.1	NC_044915.1_R	12	10075821	10077089	+	Probable disease resistance protein At5g45490	GO:0005524,GO:0006952,GO:0043531	-	-	-
gene-17398	gene-17398.1	NC_044913.1_R	10	48470925	48477199	+	Probable E3 ubiquitin-protein ligase ARI7	GO:0000151,GO:0000209,GO:0005737,GO:0006511,GO:0031624,GO:0032436,GO:0046872,GO:0061630	-	-	-
gene-8336	gene-8336.1	NC_044904.1_R	1	25771372	25776240	-	Probable E3 ubiquitin-protein ligase LOG2	GO:0004842,GO:0005886,GO:0009737,GO:0016567,GO:0046872,GO:0061630,GO:0080144,GO:1901527	-	-	-
gene-8337	gene-8337.1	NC_044904.1_R	1	25795410	25798926	-	Probable E3 ubiquitin-protein ligase LOG2	GO:0004842,GO:0005886,GO:0009737,GO:0016567,GO:0046872,GO:0061630,GO:0080144,GO:1901527	-	-	-
gene-12573	gene-12573.1	NC_044914.1_R	11	978300	979352	-	Probable glucan endo-1,3-beta-glucosidase BG4	GO:0004553,GO:0005576,GO:0005975,GO:0006952,GO:0042973,GO:0046658	-	-	-
gene-12575	gene-12575.1	NC_044914.1_R	11	997229	998287	-	Probable glucan endo-1,3-beta-glucosidase BG4	GO:0004553,GO:0005576,GO:0005975,GO:0006952,GO:0042973,GO:0046658	-	-	-
gene-23516	gene-23516.1	NC_044907.1_R	4	34544443	34545888	-	Probable glutathione S-transferase parC	GO:0004364,GO:0005515,GO:0005737,GO:0006749,GO:0009734	-	-	-
gene-24901	gene-24901.1	NC_044907.1_R	4	73796901	73798211	-	Probable glutathione S-transferase parC	GO:0004364,GO:0005515,GO:0005737,GO:0006749,GO:0009734	-	-	-
gene-24902	gene-24902.1	NC_044907.1_R	4	73813279	73814864	+	Probable glutathione S-transferase parC	GO:0004364,GO:0005515,GO:0005737,GO:0006749,GO:0009734	-	-	-
gene-2292	gene-2292.1	NC_044911.1_R	8	52503178	52504153	-	Probable glycerol-3-phosphate acyltransferase 8	GO:0004366,GO:0005783,GO:0010143,GO:0016020,GO:0016021,GO:0016024,GO:0016791,GO:0090447,GO:0102420	-	-	-
gene-1059	gene-1059.1	NC_044911.1_R	8	22571723	22580789	-	Probable hexosyltransferase MUCI70	GO:0000139,GO:0005794,GO:0010246,GO:0016021,GO:0016757,GO:0045491,GO:0048358,GO:0080001	-	-	-
gene-1060	gene-1060.1	NC_044911.1_R	8	22577389	22580776	-	Probable hexosyltransferase MUCI70	GO:0000139,GO:0005794,GO:0010246,GO:0016021,GO:0016757,GO:0045491,GO:0048358,GO:0080001	-	-	-
gene-27085	gene-27085.1	NC_044906.1_R	3	27453619	27466676	-	Probable inactive ATP-dependent zinc metalloprotease FTSHI 5, chloroplastic	GO:0004176,GO:0004222,GO:0005524,GO:0005829,GO:0006508,GO:0009506,GO:0009507,GO:0009534,GO:0009658,GO:0009706,GO:0009941,GO:0016021,GO:0016464,GO:0016887,GO:0045037,GO:0045454,GO:0062091,GO:0080093	-	-	-
gene-27086	gene-27086.1	NC_044906.1_R	3	27462270	27466508	-	Probable inactive ATP-dependent zinc metalloprotease FTSHI 5, chloroplastic	GO:0004176,GO:0004222,GO:0005524,GO:0005829,GO:0006508,GO:0009506,GO:0009507,GO:0009534,GO:0009658,GO:0009706,GO:0009941,GO:0016021,GO:0016464,GO:0016887,GO:0045037,GO:0045454,GO:0062091,GO:0080093	-	-	-
gene-29358	gene-29358.1	NC_044910.1_R	7	6367746	6373629	-	Probable inactive purple acid phosphatase 16	GO:0003993,GO:0005576,GO:0016787,GO:0016788,GO:0046872	-	-	-
gene-29359	gene-29359.1	NC_044910.1_R	7	6382803	6388194	-	Probable inactive purple acid phosphatase 16	GO:0003993,GO:0005576,GO:0016787,GO:0016788,GO:0046872	-	-	-
gene-17191	gene-17191.1	NC_044913.1_R	10	42505004	42505490	-	Probable inactive purple acid phosphatase 16	GO:0003993,GO:0005576,GO:0016788,GO:0046872	-	-	-
gene-15468	gene-15468.1	NC_044913.1_R	10	3179572	3185282	+	Probable inactive purple acid phosphatase 27	GO:0003993,GO:0005576,GO:0016787,GO:0046872	-	-	-
gene-15476	gene-15476.1	NC_044913.1_R	10	3313143	3314507	+	Probable inactive purple acid phosphatase 27	GO:0003993,GO:0005576,GO:0016787,GO:0046872	-	-	-
gene-28277	gene-28277.1	NC_044906.1_R	3	58063520	58065024	-	Probable indole-3-acetic acid-amido synthetase GH3.11	GO:0005737,GO:0009416,GO:0009733,GO:0016881	-	-	-
gene-32240	gene-32240.1	NC_044905.1_R	2	7843705	7846949	-	Probable indole-3-pyruvate monooxygenase YUCCA10	GO:0004499,GO:0009723,GO:0009851,GO:0050660,GO:0050661,GO:0055114,GO:0071949,GO:0103075	-	-	-
gene-32242	gene-32242.1	NC_044905.1_R	2	7870768	7873337	-	Probable indole-3-pyruvate monooxygenase YUCCA10	GO:0004499,GO:0009723,GO:0009851,GO:0016491,GO:0050660,GO:0050661,GO:0055114,GO:0071949,GO:0103075	-	-	-
gene-4952	gene-4952.1	NC_044909.1_R	6	29760403	29762275	+	Probable indole-3-pyruvate monooxygenase YUCCA10	GO:0004499,GO:0009723,GO:0009851,GO:0050660,GO:0050661,GO:0055114,GO:0103075	-	-	-
gene-10952	gene-10952.1	NC_044912.1_R	9	22005109	22007116	+	Probable leucine-rich repeat receptor-like protein kinase At1g35710	GO:0004672,GO:0004674,GO:0004712,GO:0005515,GO:0005524,GO:0005886,GO:0006468,GO:0009755,GO:0016021,GO:0106310	-	-	-
gene-20122	gene-20122.1	NC_044908.1_R	5	57144849	57149285	-	Probable leucine-rich repeat receptor-like serine/threonine-protein kinase At3g14840	GO:0004674,GO:0004712,GO:0005515,GO:0005524,GO:0005829,GO:0005886,GO:0009506,GO:0009861,GO:0016021,GO:0045088,GO:0106310	-	-	-
gene-20141	gene-20141.1	NC_044908.1_R	5	57532843	57535572	-	Probable leucine-rich repeat receptor-like serine/threonine-protein kinase At3g14840	GO:0004674,GO:0004712,GO:0005515,GO:0005524,GO:0005829,GO:0005886,GO:0009506,GO:0009861,GO:0016021,GO:0045088,GO:0106310	-	-	-
gene-20470	gene-20470.1	NC_044908.1_R	5	64413983	64419516	+	Probable leucine-rich repeat receptor-like serine/threonine-protein kinase At3g14840	GO:0004674,GO:0004712,GO:0005515,GO:0005524,GO:0005829,GO:0005886,GO:0009506,GO:0009861,GO:0016021,GO:0045088,GO:0106310	-	-	-
gene-1013	gene-1013.1	NC_044911.1_R	8	21318798	21335590	+	Probable leucine-rich repeat receptor-like serine/threonine-protein kinase At3g14840	GO:0004672,GO:0004674,GO:0004712,GO:0005515,GO:0005524,GO:0005829,GO:0005886,GO:0006468,GO:0009506,GO:0009861,GO:0016021,GO:0045088,GO:0106310	-	-	-
gene-1028	gene-1028.1	NC_044911.1_R	8	21663378	21671397	-	Probable leucine-rich repeat receptor-like serine/threonine-protein kinase At3g14840	GO:0004674,GO:0004712,GO:0005515,GO:0005524,GO:0005829,GO:0005886,GO:0009506,GO:0009861,GO:0016021,GO:0045088,GO:0106310	-	-	-
gene-1029	gene-1029.1	NC_044911.1_R	8	21706410	21743231	-	Probable leucine-rich repeat receptor-like serine/threonine-protein kinase At3g14840	GO:0004672,GO:0004674,GO:0004712,GO:0005515,GO:0005524,GO:0005829,GO:0005886,GO:0006468,GO:0009506,GO:0009861,GO:0016021,GO:0045088,GO:0106310	-	-	-
gene-7145	gene-7145.1	NC_044904.1_R	1	5573536	5578010	-	Probable LRR receptor-like protein kinase At1g51890	GO:0004672,GO:0004674,GO:0004712,GO:0005515,GO:0005524,GO:0005886,GO:0006468,GO:0016021,GO:0042742,GO:0106310	-	-	-
gene-18819	gene-18819.1	NC_044908.1_R	5	19713807	19716458	-	Probable LRR receptor-like protein kinase At1g51890	GO:0004674,GO:0004712,GO:0005515,GO:0005524,GO:0005886,GO:0016021,GO:0042742,GO:0106310	-	-	-
gene-18799	gene-18799.1	NC_044908.1_R	5	19304299	19307237	-	Probable LRR receptor-like serine/threonine-protein kinase At1g05700	GO:0004674,GO:0004712,GO:0005515,GO:0005524,GO:0016021,GO:0106310	-	-	-
gene-18817	gene-18817.1	NC_044908.1_R	5	19692303	19702170	-	Probable LRR receptor-like serine/threonine-protein kinase At1g05700	GO:0004672,GO:0004674,GO:0004712,GO:0005515,GO:0005524,GO:0006468,GO:0016021,GO:0106310	-	-	-
gene-18832	gene-18832.1	NC_044908.1_R	5	20028367	20031224	-	Probable LRR receptor-like serine/threonine-protein kinase At1g05700	GO:0004674,GO:0004712,GO:0005515,GO:0005524,GO:0016021,GO:0106310	-	-	-
gene-1970	gene-1970.1	NC_044911.1_R	8	45789080	45798383	+	Probable LRR receptor-like serine/threonine-protein kinase At1g07650	GO:0004672,GO:0004674,GO:0004712,GO:0005524,GO:0005886,GO:0006468,GO:0016021,GO:0106310	-	-	-
gene-2031	gene-2031.1	NC_044911.1_R	8	47265149	47279124	+	Probable LRR receptor-like serine/threonine-protein kinase At1g07650	GO:0004672,GO:0004674,GO:0004712,GO:0005515,GO:0005524,GO:0005886,GO:0006468,GO:0016021,GO:0106310	-	-	-
gene-18796	gene-18796.1	NC_044908.1_R	5	19249246	19256141	-	Probable LRR receptor-like serine/threonine-protein kinase At1g51860	GO:0004672,GO:0004674,GO:0004712,GO:0005515,GO:0005524,GO:0006468,GO:0016021,GO:0106310	-	-	-
gene-18800	gene-18800.1	NC_044908.1_R	5	19311650	19315541	-	Probable LRR receptor-like serine/threonine-protein kinase At1g51880	GO:0004672,GO:0004674,GO:0004712,GO:0005515,GO:0005524,GO:0006468,GO:0016021,GO:0106310	-	-	-
gene-18830	gene-18830.1	NC_044908.1_R	5	19897785	19898596	-	Probable LRR receptor-like serine/threonine-protein kinase At1g51880	GO:0004674,GO:0004712,GO:0005515,GO:0005524,GO:0016021,GO:0106310	-	-	-
gene-25188	gene-25188.1	NC_044907.1_R	4	80540229	80545773	-	Probable LRR receptor-like serine/threonine-protein kinase At1g56130	GO:0004672,GO:0004674,GO:0004712,GO:0005524,GO:0005886,GO:0006468,GO:0016021,GO:0106310	-	-	-
gene-25088	gene-25088.1	NC_044907.1_R	4	78256291	78292372	-	Probable LRR receptor-like serine/threonine-protein kinase At1g56140	GO:0004672,GO:0004674,GO:0004712,GO:0005515,GO:0005524,GO:0005886,GO:0006468,GO:0016021,GO:0106310	-	-	-
gene-25144	gene-25144.1	NC_044907.1_R	4	79440310	79446725	-	Probable LRR receptor-like serine/threonine-protein kinase At1g56140	GO:0004672,GO:0004674,GO:0004712,GO:0005524,GO:0005886,GO:0006468,GO:0016021,GO:0106310	-	-	-
gene-25161	gene-25161.1	NC_044907.1_R	4	79963641	79973635	-	Probable LRR receptor-like serine/threonine-protein kinase At1g56140	GO:0004672,GO:0004674,GO:0004712,GO:0005524,GO:0005886,GO:0006468,GO:0016021,GO:0106310	-	-	-
gene-25189	gene-25189.1	NC_044907.1_R	4	80609793	80615472	-	Probable LRR receptor-like serine/threonine-protein kinase At1g56140	GO:0004672,GO:0004674,GO:0004712,GO:0005524,GO:0005886,GO:0006468,GO:0016021,GO:0106310	-	-	-
gene-25200	gene-25200.1	NC_044907.1_R	4	80875839	80895977	-	Probable LRR receptor-like serine/threonine-protein kinase At1g56140	GO:0004672,GO:0004674,GO:0004712,GO:0005515,GO:0005524,GO:0005886,GO:0006468,GO:0016021,GO:0106310	-	-	-
gene-25201	gene-25201.1	NC_044907.1_R	4	80929070	80945244	-	Probable LRR receptor-like serine/threonine-protein kinase At1g56140	GO:0004672,GO:0004674,GO:0004712,GO:0005515,GO:0005524,GO:0005886,GO:0006468,GO:0016021,GO:0106310	-	-	-
gene-7076	gene-7076.1	NC_044904.1_R	1	4377463	4379497	-	Probable LRR receptor-like serine/threonine-protein kinase At1g63430	GO:0004672,GO:0004674,GO:0004712,GO:0005524,GO:0005886,GO:0006468,GO:0016021,GO:0106310	-	-	-
gene-37889	gene-37889.1	NC_044915.1_R	12	17218890	17223707	+	Probable LRR receptor-like serine/threonine-protein kinase At1g63430	GO:0004672,GO:0004674,GO:0004712,GO:0005515,GO:0005524,GO:0005886,GO:0006468,GO:0016021,GO:0106310	-	-	-
gene-28135	gene-28135.1	NC_044906.1_R	3	55441179	55447702	+	Probable LRR receptor-like serine/threonine-protein kinase At1g67720	GO:0004672,GO:0004674,GO:0004712,GO:0005515,GO:0005524,GO:0006468,GO:0016021,GO:0106310	-	-	-
gene-21092	gene-21092.1	NC_044908.1_R	5	77784545	77800384	+	Probable LRR receptor-like serine/threonine-protein kinase At1g67720	GO:0004672,GO:0004674,GO:0004712,GO:0005515,GO:0005524,GO:0006468,GO:0016021,GO:0106310	-	-	-
gene-14556	gene-14556.1	NC_044914.1_R	11	45020968	45026952	-	Probable LRR receptor-like serine/threonine-protein kinase At2g16250	GO:0004672,GO:0004674,GO:0004712,GO:0005515,GO:0005524,GO:0005886,GO:0006468,GO:0009505,GO:0009506,GO:0016021,GO:0106310	-	-	-
gene-14557	gene-14557.1	NC_044914.1_R	11	45037433	45043799	-	Probable LRR receptor-like serine/threonine-protein kinase At2g16250	GO:0004672,GO:0004674,GO:0004712,GO:0005515,GO:0005524,GO:0005886,GO:0006468,GO:0009505,GO:0009506,GO:0016021,GO:0106310	-	-	-
gene-15319	gene-15319.1	NC_044913.1_R	10	852201	855737	-	Probable LRR receptor-like serine/threonine-protein kinase At2g23950	GO:0004672,GO:0004674,GO:0004712,GO:0005515,GO:0005524,GO:0005886,GO:0006468,GO:0007639,GO:0015026,GO:0016021,GO:0048653,GO:0106310,GO:1901653	-	-	-
gene-22754	gene-22754.1	NC_044907.1_R	4	16599873	16602911	+	Probable LRR receptor-like serine/threonine-protein kinase At3g47570	GO:0004672,GO:0004674,GO:0004712,GO:0005524,GO:0005886,GO:0006468,GO:0016021,GO:0106310	-	-	-
gene-22775	gene-22775.1	NC_044907.1_R	4	17199742	17203118	+	Probable LRR receptor-like serine/threonine-protein kinase At3g47570	GO:0004672,GO:0004674,GO:0004712,GO:0005515,GO:0005524,GO:0005886,GO:0006468,GO:0016021,GO:0106310	-	-	-
gene-22776	gene-22776.1	NC_044907.1_R	4	17228526	17232074	+	Probable LRR receptor-like serine/threonine-protein kinase At3g47570	GO:0004672,GO:0004674,GO:0004712,GO:0005515,GO:0005524,GO:0005886,GO:0006468,GO:0016021,GO:0106310	-	-	-
gene-22778	gene-22778.1	NC_044907.1_R	4	17269786	17273168	+	Probable LRR receptor-like serine/threonine-protein kinase At3g47570	GO:0004672,GO:0004674,GO:0004712,GO:0005515,GO:0005524,GO:0005886,GO:0006468,GO:0016021,GO:0106310	-	-	-
gene-22837	gene-22837.1	NC_044907.1_R	4	18738955	18744680	-	Probable LRR receptor-like serine/threonine-protein kinase At3g47570	GO:0004672,GO:0004674,GO:0004712,GO:0005515,GO:0005524,GO:0005886,GO:0006468,GO:0016021,GO:0106310	-	-	-
gene-22848	gene-22848.1	NC_044907.1_R	4	18855311	18858350	-	Probable LRR receptor-like serine/threonine-protein kinase At3g47570	GO:0004672,GO:0004674,GO:0004712,GO:0005524,GO:0005886,GO:0006468,GO:0016021,GO:0106310	-	-	-
gene-22850	gene-22850.1	NC_044907.1_R	4	18894248	18897571	+	Probable LRR receptor-like serine/threonine-protein kinase At3g47570	GO:0004672,GO:0004674,GO:0004712,GO:0005515,GO:0005524,GO:0005886,GO:0006468,GO:0016021,GO:0106310	-	-	-
gene-22851	gene-22851.1	NC_044907.1_R	4	18913179	18917989	-	Probable LRR receptor-like serine/threonine-protein kinase At3g47570	GO:0004672,GO:0004674,GO:0004712,GO:0005515,GO:0005524,GO:0005886,GO:0006468,GO:0016021,GO:0106310	-	-	-
gene-22857	gene-22857.1	NC_044907.1_R	4	19024128	19029962	-	Probable LRR receptor-like serine/threonine-protein kinase At3g47570	GO:0004672,GO:0004674,GO:0004712,GO:0005515,GO:0005524,GO:0005886,GO:0006468,GO:0016021,GO:0106310	-	-	-
gene-22862	gene-22862.1	NC_044907.1_R	4	19099128	19099887	-	Probable LRR receptor-like serine/threonine-protein kinase At3g47570	GO:0004672,GO:0004674,GO:0004712,GO:0005524,GO:0005886,GO:0006468,GO:0016021,GO:0106310	-	-	-
gene-22867	gene-22867.1	NC_044907.1_R	4	19278115	19278525	-	Probable LRR receptor-like serine/threonine-protein kinase At3g47570	GO:0004672,GO:0004674,GO:0004712,GO:0005524,GO:0005886,GO:0006468,GO:0016021,GO:0106310	-	-	-
gene-22925	gene-22925.1	NC_044907.1_R	4	20326035	20327649	+	Probable LRR receptor-like serine/threonine-protein kinase At3g47570	GO:0004672,GO:0004674,GO:0004712,GO:0005524,GO:0005886,GO:0006468,GO:0016021,GO:0106310	-	-	-
gene-22926	gene-22926.1	NC_044907.1_R	4	20383444	20385411	-	Probable LRR receptor-like serine/threonine-protein kinase At3g47570	GO:0004672,GO:0004674,GO:0004712,GO:0005524,GO:0005886,GO:0006468,GO:0016021,GO:0106310	-	-	-
gene-22929	gene-22929.1	NC_044907.1_R	4	20428696	20429815	-	Probable LRR receptor-like serine/threonine-protein kinase At3g47570	GO:0004672,GO:0004674,GO:0004712,GO:0005524,GO:0005886,GO:0006468,GO:0016021,GO:0106310	-	-	-
gene-22931	gene-22931.1	NC_044907.1_R	4	20480095	20483272	+	Probable LRR receptor-like serine/threonine-protein kinase At3g47570	GO:0004672,GO:0004674,GO:0004712,GO:0005515,GO:0005524,GO:0005886,GO:0006468,GO:0016021,GO:0106310	-	-	-
gene-22937	gene-22937.1	NC_044907.1_R	4	20553898	20561721	+	Probable LRR receptor-like serine/threonine-protein kinase At3g47570	GO:0004672,GO:0004674,GO:0004712,GO:0005515,GO:0005524,GO:0005886,GO:0006468,GO:0016021,GO:0106310	-	-	-
gene-22938	gene-22938.1	NC_044907.1_R	4	20568202	20568528	+	Probable LRR receptor-like serine/threonine-protein kinase At3g47570	GO:0004672,GO:0004674,GO:0004712,GO:0005524,GO:0005886,GO:0006468,GO:0016021,GO:0106310	-	-	-
gene-22940	gene-22940.1	NC_044907.1_R	4	20590485	20594771	+	Probable LRR receptor-like serine/threonine-protein kinase At3g47570	GO:0004672,GO:0004674,GO:0004712,GO:0005515,GO:0005524,GO:0005886,GO:0006468,GO:0016021,GO:0106310	-	-	-
gene-22945	gene-22945.1	NC_044907.1_R	4	20690690	20694925	-	Probable LRR receptor-like serine/threonine-protein kinase At3g47570	GO:0004672,GO:0004674,GO:0004712,GO:0005515,GO:0005524,GO:0005886,GO:0006468,GO:0016021,GO:0106310	-	-	-
gene-21681	gene-21681.1	NC_044908.1_R	5	89939785	89943420	-	Probable LRR receptor-like serine/threonine-protein kinase At3g47570	GO:0004672,GO:0004674,GO:0004712,GO:0005515,GO:0005524,GO:0005886,GO:0006468,GO:0016021,GO:0106310	-	-	-
gene-21683	gene-21683.1	NC_044908.1_R	5	89997739	89999396	-	Probable LRR receptor-like serine/threonine-protein kinase At3g47570	GO:0004672,GO:0004674,GO:0004712,GO:0005515,GO:0005524,GO:0005886,GO:0006468,GO:0016021,GO:0106310	-	-	-
gene-12367	gene-12367.1	NC_044912.1_R	9	55187216	55190712	-	Probable LRR receptor-like serine/threonine-protein kinase At3g47570	GO:0004672,GO:0004674,GO:0004712,GO:0005515,GO:0005524,GO:0005886,GO:0006468,GO:0016021,GO:0106310	-	-	-
gene-17207	gene-17207.1	NC_044913.1_R	10	42891519	42893927	+	Probable LRR receptor-like serine/threonine-protein kinase At3g47570	GO:0004672,GO:0004674,GO:0004712,GO:0005524,GO:0005886,GO:0006468,GO:0016021,GO:0106310	-	-	-
gene-17210	gene-17210.1	NC_044913.1_R	10	43076733	43080426	+	Probable LRR receptor-like serine/threonine-protein kinase At3g47570	GO:0004672,GO:0004674,GO:0004712,GO:0005515,GO:0005524,GO:0005886,GO:0006468,GO:0016021,GO:0106310	-	-	-
gene-17217	gene-17217.1	NC_044913.1_R	10	43330770	43333998	+	Probable LRR receptor-like serine/threonine-protein kinase At3g47570	GO:0004672,GO:0004674,GO:0004712,GO:0005515,GO:0005524,GO:0005886,GO:0006468,GO:0016021,GO:0106310	-	-	-
gene-17244	gene-17244.1	NC_044913.1_R	10	43749084	43754392	+	Probable LRR receptor-like serine/threonine-protein kinase At3g47570	GO:0004672,GO:0004674,GO:0004712,GO:0005515,GO:0005524,GO:0005634,GO:0005789,GO:0005886,GO:0006468,GO:0006952,GO:0016021,GO:0031349,GO:0046777,GO:0106310,GO:1900426	-	-	-
gene-17269	gene-17269.1	NC_044913.1_R	10	44330870	44334089	-	Probable LRR receptor-like serine/threonine-protein kinase At3g47570	GO:0004672,GO:0004674,GO:0004712,GO:0005515,GO:0005524,GO:0005886,GO:0006468,GO:0016021,GO:0106310	-	-	-
gene-36418	gene-36418.1	NC_044905.1_R	2	95558542	95564141	+	Probable LRR receptor-like serine/threonine-protein kinase At4g30520	GO:0004672,GO:0004674,GO:0004712,GO:0004713,GO:0005515,GO:0005524,GO:0005886,GO:0006468,GO:0007639,GO:0010150,GO:0015026,GO:0016021,GO:0042802,GO:0048653,GO:0106310	-	-	-
gene-22399	gene-22399.1	NC_044907.1_R	4	9245984	9247969	-	Probable L-type lectin-domain containing receptor kinase S.5	GO:0002229,GO:0004672,GO:0004675,GO:0004712,GO:0005524,GO:0005886,GO:0006468,GO:0016021,GO:0030246,GO:0042742,GO:0106310	-	-	-
gene-22400	gene-22400.1	NC_044907.1_R	4	9257446	9258201	-	Probable L-type lectin-domain containing receptor kinase S.5	GO:0002229,GO:0004672,GO:0004675,GO:0004712,GO:0005524,GO:0005886,GO:0006468,GO:0016021,GO:0030246,GO:0042742,GO:0106310	-	-	-
gene-22401	gene-22401.1	NC_044907.1_R	4	9258241	9259436	-	Probable L-type lectin-domain containing receptor kinase S.5	GO:0002229,GO:0004672,GO:0004675,GO:0004712,GO:0005524,GO:0005886,GO:0006468,GO:0016021,GO:0030246,GO:0042742,GO:0106310	-	-	-
gene-22402	gene-22402.1	NC_044907.1_R	4	9271556	9273526	-	Probable L-type lectin-domain containing receptor kinase S.5	GO:0002229,GO:0004672,GO:0004675,GO:0004712,GO:0005524,GO:0005886,GO:0006468,GO:0016021,GO:0030246,GO:0042742,GO:0106310	-	-	-
gene-22405	gene-22405.1	NC_044907.1_R	4	9310858	9312810	-	Probable L-type lectin-domain containing receptor kinase S.5	GO:0002229,GO:0004672,GO:0004675,GO:0004712,GO:0005524,GO:0005886,GO:0006468,GO:0016021,GO:0030246,GO:0042742,GO:0106310	-	-	-
gene-30208	gene-30208.1	NC_044910.1_R	7	26716746	26719011	-	Probable L-type lectin-domain containing receptor kinase S.5	GO:0002229,GO:0004672,GO:0004675,GO:0004712,GO:0005524,GO:0005886,GO:0006468,GO:0016021,GO:0030246,GO:0042742,GO:0106310	-	-	-
gene-30209	gene-30209.1	NC_044910.1_R	7	26777590	26779557	-	Probable L-type lectin-domain containing receptor kinase S.5	GO:0002229,GO:0004672,GO:0004675,GO:0004712,GO:0005524,GO:0005886,GO:0006468,GO:0016021,GO:0030246,GO:0042742,GO:0106310	-	-	-
gene-5354	gene-5354.1	NC_044909.1_R	6	38235563	38239982	-	Probable mannitol dehydrogenase	GO:0008270,GO:0046029,GO:0051287,GO:0055114	-	-	-
gene-5355	gene-5355.1	NC_044909.1_R	6	38247195	38250451	-	Probable mannitol dehydrogenase	GO:0008270,GO:0046029,GO:0051287,GO:0055114	-	-	-
gene-5357	gene-5357.1	NC_044909.1_R	6	38289869	38292565	-	Probable mannitol dehydrogenase	GO:0008270,GO:0046029,GO:0051287,GO:0055114	-	-	-
gene-5359	gene-5359.1	NC_044909.1_R	6	38339750	38342417	-	Probable mannitol dehydrogenase	GO:0008270,GO:0046029,GO:0051287,GO:0055114	-	-	-
gene-5360	gene-5360.1	NC_044909.1_R	6	38375953	38385970	-	Probable mannitol dehydrogenase	GO:0008270,GO:0046029,GO:0051287,GO:0055114	-	-	-
gene-5361	gene-5361.1	NC_044909.1_R	6	38403123	38406847	-	Probable mannitol dehydrogenase	GO:0008270,GO:0046029,GO:0055114	-	-	-
gene-5362	gene-5362.1	NC_044909.1_R	6	38423293	38427202	-	Probable mannitol dehydrogenase	GO:0008270,GO:0046029,GO:0055114	-	-	-
gene-5364	gene-5364.1	NC_044909.1_R	6	38470141	38474026	-	Probable mannitol dehydrogenase	GO:0008270,GO:0046029,GO:0055114	-	-	-
gene-5365	gene-5365.1	NC_044909.1_R	6	38563425	38564838	-	Probable mannitol dehydrogenase	GO:0008270,GO:0046029,GO:0051287,GO:0055114	-	-	-
gene-5367	gene-5367.1	NC_044909.1_R	6	38629630	38636130	-	Probable mannitol dehydrogenase	GO:0008270,GO:0046029,GO:0051287,GO:0055114	-	-	-
gene-5368	gene-5368.1	NC_044909.1_R	6	38658362	38664962	-	Probable mannitol dehydrogenase	GO:0008270,GO:0046029,GO:0051287,GO:0055114	-	-	-
gene-33781	gene-33781.1	NC_044905.1_R	2	36829781	36831839	+	Probable membrane-associated kinase regulator 2	GO:0005886,GO:0016020	-	-	-
gene-33786	gene-33786.1	NC_044905.1_R	2	36946755	36948861	+	Probable membrane-associated kinase regulator 2	GO:0005886,GO:0016020	-	-	-
gene-20839	gene-20839.1	NC_044908.1_R	5	72779118	72781687	-	Probable pectinesterase 67	GO:0005576,GO:0030599,GO:0042545,GO:0045330,GO:0045490,GO:0052689	-	-	-
gene-20844	gene-20844.1	NC_044908.1_R	5	73013583	73015315	+	Probable pectinesterase 67	GO:0005576,GO:0030599,GO:0042545,GO:0045330,GO:0045490,GO:0052689	-	-	-
gene-35462	gene-35462.1	NC_044905.1_R	2	75467248	75470573	+	Probable phospholipid-transporting ATPase 8	GO:0000287,GO:0005524,GO:0005886,GO:0016021,GO:0045332,GO:0140326	-	-	-
gene-6755	gene-6755.1	Chr0_RagTag	0	5234737	5238124	-	Probable polygalacturonase At1g80170	GO:0004650,GO:0005576,GO:0005975,GO:0071555	-	-	-
gene-28362	gene-28362.1	NC_044906.1_R	3	59857930	59861234	+	Probable polygalacturonase At1g80170	GO:0004650,GO:0005576,GO:0005975,GO:0071555	-	-	-
gene-24763	gene-24763.1	NC_044907.1_R	4	70090166	70090870	-	Probable pre-mRNA-splicing factor ATP-dependent RNA helicase DEAH3	GO:0003723,GO:0003724,GO:0003729,GO:0004386,GO:0005524,GO:0005681,GO:0006397,GO:0008380,GO:0009941,GO:0016887	-	-	-
gene-17740	gene-17740.1	NC_044913.1_R	10	56376299	56376937	-	Probable pre-mRNA-splicing factor ATP-dependent RNA helicase DEAH3	GO:0003723,GO:0003724,GO:0003729,GO:0004386,GO:0005524,GO:0005681,GO:0006397,GO:0008380,GO:0009941,GO:0016887	-	-	-
gene-10788	gene-10788.1	NC_044912.1_R	9	18535446	18538097	-	Probable prolyl 4-hydroxylase 4	GO:0000137,GO:0003743,GO:0004656,GO:0005506,GO:0005634,GO:0005737,GO:0005783,GO:0005789,GO:0005794,GO:0005852,GO:0009536,GO:0016021,GO:0018401,GO:0031418	-	-	-
gene-39148	gene-39148.1	NC_044915.1_R	12	38616792	38625741	-	Probable protein phosphatase 2C 75	GO:0005634,GO:0005829,GO:0009737,GO:0016791,GO:0046872	-	-	-
gene-4940	gene-4940.1	NC_044909.1_R	6	29408971	29413269	+	Probable RNA-binding protein 19	GO:0000398,GO:0003676,GO:0003723,GO:0005654,GO:0005694,GO:0005730,GO:0005737,GO:0016607,GO:0040019	-	-	-
gene-2789	gene-2789.1	NC_044911.1_R	8	60930749	60936094	+	Probable S-adenosylmethionine carrier 2, chloroplastic	GO:0000095,GO:0005743,GO:0016021,GO:0031969	-	-	-
gene-32347	gene-32347.1	NC_044905.1_R	2	9741528	9757251	-	Probable serine/threonine protein kinase IRE4	GO:0004672,GO:0004674,GO:0004712,GO:0005524,GO:0006468,GO:0018105,GO:0035556,GO:0046872,GO:0106310	-	-	-
gene-32348	gene-32348.1	NC_044905.1_R	2	9746928	9756824	-	Probable serine/threonine protein kinase IRE4	GO:0004672,GO:0004674,GO:0004712,GO:0005524,GO:0006468,GO:0018105,GO:0035556,GO:0046872,GO:0106310	-	-	-
gene-21967	gene-21967.1	NC_044907.1_R	4	1731146	1733482	+	Probable serine/threonine-protein kinase DDB_G0280111	GO:0004672,GO:0004674,GO:0004712,GO:0005524,GO:0005543,GO:0005737,GO:0006468,GO:0106310	-	-	-
gene-21981	gene-21981.1	NC_044907.1_R	4	2096068	2097595	+	Probable serine/threonine-protein kinase DDB_G0280111	GO:0004672,GO:0004674,GO:0004712,GO:0005524,GO:0005543,GO:0005737,GO:0006468,GO:0106310	-	-	-
gene-28504	gene-28504.1	NC_044906.1_R	3	62642547	62644184	+	Probable serine/threonine-protein kinase PBL3	GO:0004672,GO:0004674,GO:0004712,GO:0005524,GO:0005634,GO:0005737,GO:0005886,GO:0006468,GO:0006952,GO:0106310	-	-	-
gene-28508	gene-28508.1	NC_044906.1_R	3	62838429	62843189	+	Probable serine/threonine-protein kinase PBL3	GO:0004672,GO:0004674,GO:0004712,GO:0005524,GO:0005634,GO:0005737,GO:0005886,GO:0006468,GO:0006952,GO:0106310	-	-	-
gene-25611	gene-25611.1	NC_044907.1_R	4	94358478	94360722	+	Probable serine/threonine-protein kinase PIX13	GO:0004672,GO:0004674,GO:0004712,GO:0005524,GO:0005634,GO:0005886,GO:0006468,GO:0006952,GO:0106310	-	-	-
gene-25623	gene-25623.1	NC_044907.1_R	4	94486162	94488761	+	Probable serine/threonine-protein kinase PIX13	GO:0004672,GO:0004674,GO:0004712,GO:0005524,GO:0005634,GO:0005886,GO:0006468,GO:0006952,GO:0106310	-	-	-
gene-25643	gene-25643.1	NC_044907.1_R	4	94942726	94945112	+	Probable serine/threonine-protein kinase PIX13	GO:0004672,GO:0004674,GO:0004712,GO:0005524,GO:0005634,GO:0005886,GO:0006468,GO:0006952,GO:0106310	-	-	-
gene-6032	gene-6032.1	NC_044909.1_R	6	49872570	49874054	+	Probable serine/threonine-protein kinase PIX13	GO:0004672,GO:0004674,GO:0004712,GO:0005524,GO:0005634,GO:0005886,GO:0006468,GO:0006952,GO:0106310	-	-	-
gene-15203	gene-15203.1	NC_044914.1_R	11	59046049	59050315	-	Probable serine/threonine-protein kinase PIX13	GO:0004672,GO:0004674,GO:0004712,GO:0005524,GO:0005634,GO:0005886,GO:0006468,GO:0006952,GO:0106310	-	-	-
gene-17981	gene-17981.1	NC_044913.1_R	10	62041650	62041883	+	Probable thiol methyltransferase 2	GO:0005777,GO:0005829,GO:0009941,GO:0018708,GO:0032259	-	-	-
gene-17983	gene-17983.1	NC_044913.1_R	10	62088051	62092368	+	Probable thiol methyltransferase 2	GO:0005777,GO:0005829,GO:0008168,GO:0008757,GO:0009941,GO:0018708,GO:0032259	-	-	-
gene-16044	gene-16044.1	NC_044913.1_R	10	14705604	14706827	-	Probable transporter mch1	GO:0005774,GO:0016020,GO:0016021,GO:0022857,GO:0055085	-	-	-
gene-16051	gene-16051.1	NC_044913.1_R	10	14788448	14792699	-	Probable transporter mch1	GO:0005774,GO:0016020,GO:0016021,GO:0022857,GO:0055085	-	-	-
gene-10719	gene-10719.1	NC_044912.1_R	9	17197326	17202700	+	Probable ubiquitin-like-specific protease 2B	GO:0016926,GO:0070139	-	-	-
gene-4762	gene-4762.1	NC_044909.1_R	6	23442051	23445075	+	Probable voltage-gated potassium channel subunit beta	GO:0005244,GO:0005576,GO:0005886,GO:0006813,GO:0009506,GO:0034765,GO:0047834	-	-	-
gene-4764	gene-4764.1	NC_044909.1_R	6	23467877	23470720	+	Probable voltage-gated potassium channel subunit beta	GO:0005244,GO:0005576,GO:0005886,GO:0006813,GO:0009506,GO:0034765,GO:0047834	-	-	-
gene-5051	gene-5051.1	NC_044909.1_R	6	31934381	31941357	-	Probable WRKY transcription factor 13	GO:0000978,GO:0003700,GO:0005634,GO:0006355,GO:0043565,GO:0045893,GO:1901141,GO:1904369,GO:1990170	-	-	-
gene-5052	gene-5052.1	NC_044909.1_R	6	31940075	31941349	-	Probable WRKY transcription factor 13	GO:0000978,GO:0003700,GO:0005634,GO:0006355,GO:0043565,GO:0045893,GO:1901141,GO:1904369,GO:1990170	-	-	-
gene-36869	gene-36869.1	NC_044905.1_R	2	103771138	103775428	-	Probable WRKY transcription factor 51	GO:0003700,GO:0005634,GO:0006355,GO:0009867,GO:0042742,GO:0043565,GO:0050832	-	-	-
gene-5070	gene-5070.1	NC_044909.1_R	6	32234958	32235623	+	Probable WRKY transcription factor 51	GO:0003700,GO:0005634,GO:0006355,GO:0009867,GO:0042742,GO:0043565,GO:0050832	-	-	-
gene-5071	gene-5071.1	NC_044909.1_R	6	32253881	32257455	+	Probable WRKY transcription factor 51	GO:0003700,GO:0005634,GO:0006355,GO:0009867,GO:0042742,GO:0043565,GO:0050832	-	-	-
gene-5073	gene-5073.1	NC_044909.1_R	6	32267959	32271530	+	Probable WRKY transcription factor 51	GO:0003700,GO:0005634,GO:0006355,GO:0009867,GO:0042742,GO:0043565,GO:0050832	-	-	-
gene-28890	gene-28890.1	NC_044906.1_R	3	69598606	69605600	+	Probable WRKY transcription factor 57	GO:0000976,GO:0003700,GO:0005634,GO:0006355,GO:0006970,GO:0009414,GO:0009651,GO:0043565	-	-	-
gene-36554	gene-36554.1	NC_044905.1_R	2	98125596	98126851	-	Probable xyloglucan endotransglucosylase/hydrolase protein 23	GO:0004553,GO:0005618,GO:0005794,GO:0005975,GO:0006073,GO:0010411,GO:0016762,GO:0042546,GO:0048046,GO:0071555	-	-	-
gene-36555	gene-36555.1	NC_044905.1_R	2	98143964	98144925	-	Probable xyloglucan endotransglucosylase/hydrolase protein 23	GO:0004553,GO:0005794,GO:0005975,GO:0010411,GO:0016762,GO:0042546,GO:0048046,GO:0071555	-	-	-
gene-36558	gene-36558.1	NC_044905.1_R	2	98195949	98197124	-	Probable xyloglucan endotransglucosylase/hydrolase protein 23	GO:0004553,GO:0005794,GO:0005975,GO:0010411,GO:0016762,GO:0042546,GO:0048046,GO:0071555	-	-	-
gene-20460	gene-20460.1	NC_044908.1_R	5	64112092	64113400	-	Probable xyloglucan glycosyltransferase 5	GO:0000139,GO:0005794,GO:0016021,GO:0016757,GO:0042803,GO:0048868,GO:0071555,GO:0099402	-	-	-
gene-21760	gene-21760.1	NC_044908.1_R	5	91756210	91760043	-	Probable xyloglucan glycosyltransferase 5	GO:0000139,GO:0005794,GO:0016021,GO:0016757,GO:0042803,GO:0048868,GO:0071555,GO:0099402	-	-	-
gene-38320	gene-38320.1	NC_044915.1_R	12	25030420	25034432	-	Probable xyloglucan glycosyltransferase 5	GO:0000139,GO:0005794,GO:0016021,GO:0016757,GO:0042803,GO:0048868,GO:0071555,GO:0099402	-	-	-
gene-20622	gene-20622.1	NC_044908.1_R	5	68179604	68181886	-	Programmed cell death 5	-	-	-	-
gene-34894	gene-34894.1	NC_044905.1_R	2	64358465	64360188	+	Prolamin-like	-	-	-	-
gene-35074	gene-35074.1	NC_044905.1_R	2	68857132	68858151	-	Prolamin-like	-	-	-	-
gene-35075	gene-35075.1	NC_044905.1_R	2	68861212	68862261	-	Prolamin-like	-	-	-	-
gene-36154	gene-36154.1	NC_044905.1_R	2	91082885	91083907	-	Prolamin-like	-	-	-	-
gene-36170	gene-36170.1	NC_044905.1_R	2	91337375	91337806	-	Prolamin-like	-	-	-	-
gene-36171	gene-36171.1	NC_044905.1_R	2	91348880	91349293	-	Prolamin-like	-	-	-	-
gene-36172	gene-36172.1	NC_044905.1_R	2	91362704	91363391	-	Prolamin-like	-	-	-	-
gene-38300	gene-38300.1	NC_044915.1_R	12	24635840	24636310	-	Prolamin-like	-	-	-	-
[truncated: 1,958 more rows]

## Sheet: Reduced
Gene_id	Transcript_id	Chromosome	Chromosome	start	End	Strand	Functional annotation	GO	KAAS	Enzyme EC	KEGG
gene-6620	gene-6620.1	Chr0_RagTag	0	3334963	3340755	-	Agenet domain-containing protein / bromo-adjacent domain-containing	-	-	-	-
gene-6655	gene-6655.1	Chr0_RagTag	0	3869066	3869684	-	Procyclic form-specific polypeptide B1-alpha	-	-	-	-
gene-6810	gene-6810.1	NC_044904.1_R	1	476374	483497	-	Mitogen-activated protein kinase 8	GO:0000302,GO:0004672,GO:0004674,GO:0004707,GO:0004712,GO:0005516,GO:0005524,GO:0005634,GO:0005737,GO:0006468,GO:0009611,GO:0009753,GO:0035556,GO:0042542,GO:0106310	-	-	-
gene-6862	gene-6862.1	NC_044904.1_R	1	1434445	1435995	-	Sister chromatid cohesion protein PDS5 homolog C	GO:0000785,GO:0005634,GO:0006281,GO:0006310,GO:0007064,GO:0009556,GO:0035825,GO:0051301	-	-	-
gene-6890	gene-6890.1	NC_044904.1_R	1	1685806	1686993	+	RNase H type-1 domain-containing protein	GO:0003676,GO:0004523	-	-	-
gene-6896	gene-6896.1	NC_044904.1_R	1	1745082	1753378	-	Nuclear matrix constituent protein 1	GO:0005652,GO:0006997,GO:0016363	-	-	-
gene-7047	gene-7047.1	NC_044904.1_R	1	4003380	4006063	+	sarcoplasmic reticulum histidine-rich calcium-binding protein	-	-	-	-
gene-7141	gene-7141.1	NC_044904.1_R	1	5502569	5510018	-	Zinc finger CCCH domain-containing protein 55	GO:0003676,GO:0003677,GO:0003723,GO:0046872	-	-	-
gene-7165	gene-7165.1	NC_044904.1_R	1	5899231	5902299	+	DUF604 domain-containing protein	GO:0016020,GO:0016757	-	-	-
gene-7167	gene-7167.1	NC_044904.1_R	1	5922512	5926415	+	DUF604 domain-containing protein	GO:0016020,GO:0016757	-	-	-
gene-7171	gene-7171.1	NC_044904.1_R	1	5987584	5995401	+	Phenylacetaldehyde reductase	GO:0003824,GO:0003854,GO:0006694,GO:0016491,GO:0016616,GO:0055114	-	-	-
gene-7198	gene-7198.1	NC_044904.1_R	1	6319473	6320026	+	Photosystem II 5 kDa protein, chloroplastic	GO:0009523,GO:0009535,GO:0015979	-	-	-
gene-7268	gene-7268.1	NC_044904.1_R	1	7418561	7423345	+	Endochitinase	-	-	-	-
gene-7394	gene-7394.1	NC_044904.1_R	1	9285435	9294060	-	Kinesin-like protein KIN-14T	GO:0003777,GO:0005524,GO:0005739,GO:0005871,GO:0005874,GO:0007018,GO:0008017,GO:0008574,GO:0016887,GO:0030705	-	-	-
gene-7397	gene-7397.1	NC_044904.1_R	1	9350079	9351937	+	Expansin-A10	GO:0005576,GO:0009664,GO:0016020	-	-	-
gene-7475	gene-7475.1	NC_044904.1_R	1	10639722	10639916	-	-	-	-	-	-
gene-7477	gene-7477.1	NC_044904.1_R	1	10718147	10721576	-	Ankyrin repeat-containing protein BDA1	GO:0005886,GO:0009751,GO:0016021,GO:0045087	-	-	-
gene-7484	gene-7484.1	NC_044904.1_R	1	10778711	10783752	+	PIF1-like helicase	GO:0000723,GO:0003678,GO:0006281	-	-	-
gene-7487	gene-7487.1	NC_044904.1_R	1	10860666	10863500	-	Ankyrin repeat-containing protein BDA1	GO:0005515,GO:0005886,GO:0009751,GO:0016021,GO:0045087	-	-	-
gene-7488	gene-7488.1	NC_044904.1_R	1	10899811	10900137	-	Receptor-interacting serine/threonine-protein kinase 4-like	GO:0005515	-	-	-
gene-7493	gene-7493.1	NC_044904.1_R	1	11080310	11087316	-	Ankyrin repeat-containing protein BDA1	GO:0005515,GO:0005886,GO:0009751,GO:0016021,GO:0045087	-	-	-
gene-7497	gene-7497.1	NC_044904.1_R	1	11266976	11267671	-	Ankyrin repeat-containing protein BDA1	GO:0005515,GO:0005886,GO:0009751,GO:0016021,GO:0045087	-	-	-
gene-7501	gene-7501.1	NC_044904.1_R	1	11345103	11346822	-	Ankyrin repeat-containing protein BDA1	GO:0005515,GO:0005886,GO:0009751,GO:0016021,GO:0045087	-	-	-
gene-7502	gene-7502.1	NC_044904.1_R	1	11374292	11375562	-	Ankyrin repeat-containing protein BDA1	GO:0005515,GO:0005886,GO:0009751,GO:0016021,GO:0045087	-	-	-
gene-7540	gene-7540.1	NC_044904.1_R	1	12076550	12082509	+	PRLI-interacting factor A	-	-	-	-
gene-7617	gene-7617.1	NC_044904.1_R	1	13080779	13081057	+	Non-specific lipid-transfer protein 2	GO:0006869,GO:0008289	-	-	-
gene-7619	gene-7619.1	NC_044904.1_R	1	13101644	13103720	+	Putative glutamine amidotransferase GAT1_2.1	GO:0006541,GO:0016740,GO:0016787,GO:0016811,GO:2000032	-	-	-
gene-7697	gene-7697.1	NC_044904.1_R	1	14143577	14144329	+	WHy domain-containing protein	-	-	-	-
gene-7760	gene-7760.1	NC_044904.1_R	1	15093154	15094600	+	Fatty acyl-CoA reductase 3	GO:0005783,GO:0006629,GO:0010025,GO:0010345,GO:0035336,GO:0043231,GO:0080019,GO:0102965	-	-	-
gene-7778	gene-7778.1	NC_044904.1_R	1	15523595	15525783	-	Late embryogenesis abundant protein-related	-	-	-	-
gene-7924	gene-7924.1	NC_044904.1_R	1	18208173	18214676	+	Cell division cycle protein 48 homolog	GO:0005524,GO:0005634,GO:0005829,GO:0005886,GO:0016887,GO:0030433,GO:0030970,GO:0031593,GO:0034098,GO:0051228,GO:0071712,GO:0097352	-	-	-
gene-7951	gene-7951.1	NC_044904.1_R	1	18536588	18539267	-	Cysteine proteinase inhibitor	GO:0004869	-	-	-
gene-8190	gene-8190.1	NC_044904.1_R	1	22737944	22739411	-	E3 ubiquitin-protein ligase PUB24	GO:0004842,GO:0006952,GO:0016567	-	-	-
gene-8191	gene-8191.1	NC_044904.1_R	1	22771046	22773839	-	-	-	-	-	-
gene-8413	gene-8413.1	NC_044904.1_R	1	27212251	27224353	-	Probable LRR receptor-like serine/threonine-protein kinase At1g06840	GO:0004672,GO:0004674,GO:0004712,GO:0005515,GO:0005524,GO:0005886,GO:0006468,GO:0016021,GO:0106310	-	-	-
gene-8429	gene-8429.1	NC_044904.1_R	1	27544724	27555805	-	Probable LRR receptor-like serine/threonine-protein kinase At1g06840	GO:0004672,GO:0004674,GO:0004712,GO:0005515,GO:0005524,GO:0005886,GO:0006468,GO:0016021,GO:0106310	-	-	-
gene-8467	gene-8467.1	NC_044904.1_R	1	28489376	28495099	-	Telomeric repeat-binding factor 1	GO:0000723,GO:0000781,GO:0003691,GO:0005634,GO:0005737,GO:0005819,GO:0007049,GO:0042803,GO:0051301	-	-	-
gene-8579	gene-8579.1	NC_044904.1_R	1	30600502	30603479	-	Pentatricopeptide repeat-containing protein At5g47360	-	-	-	-
gene-8954	gene-8954.1	NC_044904.1_R	1	38140988	38141874	-	Zinc finger protein ZAT11	GO:0000976,GO:0003700,GO:0005634,GO:0006355,GO:0010200,GO:0046872,GO:0071289,GO:2000280	-	-	-
gene-8996	gene-8996.1	NC_044904.1_R	1	39184337	39190323	-	Probable disease resistance protein At5g66900	GO:0005524,GO:0005829,GO:0012505,GO:0043130,GO:0043531,GO:0050832	-	-	-
gene-8997	gene-8997.1	NC_044904.1_R	1	39192082	39196575	-	Probable disease resistance protein At5g66900	GO:0005515,GO:0005524,GO:0005829,GO:0012505,GO:0043130,GO:0043531,GO:0050832	-	-	-
gene-8998	gene-8998.1	NC_044904.1_R	1	39223210	39233039	-	Polygalacturonase ADPG2	GO:0004650,GO:0005576,GO:0005975,GO:0009830,GO:0009901,GO:0010047,GO:0010227,GO:0045490	-	-	-
gene-8999	gene-8999.1	NC_044904.1_R	1	39235650	39237857	-	Probable disease resistance protein At5g66910	GO:0005515,GO:0005524,GO:0005829,GO:0012505,GO:0043130,GO:0043531,GO:0050832	-	-	-
gene-9003	gene-9003.1	NC_044904.1_R	1	39271428	39276076	-	Probable disease resistance protein At5g66900	GO:0005515,GO:0005524,GO:0005829,GO:0012505,GO:0043130,GO:0043531,GO:0050832	-	-	-
gene-9011	gene-9011.1	NC_044904.1_R	1	39368693	39375259	-	Probable disease resistance protein At5g66900	GO:0005524,GO:0005829,GO:0012505,GO:0043130,GO:0043531,GO:0050832	-	-	-
gene-9018	gene-9018.1	NC_044904.1_R	1	39447266	39451319	-	Probable disease resistance protein At5g66900	GO:0005515,GO:0005524,GO:0005829,GO:0012505,GO:0043130,GO:0043531,GO:0050832	-	-	-
gene-9151	gene-9151.1	NC_044904.1_R	1	42472900	42474601	+	UDP-glycosyltransferase 71K1	GO:0008194,GO:0035251	-	-	-
gene-9211	gene-9211.1	NC_044904.1_R	1	44077515	44078937	+	Putative small subunit of serine palmitoyltransferase	-	-	-	-
gene-9330	gene-9330.1	NC_044904.1_R	1	48917273	48919833	-	Ethylene-responsive transcription factor ERF119	GO:0003677,GO:0003700,GO:0005634,GO:0006355,GO:0009873	-	-	-
gene-31761	gene-31761.1	NC_044905.1_R	2	566179	570326	+	PHD finger protein ALFIN-LIKE 5	GO:0000976,GO:0003677,GO:0003712,GO:0003714,GO:0005634,GO:0006325,GO:0006355,GO:0009414,GO:0009651,GO:0042393,GO:0046872	-	-	-
gene-31826	gene-31826.1	NC_044905.1_R	2	1382286	1384628	+	Putative GATA transcription factor 22	GO:0000976,GO:0003700,GO:0005634,GO:0006355,GO:0007623,GO:0008270,GO:0009416,GO:0009658,GO:0009733,GO:0009735,GO:0009736,GO:0009739,GO:0009740,GO:0009910,GO:0009938,GO:0010029,GO:0010114,GO:0010151,GO:0010167,GO:0010187,GO:0010380,GO:0010468,GO:0043565,GO:0043610,GO:0080050,GO:0090693,GO:1902326,GO:2000028	-	-	-
gene-32086	gene-32086.1	NC_044905.1_R	2	5551169	5553763	+	Subtilisin-like protease SBT3	GO:0004252,GO:0005615,GO:0006508,GO:0006952,GO:0008236,GO:0009611,GO:0009827,GO:0010628,GO:0042802,GO:0042803,GO:0043171,GO:0097264,GO:1900367,GO:1902066	-	-	-
gene-32094	gene-32094.1	NC_044905.1_R	2	5733230	5737105	+	Triacylglycerol lipase OBL1	GO:0004806,GO:0005811,GO:0006629,GO:0016021,GO:0016042	-	-	-
gene-32095	gene-32095.1	NC_044905.1_R	2	5799804	5805414	+	Triacylglycerol lipase OBL1	GO:0004806,GO:0005811,GO:0006629,GO:0016021,GO:0016042,GO:0033878,GO:0047372,GO:0090406	-	-	-
gene-32127	gene-32127.1	NC_044905.1_R	2	6101476	6109234	-	Protein WEAK CHLOROPLAST MOVEMENT UNDER BLUE LIGHT 1	GO:0005777,GO:0005829,GO:0009903,GO:0009904	-	-	-
gene-32158	gene-32158.1	NC_044905.1_R	2	6611317	6614966	-	B3 domain-containing protein At3g19184	GO:0003677,GO:0005634	-	-	-
gene-32512	gene-32512.1	NC_044905.1_R	2	12180806	12190492	-	Jacalin-related lectin 3	GO:0030246	-	-	-
gene-32574	gene-32574.1	NC_044905.1_R	2	13108510	13112622	+	DNA-directed RNA polymerase I subunit RPA43	-	-	-	-
gene-32607	gene-32607.1	NC_044905.1_R	2	13585308	13592104	-	Probable alkaline/neutral invertase B	GO:0004575,GO:0005987,GO:0033926	-	-	-
gene-32635	gene-32635.1	NC_044905.1_R	2	13974698	13983667	-	TFIIS N-terminal domain-containing protein	GO:0005634	-	-	-
gene-32688	gene-32688.1	NC_044905.1_R	2	14977564	14981258	-	Probable prolyl 4-hydroxylase 3	GO:0000137,GO:0004656,GO:0005506,GO:0005634,GO:0005768,GO:0005783,GO:0005789,GO:0005794,GO:0005802,GO:0016021,GO:0016491,GO:0018401,GO:0031418,GO:0055114	-	-	-
gene-32927	gene-32927.1	NC_044905.1_R	2	18486577	18487361	+	Calvin cycle protein CP12-3, chloroplastic	GO:0005507,GO:0009507,GO:0016151,GO:0019253,GO:0032991,GO:0034605,GO:0071454,GO:0080153	-	-	-
gene-32986	gene-32986.1	NC_044905.1_R	2	19566077	19566689	+	Domain of unknown function (DUF4283)	-	-	-	-
gene-33013	gene-33013.1	NC_044905.1_R	2	20118775	20126443	+	Protein WHAT'S THIS FACTOR 1 homolog, chloroplastic	GO:0000373,GO:0003729,GO:0006397,GO:0009507,GO:0015979	-	-	-
gene-33043	gene-33043.1	NC_044905.1_R	2	20903135	20904013	+	Protein GLUTAMINE DUMPER 5	GO:0006865,GO:0016021,GO:0080143	-	-	-
gene-33068	gene-33068.1	NC_044905.1_R	2	21336561	21340594	+	Aspartyl protease family protein At5g10770	GO:0004190,GO:0005886,GO:0031225	-	-	-
gene-33073	gene-33073.1	NC_044905.1_R	2	21443434	21448319	+	Aspartyl protease family protein At5g10770	GO:0004190,GO:0005886,GO:0031225	-	-	-
gene-33089	gene-33089.1	NC_044905.1_R	2	21945242	21945722	+	-	-	-	-	-
gene-33325	gene-33325.1	NC_044905.1_R	2	26670461	26684646	+	Alkaline/neutral invertase CINV2	GO:0004564,GO:0004575,GO:0005829,GO:0005987,GO:0009507,GO:0033926,GO:0048364	-	-	-
gene-33379	gene-33379.1	NC_044905.1_R	2	27950538	27960296	-	Probable polyamine transporter At1g31830	GO:0005886,GO:0015203,GO:0015293,GO:0015846,GO:0016020,GO:0016021,GO:0022857,GO:0055085	-	-	-
gene-33496	gene-33496.1	NC_044905.1_R	2	30635234	30640486	+	Tumor necrosis factor receptor superfamily member 21	-	-	-	-
gene-33498	gene-33498.1	NC_044905.1_R	2	30651786	30657718	-	Myb-like domain-containing protein	-	-	-	-
gene-33561	gene-33561.1	NC_044905.1_R	2	31826918	31829416	-	Beta-carotene isomerase D27, chloroplastic	GO:0005506,GO:0009507,GO:0106365	-	-	-
gene-33627	gene-33627.1	NC_044905.1_R	2	33276892	33281393	+	Protein KINESIN LIGHT CHAIN-RELATED 1	GO:0005515,GO:0005737,GO:0005829,GO:0005874	-	-	-
gene-33679	gene-33679.1	NC_044905.1_R	2	34108304	34119297	+	-	-	-	-	-
gene-33722	gene-33722.1	NC_044905.1_R	2	35242166	35250055	-	COP1-interactive protein 1	GO:0000325,GO:0003779,GO:0005829,GO:0005856,GO:0005886,GO:0006970,GO:0009536,GO:0009737,GO:0009738,GO:0009789,GO:0042306,GO:0071215	-	-	-
gene-33743	gene-33743.1	NC_044905.1_R	2	35674454	35676940	+	ABC transporter C family member 10	GO:0000325,GO:0005524,GO:0005829,GO:0008559,GO:0016020,GO:0016021,GO:0042626,GO:0055085	-	-	-
gene-33744	gene-33744.1	NC_044905.1_R	2	35722764	35727590	+	ABC transporter C family member 10	GO:0000325,GO:0005524,GO:0005829,GO:0008559,GO:0016020,GO:0016021,GO:0042626,GO:0055085	-	-	-
gene-33755	gene-33755.1	NC_044905.1_R	2	36121050	36128122	+	Cation/H(+) antiporter 18	GO:0005770,GO:0006812,GO:0006813,GO:0006885,GO:0012505,GO:0015299,GO:0016021,GO:0055085	-	-	-
gene-33756	gene-33756.1	NC_044905.1_R	2	36146296	36150903	+	Cation/H(+) antiporter 18	GO:0005770,GO:0006812,GO:0006813,GO:0006885,GO:0012505,GO:0015299,GO:0016021,GO:0055085	-	-	-
gene-33993	gene-33993.1	NC_044905.1_R	2	42309419	42311065	-	Leucine-rich repeat receptor protein kinase EMS1	GO:0004672,GO:0004674,GO:0004712,GO:0005524,GO:0005886,GO:0006468,GO:0009556,GO:0010234,GO:0016020,GO:0016021,GO:0019199,GO:0046777,GO:0106310	-	-	-
gene-34034	gene-34034.1	NC_044905.1_R	2	43330864	43339530	+	Pentatricopeptide repeat-containing protein At3g29230	GO:0003729	-	-	-
gene-34193	gene-34193.1	NC_044905.1_R	2	47982337	48005816	-	ALBINO3-like protein 2, chloroplastic	GO:0009535,GO:0031305,GO:0032977,GO:0032979,GO:0033617,GO:0051205	-	-	-
gene-34244	gene-34244.1	NC_044905.1_R	2	49660723	49693338	+	DNA ligase 6	GO:0002237,GO:0003677,GO:0003910,GO:0005524,GO:0005634,GO:0005737,GO:0006266,GO:0006273,GO:0006281,GO:0006303,GO:0006310,GO:0006979,GO:0009409,GO:0009845,GO:0010225,GO:0015074,GO:0046872,GO:0048316,GO:0071897,GO:1904975,GO:2000685	-	-	-
gene-34249	gene-34249.1	NC_044905.1_R	2	49779117	49779783	+	Domain of unknown function (DUF4283)	-	-	-	-
gene-34260	gene-34260.1	NC_044905.1_R	2	50161813	50164641	-	Protein PLASTID MOVEMENT IMPAIRED 2	GO:0005829,GO:0009637,GO:0009903,GO:0009904	-	-	-
gene-34264	gene-34264.1	NC_044905.1_R	2	50284614	50286786	+	Putative glutamine amidotransferase GAT1_2.1	GO:0006541,GO:0016740,GO:0016787,GO:0016811,GO:2000032	-	-	-
gene-34417	gene-34417.1	NC_044905.1_R	2	54047969	54057267	-	Probable inactive ATP-dependent zinc metalloprotease FTSHI 3, chloroplastic	GO:0004176,GO:0004222,GO:0005524,GO:0005829,GO:0006508,GO:0008270,GO:0009534,GO:0009941,GO:0016021,GO:0016887,GO:0031969	-	-	-
gene-34423	gene-34423.1	NC_044905.1_R	2	54149219	54153348	+	Protein NSP-INTERACTING KINASE 1	GO:0004672,GO:0004674,GO:0004712,GO:0005515,GO:0005524,GO:0005654,GO:0005737,GO:0005886,GO:0006468,GO:0016021,GO:0034504,GO:0040015,GO:0042802,GO:0046777,GO:0051607,GO:0106310	-	-	-
gene-34462	gene-34462.1	NC_044905.1_R	2	55110474	55112389	+	2-methylpropanoate--CoA ligase CCL4	GO:0005524,GO:0005829,GO:0016405,GO:0043759,GO:0047760,GO:0050218	-	-	-
gene-34464	gene-34464.1	NC_044905.1_R	2	55128416	55129219	+	2-methylpropanoate--CoA ligase CCL4	GO:0005524,GO:0005829,GO:0016405,GO:0043759,GO:0047760,GO:0050218	-	-	-
gene-34475	gene-34475.1	NC_044905.1_R	2	55363869	55364738	+	-	-	-	-	-
gene-34476	gene-34476.1	NC_044905.1_R	2	55443792	55446035	+	Transcription factor MYB90	GO:0003677,GO:0003700,GO:0005634,GO:0006355	-	-	-
gene-34478	gene-34478.1	NC_044905.1_R	2	55587314	55589816	-	Transcription factor MYB90	GO:0003677,GO:0003700,GO:0005634,GO:0006355	-	-	-
gene-34561	gene-34561.1	NC_044905.1_R	2	57387502	57388366	+	Protein BOBBER 2	GO:0005737,GO:0006457,GO:0051082	-	-	-
gene-34583	gene-34583.1	NC_044905.1_R	2	57794415	57799059	-	Zinc finger protein 4	GO:0000976,GO:0003700,GO:0005634,GO:0006355,GO:0009738,GO:0009788,GO:0019760,GO:0046872	-	-	-
gene-34610	gene-34610.1	NC_044905.1_R	2	58284250	58307931	+	Alpha-glucosidase 2	GO:0004553,GO:0005975,GO:0030246,GO:0032450	-	-	-
gene-34617	gene-34617.1	NC_044905.1_R	2	58489025	58490134	-	Stress-response A/B barrel domain-containing protein UP3	GO:0005739,GO:0005777,GO:0009507,GO:0009570	-	-	-
gene-34633	gene-34633.1	NC_044905.1_R	2	59025039	59029481	+	PHD finger protein ALFIN-LIKE 4	GO:0000976,GO:0003712,GO:0005634,GO:0006325,GO:0006355,GO:0035064,GO:0042393,GO:0046872	-	-	-
gene-34788	gene-34788.1	NC_044905.1_R	2	61829597	61829911	+	Protein GLUTAMINE DUMPER 4	GO:0006865,GO:0016021,GO:0080143	-	-	-
gene-34955	gene-34955.1	NC_044905.1_R	2	66281790	66290729	+	ABC transporter B family member 27	GO:0000325,GO:0005524,GO:0005773,GO:0005774,GO:0009536,GO:0010044,GO:0016021,GO:0042626,GO:0055085,GO:0140359	-	-	-
gene-34978	gene-34978.1	NC_044905.1_R	2	66772627	66781483	+	monoacylglycerol lipase ABHD6 isoform X2	-	-	-	-
gene-34992	gene-34992.1	NC_044905.1_R	2	67049180	67050364	-	Expansin-A22	GO:0005576,GO:0009664,GO:0016020	-	-	-
gene-34993	gene-34993.1	NC_044905.1_R	2	67054034	67055229	-	Expansin-A23	GO:0005576,GO:0009664,GO:0016020	-	-	-
gene-34995	gene-34995.1	NC_044905.1_R	2	67072829	67073197	-	Expansin-A9	GO:0005576,GO:0009664,GO:0016020	-	-	-
gene-35158	gene-35158.1	NC_044905.1_R	2	70239557	70240166	+	DNA double-strand break repair ATPase	-	-	-	-
gene-35178	gene-35178.1	NC_044905.1_R	2	70527591	70529698	+	UDP-glycosyltransferase 91A1	GO:0008194,GO:0043231	-	-	-
gene-35314	gene-35314.1	NC_044905.1_R	2	72749834	72753992	-	Protein SIEVE ELEMENT OCCLUSION B	GO:0010088,GO:0042803,GO:0043621	-	-	-
gene-35315	gene-35315.1	NC_044905.1_R	2	72760368	72764450	-	Protein SIEVE ELEMENT OCCLUSION B	GO:0010088,GO:0042803,GO:0043621	-	-	-
gene-35316	gene-35316.1	NC_044905.1_R	2	72771827	72776017	-	Protein SIEVE ELEMENT OCCLUSION B	GO:0010088,GO:0042803,GO:0043621	-	-	-
gene-35368	gene-35368.1	NC_044905.1_R	2	73648826	73649683	+	-	-	-	-	-
gene-35396	gene-35396.1	NC_044905.1_R	2	74217057	74217692	+	B3 domain-containing protein At4g02870	GO:0003677,GO:0005634	-	-	-
gene-35397	gene-35397.1	NC_044905.1_R	2	74261070	74261831	-	AP2/B3 transcriptional factor family protein	-	-	-	-
gene-35437	gene-35437.1	NC_044905.1_R	2	75016904	75024822	-	Shaggy-related protein kinase epsilon	GO:0004672,GO:0004674,GO:0004712,GO:0005524,GO:0005737,GO:0006468,GO:0006972,GO:0007165,GO:0009651,GO:0046777,GO:0106310	-	-	-
gene-35573	gene-35573.1	NC_044905.1_R	2	77662598	77664044	+	Senescence-associated carboxylesterase 101	GO:0002230,GO:0005634,GO:0005737,GO:0007568,GO:0009862,GO:0016021,GO:0016042,GO:0050829,GO:0052689,GO:0060866,GO:0080030,GO:0106093,GO:1900057,GO:1900426,GO:1902290	-	-	-
gene-35577	gene-35577.1	NC_044905.1_R	2	77735365	77737232	+	Senescence-associated carboxylesterase 101	GO:0002230,GO:0005634,GO:0005737,GO:0006629,GO:0007568,GO:0009862,GO:0016021,GO:0016042,GO:0050829,GO:0052689,GO:0060866,GO:0080030,GO:0106093,GO:1900057,GO:1900426,GO:1902290	-	-	-
gene-35579	gene-35579.1	NC_044905.1_R	2	77760690	77762130	+	Senescence-associated carboxylesterase 101	GO:0002230,GO:0005634,GO:0005737,GO:0007568,GO:0009862,GO:0016021,GO:0016042,GO:0050829,GO:0052689,GO:0060866,GO:0080030,GO:0106093,GO:1900057,GO:1900426,GO:1902290	-	-	-
gene-35581	gene-35581.1	NC_044905.1_R	2	77805662	77806831	-	Probable disease resistance protein At5g66900	GO:0005515,GO:0005524,GO:0005829,GO:0012505,GO:0043130,GO:0043531,GO:0050832	-	-	-
gene-35582	gene-35582.1	NC_044905.1_R	2	77820548	77832486	+	Senescence-associated carboxylesterase 101	GO:0002230,GO:0005634,GO:0005737,GO:0006629,GO:0007568,GO:0009862,GO:0016021,GO:0016042,GO:0050829,GO:0052689,GO:0060866,GO:0080030,GO:0106093,GO:1900057,GO:1900426,GO:1902290	-	-	-
gene-35584	gene-35584.1	NC_044905.1_R	2	77917999	77922699	+	Senescence-associated carboxylesterase 101	GO:0002230,GO:0005634,GO:0005737,GO:0006629,GO:0007568,GO:0009862,GO:0016021,GO:0016042,GO:0050829,GO:0052689,GO:0060866,GO:0080030,GO:0106093,GO:1900057,GO:1900426,GO:1902290	-	-	-
gene-35585	gene-35585.1	NC_044905.1_R	2	77924114	77929231	-	Probable disease resistance protein At5g66900	GO:0005515,GO:0005524,GO:0005829,GO:0012505,GO:0043130,GO:0043531,GO:0050832	-	-	-
gene-35586	gene-35586.1	NC_044905.1_R	2	77935043	77939480	+	Senescence-associated carboxylesterase 101	GO:0002230,GO:0005634,GO:0005737,GO:0006629,GO:0007568,GO:0009862,GO:0016021,GO:0016042,GO:0050829,GO:0052689,GO:0060866,GO:0080030,GO:0106093,GO:1900057,GO:1900426,GO:1902290	-	-	-
gene-35624	gene-35624.1	NC_044905.1_R	2	78627058	78633775	-	Protein SIEVE ELEMENT OCCLUSION B	GO:0010088,GO:0042803,GO:0043621	-	-	-
gene-35628	gene-35628.1	NC_044905.1_R	2	78821884	78825722	-	Protein SIEVE ELEMENT OCCLUSION B	GO:0010088,GO:0042803,GO:0043621	-	-	-
gene-35635	gene-35635.1	NC_044905.1_R	2	78979553	78981522	-	Paired amphipathic helix protein Sin3-like 2	GO:0000118,GO:0000122,GO:0000785,GO:0003714,GO:0006355,GO:0016575	-	-	-
gene-35637	gene-35637.1	NC_044905.1_R	2	78996989	78998169	-	Paired amphipathic helix protein Sin3-like 2	GO:0000118,GO:0000122,GO:0000785,GO:0003714,GO:0006355,GO:0016575	-	-	-
gene-35639	gene-35639.1	NC_044905.1_R	2	79049695	79051521	-	Paired amphipathic helix protein Sin3-like 2	GO:0000118,GO:0000122,GO:0000785,GO:0003714,GO:0006355,GO:0016575	-	-	-
gene-35641	gene-35641.1	NC_044905.1_R	2	79114982	79121438	-	Cation/H(+) antiporter 18	GO:0000118,GO:0000122,GO:0000785,GO:0003714,GO:0005770,GO:0006355,GO:0006812,GO:0006813,GO:0006885,GO:0012505,GO:0015299,GO:0016021,GO:0016575,GO:0055085	-	-	-
gene-35833	gene-35833.1	NC_044905.1_R	2	83442336	83443663	+	Replication protein A OB domain	-	-	-	-
gene-35851	gene-35851.1	NC_044905.1_R	2	84982522	84983001	+	Ankyrin repeat-containing protein (Fragment)	-	-	-	-
gene-35868	gene-35868.1	NC_044905.1_R	2	85293603	85295823	+	Pentatricopeptide repeat-containing protein	-	-	-	-
gene-35869	gene-35869.1	NC_044905.1_R	2	85313334	85318877	+	Pentatricopeptide repeat-containing protein	-	-	-	-
gene-35985	gene-35985.1	NC_044905.1_R	2	87743018	87743845	+	SH3 and FCH domain-containing protein	-	-	-	-
gene-36000	gene-36000.1	NC_044905.1_R	2	88104914	88110623	-	Plastid transcriptionally active 5 isoform 1	-	-	-	-
gene-36139	gene-36139.1	NC_044905.1_R	2	90824997	90833535	+	Calmodulin-binding receptor-like cytoplasmic kinase 3	GO:0004672,GO:0004674,GO:0004712,GO:0005524,GO:0005737,GO:0005886,GO:0006468,GO:0046777,GO:0106310	-	-	-
gene-36193	gene-36193.1	NC_044905.1_R	2	91696282	91701976	-	Uncharacterized methyltransferase At2g41040, chloroplastic	GO:0006744,GO:0008168,GO:0009507,GO:0010287,GO:0032259	-	-	-
gene-36380	gene-36380.1	NC_044905.1_R	2	94884301	94890491	+	Myosin-binding protein 7	GO:0016021,GO:0017022,GO:0030133,GO:0080115	-	-	-
gene-36381	gene-36381.1	NC_044905.1_R	2	94891260	94892141	+	Protein AGENET DOMAIN (AGD)-CONTAINING P1	GO:0000775,GO:0000792,GO:0005634,GO:0006346,GO:0035064,GO:0036123,GO:0042393,GO:0044030	-	-	-
gene-36382	gene-36382.1	NC_044905.1_R	2	94904525	94908302	-	Putative leucine-rich repeat receptor-like serine/threonine-protein kinase At2g24130	GO:0004672,GO:0004674,GO:0004712,GO:0005515,GO:0005524,GO:0005886,GO:0006468,GO:0016021,GO:0106310	-	-	-
gene-36384	gene-36384.1	NC_044905.1_R	2	94928008	94931730	-	Putative leucine-rich repeat receptor-like serine/threonine-protein kinase At2g24130	GO:0004672,GO:0004674,GO:0004712,GO:0005515,GO:0005524,GO:0005886,GO:0006468,GO:0016021,GO:0106310	-	-	-
gene-36584	gene-36584.1	NC_044905.1_R	2	98807092	98807493	+	DUF761 domain-containing protein	-	-	-	-
gene-36642	gene-36642.1	NC_044905.1_R	2	99849671	99851343	-	Basic blue protein	GO:0009055,GO:0009856,GO:0031012,GO:0046658,GO:0046872,GO:0048046,GO:0048653,GO:0099503	-	-	-
gene-36658	gene-36658.1	NC_044905.1_R	2	100134095	100136647	+	Glycine-rich RNA-binding protein RZ1A	GO:0000166,GO:0003676,GO:0003677,GO:0003729,GO:0005634,GO:0005737,GO:0005829,GO:0008270,GO:0009409	-	-	-
gene-36741	gene-36741.1	NC_044905.1_R	2	101337405	101339086	+	60S ribosomal protein L2, mitochondrial	GO:0003735,GO:0005739,GO:0005840,GO:0006412	-	-	-
gene-36783	gene-36783.1	NC_044905.1_R	2	101907909	101915336	+	Bromodomain-containing factor 2	GO:0000785,GO:0001046,GO:0001094,GO:0005515,GO:0005634,GO:0005737,GO:0006281,GO:0006338,GO:0030435,GO:0031452,GO:0031493,GO:0042393,GO:0070577,GO:0071944	-	-	-
gene-36888	gene-36888.1	NC_044905.1_R	2	104163067	104163916	-	B3 domain-containing protein At5g26805	GO:0003677,GO:0005634	-	-	-
gene-36889	gene-36889.1	NC_044905.1_R	2	104182052	104182826	-	B3 domain-containing protein At5g26805	GO:0003677,GO:0005634	-	-	-
gene-36890	gene-36890.1	NC_044905.1_R	2	104212359	104215970	+	Pentatricopeptide repeat-containing protein At1g10270	GO:0005634,GO:0005739,GO:0009507,GO:0009793,GO:0051301	-	-	-
gene-36938	gene-36938.1	NC_044905.1_R	2	105378142	105384639	-	PHD finger protein ALFIN-LIKE 7	GO:0000976,GO:0003712,GO:0005634,GO:0006325,GO:0006355,GO:0035064,GO:0042393,GO:0046872	-	-	-
gene-25718	gene-25718.1	NC_044906.1_R	3	271338	272227	+	Ethylene-responsive transcription factor ERF022	GO:0003677,GO:0003700,GO:0005634,GO:0006355,GO:0009873	-	-	-
gene-25724	gene-25724.1	NC_044906.1_R	3	336948	337525	+	Probable disease resistance protein At5g66910	GO:0005524,GO:0005829,GO:0012505,GO:0043130,GO:0043531,GO:0050832	-	-	-
gene-25737	gene-25737.1	NC_044906.1_R	3	469606	473935	-	Protein translocase subunit SecA	-	-	-	-
gene-25738	gene-25738.1	NC_044906.1_R	3	474931	477793	-	-	-	-	-	-
gene-25746	gene-25746.1	NC_044906.1_R	3	628402	629796	+	-	-	-	-	-
gene-25760	gene-25760.1	NC_044906.1_R	3	966192	971656	+	Putative pentatricopeptide repeat-containing protein At1g26500	-	-	-	-
gene-25833	gene-25833.1	NC_044906.1_R	3	2173146	2183138	+	FRIGIDA-like protein 3	GO:0009536,GO:0009908,GO:0030154	-	-	-
gene-25835	gene-25835.1	NC_044906.1_R	3	2214041	2220317	+	FRIGIDA-like protein 3	GO:0009536,GO:0009908,GO:0030154	-	-	-
gene-25836	gene-25836.1	NC_044906.1_R	3	2225127	2234887	+	FRIGIDA-like protein 5	GO:0009908,GO:0030154	-	-	-
gene-25845	gene-25845.1	NC_044906.1_R	3	2448241	2450419	-	DUF223 domain-containing protein	-	-	-	-
gene-26037	gene-26037.1	NC_044906.1_R	3	6317060	6320815	-	Domain of unknown function DUF223	-	-	-	-
gene-26257	gene-26257.1	NC_044906.1_R	3	9842411	9848339	-	Nuclear envelope-associated protein 2	GO:0005635,GO:0005637,GO:0005654,GO:0016021,GO:0043621	-	-	-
gene-26401	gene-26401.1	NC_044906.1_R	3	13110340	13122359	+	Cysteine-tryptophan domain-containing zinc finger protein 7	GO:0005634,GO:0008270,GO:0043565,GO:0045893,GO:0080113	-	-	-
gene-26467	gene-26467.1	NC_044906.1_R	3	13962254	13965680	-	PAPA-1 domain-containing protein	GO:0031011	-	-	-
gene-26608	gene-26608.1	NC_044906.1_R	3	16678487	16684604	-	Exonuclease DPD1, chloroplastic/mitochondrial	GO:0000738,GO:0003676,GO:0004527,GO:0005737,GO:0005739,GO:0008296,GO:0009507,GO:0009536,GO:0046872	-	-	-
gene-26669	gene-26669.1	NC_044906.1_R	3	18020168	18023986	-	Probable protein phosphatase 2C 73	GO:0000226,GO:0005634,GO:0005829,GO:0005886,GO:0006470,GO:0009819,GO:0016791,GO:0045926,GO:0046872	-	-	-
gene-26836	gene-26836.1	NC_044906.1_R	3	21931036	21935553	-	Guanosine deaminase	GO:0002100,GO:0005634,GO:0005737,GO:0006152,GO:0008251,GO:0008270,GO:0047974	-	-	-
gene-26865	gene-26865.1	NC_044906.1_R	3	22470805	22475616	+	DUF868 domain-containing protein	-	-	-	-
gene-26914	gene-26914.1	NC_044906.1_R	3	23284911	23289019	+	Probable replication factor A 73 kDa subunit	GO:0000724,GO:0003684,GO:0003697,GO:0005634,GO:0005654,GO:0005662,GO:0006260,GO:0006268,GO:0006289,GO:0007004,GO:0019899,GO:0043047,GO:0046872,GO:0051096,GO:0051321,GO:0110039	-	-	-
gene-26974	gene-26974.1	NC_044906.1_R	3	24530612	24533729	+	Receptor-like protein kinase ANXUR2	GO:0004672,GO:0004674,GO:0004712,GO:0005524,GO:0005886,GO:0006468,GO:0016021,GO:0016324,GO:0046777,GO:0090404,GO:0106310	-	-	-
gene-27039	gene-27039.1	NC_044906.1_R	3	25953577	25954278	-	zf-RVT domain-containing protein	-	-	-	-
gene-27237	gene-27237.1	NC_044906.1_R	3	30770312	30770795	+	-	-	-	-	-
gene-27310	gene-27310.1	NC_044906.1_R	3	32805553	32807255	+	Protein PLANT CADMIUM RESISTANCE 3	GO:0016021	-	-	-
gene-27312	gene-27312.1	NC_044906.1_R	3	32966004	32967424	+	Protein PLANT CADMIUM RESISTANCE 2	GO:0005886,GO:0006979,GO:0016021	-	-	-
gene-27316	gene-27316.1	NC_044906.1_R	3	33028417	33031000	+	F-box protein SKIP28	GO:0005515,GO:0005737,GO:0009793,GO:0016567	-	-	-
gene-27437	gene-27437.1	NC_044906.1_R	3	36759337	36764293	+	Zinc finger protein 4	GO:0000976,GO:0003700,GO:0005634,GO:0006355,GO:0009738,GO:0009788,GO:0019760,GO:0046872	-	-	-
gene-27474	gene-27474.1	NC_044906.1_R	3	37849853	37850633	+	Dirigent protein 11	GO:0048046	-	-	-
gene-27476	gene-27476.1	NC_044906.1_R	3	37867617	37872246	-	Replication factor-A C terminal domain	-	-	-	-
gene-27494	gene-27494.1	NC_044906.1_R	3	38117868	38118481	-	Dirigent protein 21	GO:0005576	-	-	-
gene-27505	gene-27505.1	NC_044906.1_R	3	38579163	38584269	+	Probable disease resistance protein At5g66900	GO:0005524,GO:0005829,GO:0012505,GO:0043130,GO:0043531,GO:0050832	-	-	-
gene-27527	gene-27527.1	NC_044906.1_R	3	38971182	38977421	+	THUMP domain-containing protein	GO:0003723	-	-	-
gene-27552	gene-27552.1	NC_044906.1_R	3	39711828	39713798	-	Pentatricopeptide repeat-containing protein At5g13770, chloroplastic	GO:0003729,GO:0009507,GO:0009658	-	-	-
gene-27762	gene-27762.1	NC_044906.1_R	3	45669410	45682014	+	Protein KRI1 homolog	GO:0000447,GO:0005730,GO:0030686	-	-	-
gene-28252	gene-28252.1	NC_044906.1_R	3	57470342	57470752	+	S-protein homolog	-	-	-	-
gene-28316	gene-28316.1	NC_044906.1_R	3	58832770	58833413	-	pectinesterase inhibitor 12-like	GO:0004857	-	-	-
gene-28343	gene-28343.1	NC_044906.1_R	3	59532032	59536689	-	Purine permease 3	GO:0005345,GO:0006863,GO:0015211,GO:0016020,GO:0016021	-	-	-
gene-28376	gene-28376.1	NC_044906.1_R	3	60083444	60086706	-	DUF220 domain-containing protein	-	-	-	-
gene-28445	gene-28445.1	NC_044906.1_R	3	61388675	61391046	-	Pentatricopeptide repeat-containing protein At2g02980, chloroplastic	GO:0006397,GO:0008270,GO:0009507,GO:0031425,GO:1900865	-	-	-
gene-28607	gene-28607.1	NC_044906.1_R	3	64741691	64748920	+	Ribonuclease HI	GO:0003676,GO:0003677,GO:0003723,GO:0004523,GO:0004527,GO:0005737,GO:0046872	-	-	-
gene-28685	gene-28685.1	NC_044906.1_R	3	66282321	66288862	+	Protein ENHANCED DISEASE RESISTANCE like	-	-	-	-
gene-28744	gene-28744.1	NC_044906.1_R	3	67285026	67287277	-	Expansin-A1	GO:0005576,GO:0009664,GO:0016020	-	-	-
gene-28794	gene-28794.1	NC_044906.1_R	3	68094459	68101521	-	Probable aldo-keto reductase 2	GO:0004033,GO:0005737,GO:0047834	-	-	-
gene-28802	gene-28802.1	NC_044906.1_R	3	68171200	68179250	-	Probable aldo-keto reductase 2	GO:0004033,GO:0005737,GO:0047834	-	-	-
gene-28806	gene-28806.1	NC_044906.1_R	3	68219733	68224879	-	Phosphate transporter PHO1 homolog 3	GO:0000822,GO:0005737,GO:0005794,GO:0005802,GO:0005886,GO:0006817,GO:0015114,GO:0016021,GO:0016036,GO:0055062,GO:0055069	-	-	-
gene-28807	gene-28807.1	NC_044906.1_R	3	68253930	68258843	-	Phosphate transporter PHO1 homolog 3	GO:0000822,GO:0005737,GO:0005794,GO:0005802,GO:0005886,GO:0006817,GO:0015114,GO:0016021,GO:0016036,GO:0055062,GO:0055069	-	-	-
gene-28808	gene-28808.1	NC_044906.1_R	3	68278738	68283536	-	Phosphate transporter PHO1 homolog 3	GO:0000822,GO:0005737,GO:0005794,GO:0005802,GO:0005886,GO:0006817,GO:0015114,GO:0016021,GO:0016036,GO:0055062,GO:0055069	-	-	-
gene-28812	gene-28812.1	NC_044906.1_R	3	68370014	68373588	-	Protein PLANT CADMIUM RESISTANCE 7	GO:0016021	-	-	-
gene-28827	gene-28827.1	NC_044906.1_R	3	68638192	68640031	-	Transmembrane protein, putative	-	-	-	-
gene-28850	gene-28850.1	NC_044906.1_R	3	68922721	68927673	+	-	-	-	-	-
gene-28853	gene-28853.1	NC_044906.1_R	3	68975875	68978807	-	Xylan glycosyltransferase MUCI21	GO:0000139,GO:0005794,GO:0010192,GO:0016021,GO:0016757,GO:0047517,GO:0048354,GO:0071555	-	-	-
gene-28896	gene-28896.1	NC_044906.1_R	3	69673238	69674818	-	Probable polyamine transporter At1g31830	GO:0005886,GO:0015203,GO:0015293,GO:0015846,GO:0016020,GO:0016021,GO:0022857,GO:0055085	-	-	-
gene-28905	gene-28905.1	NC_044906.1_R	3	69805844	69811732	-	Ureide permease 1	GO:0005274,GO:0005524,GO:0015210,GO:0015505,GO:0015720,GO:0015857,GO:0016020,GO:0016021,GO:0043100,GO:0071705	-	-	-
gene-28915	gene-28915.1	NC_044906.1_R	3	70053062	70059342	+	Tropinesterase	GO:0009820,GO:0050357	-	-	-
gene-28942	gene-28942.1	NC_044906.1_R	3	70485289	70490558	+	Pentatricopeptide repeat-containing protein At1g26460, mitochondrial	GO:0003729,GO:0005739	-	-	-
gene-28952	gene-28952.1	NC_044906.1_R	3	70652003	70653685	+	Senescence-associated carboxylesterase 101	GO:0002230,GO:0005634,GO:0005737,GO:0006629,GO:0007568,GO:0009862,GO:0016021,GO:0016042,GO:0050829,GO:0052689,GO:0060866,GO:0080030,GO:0106093,GO:1900057,GO:1900426,GO:1902290	-	-	-
gene-28955	gene-28955.1	NC_044906.1_R	3	70669774	70674622	-	Probable disease resistance protein At5g66900	GO:0005515,GO:0005524,GO:0005829,GO:0012505,GO:0043130,GO:0043531,GO:0050832	-	-	-
gene-28966	gene-28966.1	NC_044906.1_R	3	70829214	70833068	-	-	-	-	-	-
gene-28980	gene-28980.1	NC_044906.1_R	3	70991154	70996797	-	Ninja-family protein AFP2	GO:0005634,GO:0007165,GO:0009414,GO:0009737,GO:0045892	-	-	-
gene-28983	gene-28983.1	NC_044906.1_R	3	71037712	71045256	+	Cell division control protein 48 homolog B	GO:0005524,GO:0005634,GO:0005856,GO:0007049,GO:0009524,GO:0015031,GO:0016887,GO:0051301	-	-	-
gene-29015	gene-29015.1	NC_044906.1_R	3	71617651	71623578	+	Transcription factor BIM2	GO:0000976,GO:0003700,GO:0005634,GO:0006351,GO:0042802,GO:0046983	-	-	-
gene-21951	gene-21951.1	NC_044907.1_R	4	1303962	1305992	-	Ankyrin repeat-containing protein BDA1	GO:0005886,GO:0009751,GO:0016021,GO:0045087	-	-	-
gene-21953	gene-21953.1	NC_044907.1_R	4	1386392	1388440	-	Ankyrin repeat-containing protein BDA1	GO:0005515,GO:0005886,GO:0009751,GO:0016021,GO:0045087	-	-	-
gene-21954	gene-21954.1	NC_044907.1_R	4	1461734	1463684	-	PGG domain-containing protein	GO:0005515	-	-	-
gene-22075	gene-22075.1	NC_044907.1_R	4	3645849	3652055	+	Receptor-like protein 1	GO:0005515,GO:0005886,GO:0016021,GO:0042742,GO:0045087	-	-	-
gene-22077	gene-22077.1	NC_044907.1_R	4	3651053	3652090	+	Putative receptor-like protein 8	GO:0005515,GO:0005886,GO:0016021	-	-	-
gene-22080	gene-22080.1	NC_044907.1_R	4	3695500	3697418	+	Receptor-like protein 13	GO:0005515,GO:0005886,GO:0016021	-	-	-
gene-22085	gene-22085.1	NC_044907.1_R	4	3808934	3814647	+	Receptor like protein 21	GO:0005515,GO:0005886,GO:0016021	-	-	-
gene-22087	gene-22087.1	NC_044907.1_R	4	3891094	3892709	+	Putative receptor-like protein 8	GO:0005515,GO:0005886,GO:0016021	-	-	-
gene-22088	gene-22088.1	NC_044907.1_R	4	3967665	3968090	+	-	-	-	-	-
gene-22094	gene-22094.1	NC_044907.1_R	4	4102739	4105046	+	Putative receptor-like protein 8	GO:0005515,GO:0005886,GO:0016021	-	-	-
gene-22301	gene-22301.1	NC_044907.1_R	4	7187776	7188378	-	Photosystem II 5 kDa protein, chloroplastic	GO:0009523,GO:0009535,GO:0015979	-	-	-
gene-22323	gene-22323.1	NC_044907.1_R	4	7561478	7565690	-	Cation/H(+) antiporter 28	GO:0006812,GO:0006813,GO:0006885,GO:0012505,GO:0015299,GO:0016021,GO:0055085	-	-	-
gene-22326	gene-22326.1	NC_044907.1_R	4	7620100	7625466	+	Protein OBERON 4	GO:0001708,GO:0005634,GO:0009880,GO:0046872,GO:0090421	-	-	-
gene-22358	gene-22358.1	NC_044907.1_R	4	8476669	8480944	-	Cytochrome b5 domain-containing protein RLF	GO:0005829,GO:0010311,GO:0020037,GO:0040008,GO:0046872	-	-	-
gene-22508	gene-22508.1	NC_044907.1_R	4	12358153	12360030	+	Basic leucine zipper 24	GO:0000978,GO:0000981,GO:0003700,GO:0005634,GO:0005737,GO:0006355,GO:0006357,GO:0042803,GO:1901001	K25785	-	-
gene-22570	gene-22570.1	NC_044907.1_R	4	13410816	13412805	-	DUF295 domain-containing protein	GO:0005515	-	-	-
gene-22648	gene-22648.1	NC_044907.1_R	4	14728164	14729327	+	Protein SENSITIVITY TO RED LIGHT REDUCED 1	GO:0005634,GO:0005737,GO:0007017,GO:0007623,GO:0009585,GO:0010017,GO:0042752	-	-	-
gene-22975	gene-22975.1	NC_044907.1_R	4	21094298	21098889	+	Protein LNK3	GO:0006355,GO:0007623	-	-	-
gene-23078	gene-23078.1	NC_044907.1_R	4	24127793	24131701	-	Wall-associated receptor kinase 2	GO:0004672,GO:0004674,GO:0004712,GO:0005509,GO:0005524,GO:0005634,GO:0005886,GO:0006468,GO:0007166,GO:0009311,GO:0009751,GO:0009826,GO:0009992,GO:0016021,GO:0030247,GO:0106310	-	-	-
gene-23086	gene-23086.1	NC_044907.1_R	4	24301495	24302202	+	Putative receptor-like protein 8	GO:0005515,GO:0005886,GO:0016021	-	-	-
gene-23246	gene-23246.1	NC_044907.1_R	4	28219119	28219614	+	-	-	-	-	-
gene-23272	gene-23272.1	NC_044907.1_R	4	28822589	28824605	-	Protein FIP2	GO:0000325	-	-	-
gene-23273	gene-23273.1	NC_044907.1_R	4	28865715	28866212	+	PGG domain-containing protein	-	-	-	-
gene-23274	gene-23274.1	NC_044907.1_R	4	28903628	28904518	+	PGG domain-containing protein	-	-	-	-
gene-23275	gene-23275.1	NC_044907.1_R	4	28909682	28910185	+	PGG domain-containing protein	-	-	-	-
gene-23276	gene-23276.1	NC_044907.1_R	4	28964340	28965116	+	PGG domain-containing protein	-	-	-	-
gene-23278	gene-23278.1	NC_044907.1_R	4	28992867	28993626	+	PGG domain-containing protein	-	-	-	-
gene-23279	gene-23279.1	NC_044907.1_R	4	29016568	29017428	+	PGG domain-containing protein	-	-	-	-
gene-23280	gene-23280.1	NC_044907.1_R	4	29026525	29027295	+	PGG domain-containing protein	-	-	-	-
gene-23282	gene-23282.1	NC_044907.1_R	4	29084512	29085000	+	PGG domain-containing protein	-	-	-	-
gene-23286	gene-23286.1	NC_044907.1_R	4	29123283	29127114	-	Pentatricopeptide repeat-containing protein At1g02150	GO:0003729,GO:0005739,GO:0009507	-	-	-
gene-23320	gene-23320.1	NC_044907.1_R	4	29795556	29799867	-	Wall-associated receptor kinase 2	GO:0004672,GO:0004674,GO:0004712,GO:0005509,GO:0005524,GO:0005634,GO:0005886,GO:0006468,GO:0007166,GO:0009311,GO:0009751,GO:0009826,GO:0009992,GO:0016021,GO:0030247,GO:0106310	-	-	-
gene-23368	gene-23368.1	NC_044907.1_R	4	30725096	30729037	+	UPF0481 protein At3g47200	GO:0005886,GO:0016021	-	-	-
gene-23375	gene-23375.1	NC_044907.1_R	4	30942762	30945685	+	UPF0481 protein At3g47200	GO:0005886,GO:0016021	-	-	-
gene-23380	gene-23380.1	NC_044907.1_R	4	31052419	31053798	+	UPF0481 protein At3g47200	GO:0005886,GO:0016021	-	-	-
gene-23381	gene-23381.1	NC_044907.1_R	4	31070680	31073106	+	UPF0481 protein At3g47200	GO:0005886,GO:0016021	-	-	-
gene-23385	gene-23385.1	NC_044907.1_R	4	31136876	31142101	+	UPF0481 protein At3g47200	GO:0005886,GO:0016021	-	-	-
gene-23388	gene-23388.1	NC_044907.1_R	4	31187224	31188546	+	UPF0481 protein At3g47200	GO:0005886,GO:0016021	-	-	-
gene-23390	gene-23390.1	NC_044907.1_R	4	31212688	31214105	+	Plant protein of unknown function	-	-	-	-
gene-23396	gene-23396.1	NC_044907.1_R	4	31559819	31561210	+	UPF0481 protein At3g47200	GO:0005886,GO:0016021	-	-	-
gene-23397	gene-23397.1	NC_044907.1_R	4	31563776	31564247	+	Envelope glycoprotein like	-	-	-	-
gene-23398	gene-23398.1	NC_044907.1_R	4	31589416	31590939	+	UPF0481 protein At3g47200	GO:0005886,GO:0016021	-	-	-
gene-23406	gene-23406.1	NC_044907.1_R	4	31733278	31735323	+	StAR lipid transfer protein	-	-	-	-
gene-23407	gene-23407.1	NC_044907.1_R	4	31873334	31874829	+	UPF0481 protein At3g47200	GO:0005886,GO:0016021	-	-	-
gene-23408	gene-23408.1	NC_044907.1_R	4	31888390	31953809	+	StAR lipid transfer protein	-	-	-	-
gene-23410	gene-23410.1	NC_044907.1_R	4	31927693	31928984	+	UPF0481 protein At3g47200	GO:0005886,GO:0016021	-	-	-
gene-23411	gene-23411.1	NC_044907.1_R	4	32009831	32016963	+	UPF0481 protein At3g47200	GO:0005886,GO:0016021	-	-	-
gene-23412	gene-23412.1	NC_044907.1_R	4	32173175	32179476	+	UPF0481 protein At3g47200	GO:0005886,GO:0016021	-	-	-
gene-23419	gene-23419.1	NC_044907.1_R	4	32358308	32359852	+	Aspartic proteinase CDR1	GO:0004190,GO:0005576,GO:0010310,GO:0010337,GO:0042742,GO:0048046	-	-	-
gene-23420	gene-23420.1	NC_044907.1_R	4	32376953	32378578	+	Aspartic proteinase CDR1	GO:0004190,GO:0005576,GO:0010310,GO:0010337,GO:0042742,GO:0048046	-	-	-
gene-23422	gene-23422.1	NC_044907.1_R	4	32459341	32460754	+	Aspartic proteinase CDR1	GO:0004190,GO:0005576,GO:0010310,GO:0010337,GO:0042742,GO:0048046	-	-	-
gene-23466	gene-23466.1	NC_044907.1_R	4	33377520	33378987	+	UPF0481 protein At3g47200	GO:0005886,GO:0016021	-	-	-
gene-23467	gene-23467.1	NC_044907.1_R	4	33388104	33392720	+	UPF0481 protein At3g47200	GO:0005886,GO:0016021	-	-	-
gene-23468	gene-23468.1	NC_044907.1_R	4	33422108	33423454	+	UPF0481 protein At3g47200	GO:0005886,GO:0016021	-	-	-
gene-23469	gene-23469.1	NC_044907.1_R	4	33441851	33443421	+	UPF0481 protein At3g47200	GO:0005886,GO:0016021	-	-	-
gene-23471	gene-23471.1	NC_044907.1_R	4	33495049	33496409	-	UPF0481 protein At3g47200	GO:0005886,GO:0016021	-	-	-
gene-23482	gene-23482.1	NC_044907.1_R	4	33822726	33824063	+	Plant protein of unknown function	-	-	-	-
gene-23483	gene-23483.1	NC_044907.1_R	4	33870128	33875248	+	UPF0481 protein At3g47200	GO:0005886,GO:0016021	-	-	-
gene-23484	gene-23484.1	NC_044907.1_R	4	33890079	33891587	+	UPF0481 protein At3g47200	GO:0005886,GO:0016021	-	-	-
gene-23485	gene-23485.1	NC_044907.1_R	4	33937531	33942397	+	UPF0481 protein At3g47200	GO:0005886,GO:0016021	-	-	-
gene-23515	gene-23515.1	NC_044907.1_R	4	34534477	34539704	+	Senescence-associated carboxylesterase 101	GO:0002230,GO:0005634,GO:0005737,GO:0006629,GO:0007568,GO:0009862,GO:0016021,GO:0016042,GO:0050829,GO:0052689,GO:0060866,GO:0080030,GO:0106093,GO:1900057,GO:1900426,GO:1902290	-	-	-
gene-23517	gene-23517.1	NC_044907.1_R	4	34552903	34554533	+	Senescence-associated carboxylesterase 101	GO:0002230,GO:0005634,GO:0005737,GO:0006629,GO:0007568,GO:0009862,GO:0016021,GO:0016042,GO:0050829,GO:0052689,GO:0060866,GO:0080030,GO:0106093,GO:1900057,GO:1900426,GO:1902290	-	-	-
gene-23518	gene-23518.1	NC_044907.1_R	4	34553832	34554533	+	Senescence-associated carboxylesterase 101	GO:0002230,GO:0005634,GO:0005737,GO:0007568,GO:0009862,GO:0016021,GO:0016042,GO:0050829,GO:0052689,GO:0060866,GO:0080030,GO:0106093,GO:1900057,GO:1900426,GO:1902290	-	-	-
gene-23523	gene-23523.1	NC_044907.1_R	4	34652376	34660496	-	Domain of unknown function (DUF4283)	GO:0000045,GO:0005634,GO:0005829,GO:0007030,GO:0031468,GO:0043130,GO:0043161,GO:0051117,GO:0061025	-	-	-
gene-23524	gene-23524.1	NC_044907.1_R	4	34665718	34666694	-	CCHC-type domain-containing protein	-	-	-	-
gene-23560	gene-23560.1	NC_044907.1_R	4	35227015	35233418	+	p53 and DNA damage-regulated protein 1	-	-	-	-
gene-23667	gene-23667.1	NC_044907.1_R	4	37696886	37701253	+	SPX domain-containing protein 3	GO:0016036,GO:0080040	-	-	-
gene-23709	gene-23709.1	NC_044907.1_R	4	38913524	38913943	-	14 kDa proline-rich protein DC2.15	GO:0016021	-	-	-
gene-23711	gene-23711.1	NC_044907.1_R	4	38947804	38948223	-	14 kDa proline-rich protein DC2.15	GO:0016021	-	-	-
gene-23722	gene-23722.1	NC_044907.1_R	4	39196551	39198725	+	DUF641 domain-containing protein	-	-	-	-
gene-23767	gene-23767.1	NC_044907.1_R	4	40199225	40202853	+	5'-methylthioadenosine/S-adenosylhomocysteine nucleosidase	GO:0003824,GO:0008782,GO:0008930,GO:0009116,GO:0009164,GO:0019284,GO:0019509	-	-	-
gene-23771	gene-23771.1	NC_044907.1_R	4	40315296	40325286	-	Probable glycosyltransferase At5g03795	GO:0000139,GO:0006486,GO:0016021,GO:0016757,GO:0071555	-	-	-
gene-23801	gene-23801.1	NC_044907.1_R	4	41017471	41019518	+	zinc-binding in reverse transcriptase	-	-	-	-
gene-23815	gene-23815.1	NC_044907.1_R	4	41293653	41294862	-	-	-	-	-	-
gene-23817	gene-23817.1	NC_044907.1_R	4	41410898	41423224	+	Probable LRR receptor-like serine/threonine-protein kinase At1g06840	GO:0004672,GO:0004674,GO:0004712,GO:0005515,GO:0005524,GO:0005886,GO:0006468,GO:0016021,GO:0106310	-	-	-
gene-23835	gene-23835.1	NC_044907.1_R	4	42236726	42248883	+	Protein GLUTELIN PRECURSOR ACCUMULATION 3	GO:0000325,GO:0000326,GO:0005515,GO:0005802,GO:0006886	-	-	-
gene-23836	gene-23836.1	NC_044907.1_R	4	42249440	42251100	-	RAB6-interacting golgin	-	-	-	-
gene-23856	gene-23856.1	NC_044907.1_R	4	42439209	42444364	+	Receptor like protein 21	GO:0005515,GO:0005886,GO:0016021	-	-	-
gene-23882	gene-23882.1	NC_044907.1_R	4	43034631	43035299	+	PGG domain-containing protein	-	-	-	-
gene-23891	gene-23891.1	NC_044907.1_R	4	43568654	43569934	+	PGG domain-containing protein	-	-	-	-
gene-23899	gene-23899.1	NC_044907.1_R	4	43848356	43851308	+	PGG domain-containing protein	-	-	-	-
gene-23909	gene-23909.1	NC_044907.1_R	4	44373343	44376182	+	PGG domain-containing protein	-	-	-	-
gene-23919	gene-23919.1	NC_044907.1_R	4	44519156	44520844	+	PGG domain-containing protein	-	-	-	-
gene-23976	gene-23976.1	NC_044907.1_R	4	45937554	45938660	+	Fruit bromelain	GO:0006508,GO:0008234	-	-	-
gene-23999	gene-23999.1	NC_044907.1_R	4	46448453	46449507	+	Putative receptor-like protein 8	GO:0005515,GO:0005886,GO:0016021	-	-	-
gene-24001	gene-24001.1	NC_044907.1_R	4	46517683	46518126	+	receptor like protein 3-like	GO:0005515	-	-	-
gene-24064	gene-24064.1	NC_044907.1_R	4	47741811	47745769	-	PGG domain-containing protein	GO:0005634,GO:0005886,GO:0009651,GO:0016020,GO:0016021,GO:0034613	-	-	-
gene-24067	gene-24067.1	NC_044907.1_R	4	47807951	47812339	-	PGG domain-containing protein	-	-	-	-
gene-24071	gene-24071.1	NC_044907.1_R	4	47926863	47927550	-	ankyrin repeat-containing protein ITN1-like	-	-	-	-
gene-24136	gene-24136.1	NC_044907.1_R	4	49572391	49582007	-	Nuclear pore complex protein NUP1	GO:0005635,GO:0005643,GO:0005829,GO:0006997,GO:0015031,GO:0016973,GO:0034399,GO:0071763	-	-	-
gene-24191	gene-24191.1	NC_044907.1_R	4	50795639	50797608	+	Inactive protein RESTRICTED TEV MOVEMENT 2	GO:0005886,GO:0006952,GO:0016021	-	-	-
gene-24236	gene-24236.1	NC_044907.1_R	4	52247544	52248783	-	Senescence-specific cysteine protease SAG12	GO:0004197,GO:0005615,GO:0005764,GO:0006508,GO:0007568,GO:0008234,GO:0009626,GO:0009733,GO:0009735,GO:0009744,GO:0009749,GO:0009750,GO:0010150,GO:0010224,GO:0010282,GO:0010623,GO:0050832,GO:0051603,GO:0080187,GO:1990169	-	-	-
gene-24237	gene-24237.1	NC_044907.1_R	4	52253308	52254440	-	Vignain	GO:0006508,GO:0008234,GO:0031410	-	-	-
gene-24281	gene-24281.1	NC_044907.1_R	4	53311489	53312646	+	F-box/kelch-repeat protein SKIP25	GO:0005634,GO:0016567	-	-	-
gene-24285	gene-24285.1	NC_044907.1_R	4	53509403	53510793	-	Aspartic proteinase CDR1	GO:0004190,GO:0005576,GO:0010310,GO:0010337,GO:0042742,GO:0048046	-	-	-
gene-24291	gene-24291.1	NC_044907.1_R	4	53891356	53892690	-	Aspartic proteinase CDR1	GO:0004190,GO:0005576,GO:0010310,GO:0010337,GO:0042742,GO:0048046	-	-	-
gene-24292	gene-24292.1	NC_044907.1_R	4	53910964	53912411	+	Aspartic proteinase CDR1	GO:0004190,GO:0005576,GO:0010310,GO:0010337,GO:0042742,GO:0048046	-	-	-
gene-24559	gene-24559.1	NC_044907.1_R	4	63723365	63727432	-	UDP-glycosyltransferase 82A1	GO:0008194,GO:0043231	-	-	-
gene-24684	gene-24684.1	NC_044907.1_R	4	67547303	67567123	-	PGG domain-containing protein	-	-	-	-
gene-24685	gene-24685.1	NC_044907.1_R	4	67584093	67603430	-	PGG domain-containing protein	-	-	-	-
gene-24687	gene-24687.1	NC_044907.1_R	4	67730350	67733091	-	Domain of unknown function DUF223	-	-	-	-
gene-24753	gene-24753.1	NC_044907.1_R	4	69915022	69923734	-	RRP15-like protein	GO:0000460,GO:0000470,GO:0006364,GO:0030687	-	-	-
gene-24754	gene-24754.1	NC_044907.1_R	4	69922382	69923736	-	B-box type zinc finger protein with CCT domain isoform 1	GO:0006364	-	-	-
gene-24760	gene-24760.1	NC_044907.1_R	4	69994233	70004747	-	GBF-interacting protein 1-like	-	-	-	-
gene-24913	gene-24913.1	NC_044907.1_R	4	74011231	74012571	-	Probable serine/threonine-protein kinase PBL22	GO:0004672,GO:0004674,GO:0004712,GO:0005524,GO:0005886,GO:0006468,GO:0006952,GO:0009941,GO:0106310	-	-	-
gene-24916	gene-24916.1	NC_044907.1_R	4	74075600	74076943	-	Serine/threonine-protein kinase BRI1-like 2	GO:0004672,GO:0004675,GO:0004712,GO:0005524,GO:0005886,GO:0006468,GO:0009734,GO:0009742,GO:0009755,GO:0010051,GO:0010233,GO:0010305,GO:0016021,GO:0106310	-	-	-
gene-24925	gene-24925.1	NC_044907.1_R	4	74298818	74310763	+	Wall-associated receptor kinase 2	GO:0004672,GO:0004674,GO:0004712,GO:0005509,GO:0005524,GO:0005634,GO:0005886,GO:0006468,GO:0007166,GO:0009311,GO:0009751,GO:0009826,GO:0009992,GO:0016021,GO:0030247,GO:0106310	-	-	-
gene-24927	gene-24927.1	NC_044907.1_R	4	74369640	74370916	+	Wall-associated receptor kinase 3	GO:0004672,GO:0004674,GO:0004712,GO:0005509,GO:0005524,GO:0005886,GO:0006468,GO:0007166,GO:0016021,GO:0030247,GO:0106310	-	-	-
gene-25008	gene-25008.1	NC_044907.1_R	4	75932425	75932888	+	PMEI domain-containing protein	-	-	-	-
gene-25068	gene-25068.1	NC_044907.1_R	4	77488669	77490964	-	Histone H3.3C	GO:0000786,GO:0003677,GO:0005634,GO:0046982	-	-	-
gene-25097	gene-25097.1	NC_044907.1_R	4	78697110	78697589	+	PMEI domain-containing protein	GO:0004857	-	-	-
gene-25121	gene-25121.1	NC_044907.1_R	4	79111407	79111760	-	RNase H type-1 domain-containing protein	GO:0003676,GO:0004523	-	-	-
gene-25160	gene-25160.1	NC_044907.1_R	4	79938489	79938842	-	Reverse transcriptase-like	GO:0003676,GO:0004523	-	-	-
gene-25225	gene-25225.1	NC_044907.1_R	4	81649048	81654104	+	Wall-associated receptor kinase 2	GO:0004672,GO:0004674,GO:0004712,GO:0005509,GO:0005524,GO:0005634,GO:0005886,GO:0006468,GO:0007166,GO:0009311,GO:0009751,GO:0009826,GO:0009992,GO:0016021,GO:0030247,GO:0106310	-	-	-
gene-25226	gene-25226.1	NC_044907.1_R	4	81653214	81654164	+	Wall-associated receptor kinase 4	GO:0004672,GO:0004674,GO:0004712,GO:0005509,GO:0005524,GO:0005886,GO:0006468,GO:0007166,GO:0009826,GO:0016021,GO:0030247,GO:0048527,GO:0106310	-	-	-
gene-25231	gene-25231.1	NC_044907.1_R	4	81839180	81843367	+	Wall-associated receptor kinase 2	GO:0004672,GO:0004674,GO:0004712,GO:0005509,GO:0005524,GO:0005634,GO:0005886,GO:0006468,GO:0007166,GO:0009311,GO:0009751,GO:0009826,GO:0009992,GO:0016021,GO:0030247,GO:0106310	-	-	-
gene-25270	gene-25270.1	NC_044907.1_R	4	83473847	83474559	-	PMEI domain-containing protein	GO:0004857	-	-	-
gene-25273	gene-25273.1	NC_044907.1_R	4	83569976	83570455	-	PMEI domain-containing protein	-	-	-	-
gene-25274	gene-25274.1	NC_044907.1_R	4	83573773	83574255	-	PMEI domain-containing protein	GO:0004857	-	-	-
gene-25388	gene-25388.1	NC_044907.1_R	4	87149481	87156972	-	Bidirectional sugar transporter NEC	-	-	-	-
gene-25389	gene-25389.1	NC_044907.1_R	4	87163450	87165174	-	-	-	-	-	-
gene-25394	gene-25394.1	NC_044907.1_R	4	87253603	87257391	-	Dna-directed rna polymerase subunit alpha	-	-	-	-
gene-25403	gene-25403.1	NC_044907.1_R	4	87542797	87544807	-	-	-	-	-	-
gene-25409	gene-25409.1	NC_044907.1_R	4	87628024	87635220	-	Bidirectional sugar transporter NEC	-	-	-	-
gene-25427	gene-25427.1	NC_044907.1_R	4	88184696	88190753	+	Putative rRNA methylase YtqB	GO:0008168,GO:0032259	-	-	-
gene-25485	gene-25485.1	NC_044907.1_R	4	90225725	90233571	+	Metal tolerance protein 10	GO:0005774,GO:0006812,GO:0008324,GO:0009787,GO:0016020,GO:0016021,GO:0055085,GO:2000022,GO:2000031	-	-	-
gene-25487	gene-25487.1	NC_044907.1_R	4	90286539	90294940	+	Metal tolerance protein 10	GO:0005774,GO:0006812,GO:0008324,GO:0009787,GO:0016020,GO:0016021,GO:0055085,GO:2000022,GO:2000031	-	-	-
gene-25488	gene-25488.1	NC_044907.1_R	4	90326437	90331099	+	Metal tolerance protein 10	GO:0005774,GO:0006812,GO:0008324,GO:0009787,GO:0016020,GO:0016021,GO:0055085,GO:2000022,GO:2000031	-	-	-
gene-25489	gene-25489.1	NC_044907.1_R	4	90339907	90344455	+	Metal tolerance protein 10	GO:0005774,GO:0006812,GO:0008324,GO:0009787,GO:0016020,GO:0016021,GO:0055085,GO:2000022,GO:2000031	-	-	-
gene-25500	gene-25500.1	NC_044907.1_R	4	90769485	90774267	+	Metal tolerance protein 10	GO:0005774,GO:0006812,GO:0008324,GO:0009787,GO:0016020,GO:0016021,GO:0055085,GO:2000022,GO:2000031	-	-	-
gene-25502	gene-25502.1	NC_044907.1_R	4	90788707	90794828	+	Metal tolerance protein 10	GO:0005774,GO:0006812,GO:0008324,GO:0009787,GO:0016020,GO:0016021,GO:0055085,GO:2000022,GO:2000031	-	-	-
gene-25504	gene-25504.1	NC_044907.1_R	4	90891304	90905124	-	Phosphoglycolate phosphatase	-	-	-	-
gene-25541	gene-25541.1	NC_044907.1_R	4	92505429	92508917	+	Glucan endo-1,3-beta-glucosidase 4	GO:0005829,GO:0005886,GO:0005975,GO:0006952,GO:0031225,GO:0042973,GO:0046658	-	-	-
gene-25589	gene-25589.1	NC_044907.1_R	4	93510238	93513981	-	NAC domain-containing protein 86	GO:0003677,GO:0003700,GO:0005634,GO:0006355,GO:0090602,GO:0090603	-	-	-
gene-25599	gene-25599.1	NC_044907.1_R	4	93717433	93719283	-	Uncharacterized acetyltransferase At3g50280	GO:0016747	-	-	-
gene-25678	gene-25678.1	NC_044907.1_R	4	95601928	95603307	-	Protein LURP-one-related 7	-	-	-	-
gene-18071	gene-18071.1	NC_044908.1_R	5	618593	624575	+	Mediator of RNA polymerase II transcription subunit 9	GO:0016592	-	-	-
gene-18133	gene-18133.1	NC_044908.1_R	5	1449119	1452234	+	GDSL esterase/lipase 5	GO:0005576,GO:0016042,GO:0016298,GO:0016788	-	-	-
gene-18175	gene-18175.1	NC_044908.1_R	5	3189757	3190509	+	Putative ribonuclease H protein At1g65750	GO:0003676,GO:0004523,GO:0046872	-	-	-
gene-18336	gene-18336.1	NC_044908.1_R	5	7844121	7845425	+	F-box domain-containing protein	GO:0005515	-	-	-
gene-18395	gene-18395.1	NC_044908.1_R	5	8996553	9001554	+	PHD finger protein ALFIN-LIKE 5	GO:0000976,GO:0003677,GO:0003712,GO:0003714,GO:0005634,GO:0006325,GO:0006355,GO:0009414,GO:0009651,GO:0042393,GO:0046872	-	-	-
gene-18449	gene-18449.1	NC_044908.1_R	5	10348365	10349586	+	Ethylene-responsive transcription factor ERF021	GO:0003677,GO:0003700,GO:0005634,GO:0006355,GO:0009873,GO:0060862	-	-	-
gene-18451	gene-18451.1	NC_044908.1_R	5	10398840	10399388	+	Ethylene-responsive transcription factor ERF021	GO:0003677,GO:0003700,GO:0005634,GO:0006355,GO:0009873,GO:0060862	-	-	-
gene-18544	gene-18544.1	NC_044908.1_R	5	12954441	12955209	-	Protein AGENET DOMAIN (AGD)-CONTAINING P1	GO:0000775,GO:0000792,GO:0005634,GO:0006346,GO:0035064,GO:0036123,GO:0042393,GO:0044030	-	-	-
gene-18580	gene-18580.1	NC_044908.1_R	5	14255593	14256291	+	-	-	-	-	-
gene-18581	gene-18581.1	NC_044908.1_R	5	14270420	14271673	+	F-box domain-containing protein	GO:0005515	-	-	-
gene-18632	gene-18632.1	NC_044908.1_R	5	15227928	15228317	+	Ankyrin repeat	GO:0005515	-	-	-
gene-18670	gene-18670.1	NC_044908.1_R	5	16384692	16387392	+	Protein NO VEIN	GO:0001708,GO:0005634,GO:0009793,GO:0009926,GO:0010305,GO:0019827,GO:0048364	-	-	-
gene-18671	gene-18671.1	NC_044908.1_R	5	16392500	16411426	+	Protein NO VEIN	GO:0001708,GO:0005634,GO:0009793,GO:0009926,GO:0010305,GO:0019827,GO:0048364	-	-	-
gene-18672	gene-18672.1	NC_044908.1_R	5	16432245	16457191	-	Protein NO VEIN	GO:0001708,GO:0005634,GO:0009793,GO:0009926,GO:0010305,GO:0019827,GO:0048364	-	-	-
gene-18673	gene-18673.1	NC_044908.1_R	5	16483626	16485179	-	Protein NO VEIN	GO:0001708,GO:0005634,GO:0009793,GO:0009926,GO:0010305,GO:0019827,GO:0048364	-	-	-
gene-18674	gene-18674.1	NC_044908.1_R	5	16492057	16493289	+	Protein NO VEIN	GO:0001708,GO:0005634,GO:0009793,GO:0009926,GO:0010305,GO:0019827,GO:0048364	-	-	-
gene-18687	gene-18687.1	NC_044908.1_R	5	16784906	16791999	-	Inactive protein kinase SELMODRAFT_444075	GO:0004672,GO:0005524,GO:0006468	-	-	-
gene-18719	gene-18719.1	NC_044908.1_R	5	17505168	17506397	-	Dof zinc finger protein DOF3.1	GO:0000976,GO:0003677,GO:0003700,GO:0005634,GO:0006355,GO:0046872	-	-	-
gene-18721	gene-18721.1	NC_044908.1_R	5	17556671	17558068	-	F-box domain-containing protein	GO:0005515	-	-	-
gene-18722	gene-18722.1	NC_044908.1_R	5	17578177	17579550	-	F-box domain-containing protein	GO:0005515	-	-	-
gene-18900	gene-18900.1	NC_044908.1_R	5	22222414	22225450	-	Protein ACCELERATED CELL DEATH 6	GO:0005515,GO:0005887,GO:0008219,GO:0009416,GO:0009615,GO:0009617,GO:0009751,GO:0016020,GO:0016567,GO:0030176,GO:0042742,GO:0050826,GO:0071446,GO:1900150,GO:1900426,GO:1902290,GO:2000031	-	-	-
gene-19011	gene-19011.1	NC_044908.1_R	5	24522196	24523069	+	Protein THYLAKOID ASSEMBLY 8, chloroplastic	GO:0000373,GO:0003723,GO:0003727,GO:0006397,GO:0009507,GO:0009535,GO:0009658,GO:0009793,GO:1990825	-	-	-
gene-19031	gene-19031.1	NC_044908.1_R	5	24975657	24979429	-	Probable aldo-keto reductase 2	GO:0047834	-	-	-
gene-19166	gene-19166.1	NC_044908.1_R	5	27873674	27878360	+	Pentatricopeptide repeat-containing protein At3g16010	GO:0000373,GO:0000963,GO:0005739,GO:0032981	-	-	-
gene-19178	gene-19178.1	NC_044908.1_R	5	28132304	28132726	+	14 kDa proline-rich protein DC2.15	GO:0016021	-	-	-
gene-19210	gene-19210.1	NC_044908.1_R	5	28954258	28963286	+	UDP-Glycosyltransferase superfamily protein isoform 1	GO:0016757	-	-	-
gene-19490	gene-19490.1	NC_044908.1_R	5	35408011	35413492	-	Mediator of RNA polymerase II transcription subunit 15a	GO:0003713,GO:0005515,GO:0005634,GO:0009751,GO:0016592,GO:0031490,GO:0045723	-	-	-
gene-19505	gene-19505.1	NC_044908.1_R	5	35833432	35834464	-	Replication protein A OB domain	-	-	-	-
gene-19531	gene-19531.1	NC_044908.1_R	5	36237488	36253710	+	Mediator of RNA polymerase II transcription subunit 15a	GO:0003713,GO:0005515,GO:0005634,GO:0009751,GO:0016592,GO:0031490,GO:0045723	-	-	-
gene-19557	gene-19557.1	NC_044908.1_R	5	36854282	36873499	-	Mediator of RNA polymerase II transcription subunit 15a	GO:0003713,GO:0005634,GO:0009751,GO:0016567,GO:0016592,GO:0031490,GO:0045723,GO:0046872	-	-	-
gene-19558	gene-19558.1	NC_044908.1_R	5	36887437	36892805	-	Mediator of RNA polymerase II transcription subunit 15a	GO:0003713,GO:0005515,GO:0005634,GO:0009751,GO:0016592,GO:0031490,GO:0045723	-	-	-
gene-19575	gene-19575.1	NC_044908.1_R	5	37696618	37705281	+	30S ribosomal protein S15	GO:0003735,GO:0005840,GO:0006412,GO:0019843	-	-	-
gene-19609	gene-19609.1	NC_044908.1_R	5	39119490	39133851	+	Sister chromatid cohesion protein PDS5 homolog D	GO:0005634,GO:0006281,GO:0006310,GO:0007064,GO:0035825,GO:0051301	-	-	-
gene-19752	gene-19752.1	NC_044908.1_R	5	46516942	46518354	+	CCHC-type domain-containing protein	GO:0003676,GO:0008270	-	-	-
gene-19780	gene-19780.1	NC_044908.1_R	5	47134514	47136280	+	Non-classical arabinogalactan protein 31	GO:0005576,GO:0005886,GO:0009505,GO:0009506,GO:0009753,GO:0071944	-	-	-
gene-19794	gene-19794.1	NC_044908.1_R	5	47828523	47829419	+	late embryogenesis abundant protein, group 3	-	-	-	-
gene-19862	gene-19862.1	NC_044908.1_R	5	49878901	49882315	+	Replication factor-A C terminal domain	-	-	-	-
gene-19864	gene-19864.1	NC_044908.1_R	5	49935390	49936622	-	ABC transporter like	-	-	-	-
gene-19865	gene-19865.1	NC_044908.1_R	5	49938205	49939404	-	ABC transporter like	-	-	-	-
gene-19868	gene-19868.1	NC_044908.1_R	5	50085959	50087510	-	ABC transporter like	-	-	-	-
gene-19908	gene-19908.1	NC_044908.1_R	5	50955953	50957086	-	Senescence-specific cysteine protease SAG12	GO:0004197,GO:0005615,GO:0005764,GO:0006508,GO:0007568,GO:0008234,GO:0009626,GO:0009733,GO:0009735,GO:0009744,GO:0009749,GO:0009750,GO:0010150,GO:0010224,GO:0010282,GO:0010623,GO:0050832,GO:0051603,GO:0080187,GO:1990169	-	-	-
gene-19954	gene-19954.1	NC_044908.1_R	5	52442760	52444231	-	-	-	-	-	-
gene-19963	gene-19963.1	NC_044908.1_R	5	52718041	52718424	-	Vignain	GO:0005788,GO:0006508,GO:0008234	-	-	-
gene-19989	gene-19989.1	NC_044908.1_R	5	53531643	53533874	+	Heavy metal-associated isoprenylated plant protein 28	GO:0046872	-	-	-
gene-20007	gene-20007.1	NC_044908.1_R	5	54051158	54055131	+	Xylem bark cysteine peptidase 3 isoform 1	-	-	-	-
gene-20184	gene-20184.1	NC_044908.1_R	5	58451623	58466389	-	Probable LRR receptor-like serine/threonine-protein kinase RFK1	GO:0004672,GO:0004674,GO:0004712,GO:0005515,GO:0005524,GO:0005886,GO:0006468,GO:0016021,GO:0106310	-	-	-
gene-20304	gene-20304.1	NC_044908.1_R	5	60851127	60854875	+	Putative disease resistance protein At1g50180	GO:0005524,GO:0006952,GO:0009506,GO:0043531	-	-	-
gene-20391	gene-20391.1	NC_044908.1_R	5	62971528	62980874	+	DNA repair protein like	-	-	-	-
gene-20404	gene-20404.1	NC_044908.1_R	5	63241840	63248097	+	Pentatricopeptide repeat-containing protein	-	-	-	-
gene-20520	gene-20520.1	NC_044908.1_R	5	66024590	66050271	-	-	-	-	-	-
gene-20522	gene-20522.1	NC_044908.1_R	5	66121146	66123680	-	-	-	-	-	-
gene-20544	gene-20544.1	NC_044908.1_R	5	66517240	66520196	+	Cytochrome b561 domain-containing protein At4g18260	GO:0016021,GO:0016491,GO:0020037,GO:0046872,GO:0140575	-	-	-
gene-20686	gene-20686.1	NC_044908.1_R	5	69430561	69431862	-	F-box domain-containing protein	-	-	-	-
gene-20688	gene-20688.1	NC_044908.1_R	5	69443733	69447282	-	F-box domain-containing protein	GO:0005515	-	-	-
gene-20689	gene-20689.1	NC_044908.1_R	5	69452505	69453860	-	F-box domain-containing protein	GO:0005515	-	-	-
gene-20699	gene-20699.1	NC_044908.1_R	5	69594565	69600222	+	ABC transporter C family member 10	GO:0000325,GO:0005524,GO:0005829,GO:0008559,GO:0016020,GO:0016021,GO:0042626,GO:0055085	-	-	-
gene-20769	gene-20769.1	NC_044908.1_R	5	71132483	71134393	+	-	-	-	-	-
gene-20774	gene-20774.1	NC_044908.1_R	5	71247628	71248065	-	S-protein homolog	-	-	-	-
gene-20851	gene-20851.1	NC_044908.1_R	5	73171473	73178078	+	Protein ENDOSPERM DEFECTIVE 1	GO:0000226,GO:0005634,GO:0005737,GO:0005880,GO:0008017,GO:0009960,GO:0010342,GO:0048316,GO:0051225,GO:0051301	-	-	-
gene-20880	gene-20880.1	NC_044908.1_R	5	73535052	73539566	-	Subtilisin-like protease SBT5.4	GO:0004252,GO:0005783,GO:0005886,GO:0006508,GO:0008236,GO:0010074,GO:0040008	-	-	-
gene-20886	gene-20886.1	NC_044908.1_R	5	73688282	73689143	-	Disease resistance protein RGA5	GO:0002758,GO:0005524,GO:0005737,GO:0009626,GO:0042742,GO:0043531,GO:0043621,GO:0060548	-	-	-
gene-20887	gene-20887.1	NC_044908.1_R	5	73699271	73700211	-	Heavy metal-associated isoprenylated plant protein 47	GO:0046872	-	-	-
gene-20937	gene-20937.1	NC_044908.1_R	5	74666366	74667754	+	protein PYRICULARIA ORYZAE RESISTANCE 21	-	-	-	-
gene-20938	gene-20938.1	NC_044908.1_R	5	74683251	74685072	+	protein PYRICULARIA ORYZAE RESISTANCE 21-like	-	-	-	-
gene-20940	gene-20940.1	NC_044908.1_R	5	74713212	74714986	+	protein PYRICULARIA ORYZAE RESISTANCE 21-like	-	-	-	-
gene-20941	gene-20941.1	NC_044908.1_R	5	74717178	74718689	+	pollen-specific leucine-rich repeat extensin-like protein 2 isoform X1	-	-	-	-
gene-20976	gene-20976.1	NC_044908.1_R	5	75312513	75316489	-	Coniferyl alcohol acyltransferase	GO:0007623,GO:0009699,GO:0009723,GO:0010597,GO:0016747,GO:0034318,GO:0102387,GO:0102720	-	-	-
gene-20978	gene-20978.1	NC_044908.1_R	5	75362313	75365838	-	Protein spotted leaf 11	GO:0004842,GO:0005515,GO:0007166	-	-	-
gene-21199	gene-21199.1	NC_044908.1_R	5	79814636	79815755	-	F-box protein At5g41720	GO:0005515	-	-	-
gene-21210	gene-21210.1	NC_044908.1_R	5	79985618	79986817	+	F-box domain-containing protein	GO:0005515	-	-	-
gene-21212	gene-21212.1	NC_044908.1_R	5	80056917	80058170	+	F-box domain-containing protein	GO:0005515	-	-	-
gene-21297	gene-21297.1	NC_044908.1_R	5	81410333	81411827	+	Cysteine-rich receptor-like protein kinase 25	GO:0004674,GO:0004712,GO:0005524,GO:0005886,GO:0006468,GO:0016021,GO:0042742,GO:0106310	-	-	-
gene-21298	gene-21298.1	NC_044908.1_R	5	81428042	81432045	+	Cysteine-rich receptor-like protein kinase 10	GO:0004672,GO:0004674,GO:0004712,GO:0005524,GO:0005829,GO:0005886,GO:0006468,GO:0016021,GO:0042742,GO:0106310	-	-	-
gene-21305	gene-21305.1	NC_044908.1_R	5	81589999	81594870	+	Cysteine-rich receptor-like protein kinase 10	GO:0004672,GO:0004674,GO:0004712,GO:0005524,GO:0005829,GO:0005886,GO:0006468,GO:0016021,GO:0042742,GO:0106310	-	-	-
gene-21306	gene-21306.1	NC_044908.1_R	5	81612653	81616908	+	Cysteine-rich receptor-like protein kinase 10	GO:0004672,GO:0004674,GO:0004712,GO:0005524,GO:0005829,GO:0005886,GO:0006468,GO:0016021,GO:0042742,GO:0106310	-	-	-
gene-21327	gene-21327.1	NC_044908.1_R	5	82133271	82136607	+	Cysteine-rich receptor-like protein kinase 29	GO:0004672,GO:0004674,GO:0004712,GO:0005524,GO:0005773,GO:0005886,GO:0006468,GO:0009737,GO:0016021,GO:0106310	-	-	-
gene-21348	gene-21348.1	NC_044908.1_R	5	82713896	82714846	-	-	-	-	-	-
gene-21349	gene-21349.1	NC_044908.1_R	5	82715704	82716770	-	Domain of unknown function DUF223	-	-	-	-
gene-21365	gene-21365.1	NC_044908.1_R	5	83079591	83082835	+	Sulfite exporter TauE/SafE family protein 2	GO:0016021,GO:0016567,GO:0031464	-	-	-
gene-21419	gene-21419.1	NC_044908.1_R	5	84443332	84444102	+	Domain of unknown function (DUF4283)	-	-	-	-
gene-21496	gene-21496.1	NC_044908.1_R	5	86075247	86076628	+	B-box-type zinc finger	GO:0008270	-	-	-
gene-21526	gene-21526.1	NC_044908.1_R	5	86781605	86789289	-	Isocitrate dehydrogenase [NADP]	GO:0000287,GO:0004450,GO:0005739,GO:0006097,GO:0006099,GO:0006102,GO:0006739,GO:0016616,GO:0051287,GO:0055114	-	-	-
gene-21527	gene-21527.1	NC_044908.1_R	5	86782267	86783813	-	Isocitrate dehydrogenase [NADP]	GO:0000287,GO:0004450,GO:0005739,GO:0006097,GO:0006099,GO:0006102,GO:0006739,GO:0016616,GO:0051287,GO:0055114	-	-	-
gene-21561	gene-21561.1	NC_044908.1_R	5	87587151	87598118	+	Ribulose bisphosphate carboxylase/oxygenase activase 1, chloroplastic	GO:0005524,GO:0009570,GO:0016887,GO:0042802,GO:0046863	-	-	-
gene-21609	gene-21609.1	NC_044908.1_R	5	88615505	88617577	+	Cotton fiber expressed protein 1	-	-	-	-
gene-21688	gene-21688.1	NC_044908.1_R	5	90054469	90055412	+	Beta-amyrin 28-monooxygenase	GO:0005506,GO:0016021,GO:0016135,GO:0016705,GO:0016709,GO:0020037,GO:0055114,GO:0102373,GO:0102374	-	-	-
gene-21689	gene-21689.1	NC_044908.1_R	5	90063734	90064213	+	Beta-amyrin 28-monooxygenase	GO:0004497,GO:0005506,GO:0016021,GO:0016125,GO:0016135,GO:0016491,GO:0016705,GO:0016709,GO:0020037,GO:0055114,GO:0102373,GO:0102374	-	-	-
gene-21710	gene-21710.1	NC_044908.1_R	5	90480469	90483934	-	Pentatricopeptide repeat-containing protein At3g29230	GO:0003729	-	-	-
gene-21754	gene-21754.1	NC_044908.1_R	5	91619893	91622992	-	Coniferyl alcohol acyltransferase	GO:0007623,GO:0009699,GO:0009723,GO:0010597,GO:0016747,GO:0034318,GO:0102387,GO:0102720	-	-	-
gene-21799	gene-21799.1	NC_044908.1_R	5	92701334	92703776	+	Replication factor-A C terminal domain	-	-	-	-
gene-21874	gene-21874.1	NC_044908.1_R	5	93984740	93988258	-	Coniferyl alcohol acyltransferase	GO:0007623,GO:0009699,GO:0009723,GO:0010597,GO:0016747,GO:0034318,GO:0102387,GO:0102720	-	-	-
gene-21877	gene-21877.1	NC_044908.1_R	5	94148610	94152998	-	Coniferyl alcohol acyltransferase	GO:0007623,GO:0009699,GO:0009723,GO:0010597,GO:0016747,GO:0034318,GO:0102387,GO:0102720	-	-	-
gene-3466	gene-3466.1	NC_044909.1_R	6	158749	160960	-	Toll receptor	-	-	-	-
gene-3562	gene-3562.1	NC_044909.1_R	6	1624402	1626905	+	Non-specific lipid transfer protein GPI-anchored 15	GO:0005319,GO:0005886,GO:0008289,GO:0009845,GO:0010214,GO:0015908,GO:0031225	-	-	-
gene-3563	gene-3563.1	NC_044909.1_R	6	1630822	1632284	+	Non-specific lipid transfer protein GPI-anchored 5	GO:0002237,GO:0002240,GO:0005829,GO:0005886,GO:0006869,GO:0008289,GO:0009624,GO:0031225,GO:0050832,GO:0140426	-	-	-
gene-3564	gene-3564.1	NC_044909.1_R	6	1687646	1689000	+	Non-specific lipid transfer protein GPI-anchored 5	GO:0002237,GO:0002240,GO:0005829,GO:0005886,GO:0006869,GO:0008289,GO:0009624,GO:0031225,GO:0050832,GO:0140426	-	-	-
gene-3848	gene-3848.1	NC_044909.1_R	6	5928211	5936459	-	Putative pentatricopeptide repeat-containing protein At5g08490	GO:0003723,GO:0005739,GO:0009414,GO:0009451,GO:0009737,GO:0043231,GO:0080156	-	-	-
gene-4122	gene-4122.1	NC_044909.1_R	6	10482927	10489649	+	Probable protein phosphatase 2C 73	GO:0000226,GO:0005634,GO:0005829,GO:0005886,GO:0006470,GO:0009819,GO:0016791,GO:0045926,GO:0046872	-	-	-
gene-4214	gene-4214.1	NC_044909.1_R	6	11760723	11765230	-	PAPA-1 domain-containing protein	GO:0031011	-	-	-
gene-4239	gene-4239.1	NC_044909.1_R	6	12081862	12083488	+	GDSL esterase/lipase At4g16230	GO:0005576,GO:0016042,GO:0016788	-	-	-
gene-4241	gene-4241.1	NC_044909.1_R	6	12124372	12126183	+	GDSL esterase/lipase At4g16230	GO:0005576,GO:0016042,GO:0016788	-	-	-
gene-4245	gene-4245.1	NC_044909.1_R	6	12189384	12191217	+	GDSL esterase/lipase At4g16230	GO:0005576,GO:0016042,GO:0016788	-	-	-
gene-4273	gene-4273.1	NC_044909.1_R	6	12678526	12681208	+	prostatic spermine-binding protein-like	-	-	-	-
gene-4322	gene-4322.1	NC_044909.1_R	6	13506645	13516860	-	Probable inactive DNA (cytosine-5)-methyltransferase DRM3	GO:0003677,GO:0005634,GO:0006306,GO:0008168	-	-	-
gene-4361	gene-4361.1	NC_044909.1_R	6	14297591	14302794	-	MuDR family transposase	GO:0005515,GO:0008270	-	-	-
gene-4377	gene-4377.1	NC_044909.1_R	6	14548817	14552041	-	Guanosine deaminase	GO:0002100,GO:0005634,GO:0005737,GO:0006152,GO:0008251,GO:0008270,GO:0047974	-	-	-
gene-4395	gene-4395.1	NC_044909.1_R	6	14862932	14866468	+	Cation/H(+) antiporter 19	GO:0005770,GO:0006812,GO:0006813,GO:0006885,GO:0012505,GO:0015299,GO:0016021,GO:0055085	-	-	-
gene-4586	gene-4586.1	NC_044909.1_R	6	19635336	19638483	+	Glycolipid transfer protein 1	GO:0005737,GO:0005829,GO:0005886,GO:0035627,GO:0120009,GO:0120013,GO:1902387,GO:1902388	-	-	-
gene-4631	gene-4631.1	NC_044909.1_R	6	20530903	20538209	+	Protein NRT1/ PTR FAMILY 5.2	GO:0009611,GO:0009737,GO:0009751,GO:0009753,GO:0016020,GO:0016021,GO:0022857,GO:0042538,GO:0042742,GO:0042937,GO:0042938,GO:0042939,GO:0043201,GO:0055085,GO:0071916,GO:0080052,GO:0080053	-	-	-
gene-4677	gene-4677.1	NC_044909.1_R	6	21542650	21544198	+	Putative EF-Hand 1, calcium-binding protein	GO:0005509	-	-	-
gene-4678	gene-4678.1	NC_044909.1_R	6	21603780	21604673	+	Putative EF-Hand 1, calcium-binding protein	GO:0005509,GO:0008270	-	-	-
gene-4695	gene-4695.1	NC_044909.1_R	6	21960988	21963968	-	ribosomal RNA-processing protein 14	-	-	-	-
gene-4754	gene-4754.1	NC_044909.1_R	6	23103103	23103605	-	S-protein homolog	-	-	-	-
gene-4905	gene-4905.1	NC_044909.1_R	6	28588730	28604229	-	IN2-2 protein	GO:0004033,GO:0005737,GO:0009734,GO:0047834	-	-	-
gene-4907	gene-4907.1	NC_044909.1_R	6	28636949	28643832	-	Probable aldo-keto reductase 2	GO:0004033,GO:0005737,GO:0047834	-	-	-
gene-4908	gene-4908.1	NC_044909.1_R	6	28682767	28688399	-	Probable aldo-keto reductase 2	GO:0004033,GO:0005737,GO:0047834	-	-	-
gene-4911	gene-4911.1	NC_044909.1_R	6	28715566	28719788	-	Probable aldo-keto reductase 2	GO:0004033,GO:0005737,GO:0047834	-	-	-
gene-5023	gene-5023.1	NC_044909.1_R	6	31402202	31411467	-	Egg cell-secreted protein 1.4	GO:0005576,GO:0009567,GO:0031410,GO:0031982,GO:0080155,GO:2000008	-	-	-
gene-5024	gene-5024.1	NC_044909.1_R	6	31412292	31412955	-	Egg cell-secreted protein 1.4	GO:0005576,GO:0009567,GO:0031410,GO:0031982,GO:0080155,GO:2000008	-	-	-
gene-5238	gene-5238.1	NC_044909.1_R	6	36180573	36186115	-	Probable methyltransferase PMT27	GO:0005737,GO:0005789,GO:0008168,GO:0016021,GO:0032259	-	-	-
gene-5258	gene-5258.1	NC_044909.1_R	6	36565574	36571797	+	Epoxide hydrolase A	GO:0009636,GO:0016787,GO:0018742,GO:0042803	-	-	-
gene-5288	gene-5288.1	NC_044909.1_R	6	37115044	37120617	-	Dehydrin	GO:0009415	-	-	-
gene-5289	gene-5289.1	NC_044909.1_R	6	37115305	37116315	-	Dehydrin	GO:0009415	-	-	-
gene-5306	gene-5306.1	NC_044909.1_R	6	37368791	37369767	-	Heavy metal-associated isoprenylated plant protein 43	GO:0046872	-	-	-
gene-5335	gene-5335.1	NC_044909.1_R	6	37933421	37934834	+	Putative UDP-rhamnose:rhamnosyltransferase 1	GO:0008194,GO:0016021	-	-	-
gene-5337	gene-5337.1	NC_044909.1_R	6	37958817	37962361	+	Putative UDP-rhamnose:rhamnosyltransferase 1	GO:0008194,GO:0016021	-	-	-
gene-5341	gene-5341.1	NC_044909.1_R	6	38037015	38038764	-	UDP-glycosyltransferase 91A1	GO:0008194,GO:0043231	-	-	-
gene-5413	gene-5413.1	NC_044909.1_R	6	39589512	39591749	+	Transcription factor bHLH25	GO:0000976,GO:0003700,GO:0005634,GO:0006355,GO:0046983	-	-	-
gene-5414	gene-5414.1	NC_044909.1_R	6	39621006	39624684	+	Transcription factor bHLH25	GO:0000976,GO:0003700,GO:0005634,GO:0006355,GO:0046983	-	-	-
gene-5542	gene-5542.1	NC_044909.1_R	6	41763131	41768517	+	BTB/POZ domain-containing protein NPY2	GO:0005515,GO:0009958,GO:0016567,GO:0071944	-	-	-
gene-5652	gene-5652.1	NC_044909.1_R	6	43524176	43525927	-	Uncharacterized acetyltransferase At3g50280	GO:0016747	-	-	-
gene-5654	gene-5654.1	NC_044909.1_R	6	43606527	43608180	-	Uncharacterized acetyltransferase At3g50280	GO:0016747	-	-	-
gene-5668	gene-5668.1	NC_044909.1_R	6	43825010	43827289	+	Subtilisin-like protease SBT1.9	GO:0004252,GO:0005615,GO:0006508,GO:0008236	-	-	-
gene-5685	gene-5685.1	NC_044909.1_R	6	44146389	44147990	-	Zeaxanthin epoxidase	-	-	-	-
gene-5740	gene-5740.1	NC_044909.1_R	6	44932796	44936812	-	Patatin-like protein 1	GO:0004620,GO:0005737,GO:0006629,GO:0006952,GO:0010311,GO:0016042,GO:0047372	-	-	-
gene-5744	gene-5744.1	NC_044909.1_R	6	45168232	45168573	+	Precursor of CEP3	GO:0005179,GO:0005576,GO:0006970,GO:0006995,GO:0009266,GO:0009642,GO:0009651,GO:0009733,GO:0009744,GO:0010037,GO:0035864,GO:0048046,GO:0048364,GO:0048831,GO:0090548,GO:1901371,GO:1901698,GO:1902025,GO:2000023,GO:2000280	-	-	-
gene-5749	gene-5749.1	NC_044909.1_R	6	45333836	45374458	-	Transducin/WD40 repeat-like superfamily protein isoform 2	-	-	-	-
gene-5778	gene-5778.1	NC_044909.1_R	6	45807095	45810301	+	LOB domain-containing protein 36	GO:0006355,GO:0009954,GO:0009965,GO:0048441	-	-	-
gene-5784	gene-5784.1	NC_044909.1_R	6	45892202	45897373	-	Probable disease resistance protein At5g66900	GO:0005524,GO:0005829,GO:0012505,GO:0043130,GO:0043531,GO:0050832	-	-	-
gene-5785	gene-5785.1	NC_044909.1_R	6	45920528	45924788	-	Probable disease resistance protein At5g66900	GO:0005524,GO:0005829,GO:0012505,GO:0043130,GO:0043531,GO:0050832	-	-	-
gene-5786	gene-5786.1	NC_044909.1_R	6	45981139	45983643	-	Probable disease resistance protein At5g66900	GO:0005515,GO:0005524,GO:0005829,GO:0012505,GO:0043130,GO:0043531,GO:0050832	-	-	-
gene-5787	gene-5787.1	NC_044909.1_R	6	46005972	46008581	-	Probable disease resistance protein At5g66900	GO:0005515,GO:0005524,GO:0005829,GO:0012505,GO:0043130,GO:0043531,GO:0050832	-	-	-
gene-5790	gene-5790.1	NC_044909.1_R	6	46099067	46105246	-	Probable disease resistance protein At5g66900	GO:0005515,GO:0005524,GO:0005829,GO:0012505,GO:0043130,GO:0043531,GO:0050832	-	-	-
gene-5792	gene-5792.1	NC_044909.1_R	6	46154340	46165471	-	Probable disease resistance protein At5g66900	GO:0005524,GO:0005829,GO:0012505,GO:0043130,GO:0043531,GO:0050832	-	-	-
gene-5793	gene-5793.1	NC_044909.1_R	6	46185213	46189711	-	Probable disease resistance protein At5g66900	GO:0005524,GO:0005829,GO:0012505,GO:0043130,GO:0043531,GO:0050832	-	-	-
gene-5794	gene-5794.1	NC_044909.1_R	6	46185521	46188791	-	Probable disease resistance protein At5g66900	GO:0005515,GO:0005524,GO:0005829,GO:0012505,GO:0043130,GO:0043531,GO:0050832	-	-	-
gene-5795	gene-5795.1	NC_044909.1_R	6	46225125	46226942	-	Probable disease resistance protein At5g66910	GO:0005515,GO:0005524,GO:0005829,GO:0012505,GO:0043130,GO:0043531,GO:0050832	-	-	-
gene-5796	gene-5796.1	NC_044909.1_R	6	46251175	46253113	-	Disease resistance protein ADR1	GO:0005515,GO:0005524,GO:0009414,GO:0009626,GO:0016301,GO:0042742,GO:0043531,GO:0051707	-	-	-
gene-5797	gene-5797.1	NC_044909.1_R	6	46265684	46269998	-	Probable disease resistance protein At5g66900	GO:0005515,GO:0005524,GO:0005829,GO:0012505,GO:0043130,GO:0043531,GO:0050832	-	-	-
gene-5798	gene-5798.1	NC_044909.1_R	6	46274802	46276526	-	Probable disease resistance protein At5g66910	GO:0005524,GO:0005829,GO:0012505,GO:0043130,GO:0043531,GO:0050832	-	-	-
gene-5800	gene-5800.1	NC_044909.1_R	6	46307195	46311379	-	Probable disease resistance protein At5g66910	GO:0005515,GO:0005524,GO:0005829,GO:0012505,GO:0043130,GO:0043531,GO:0050832	-	-	-
gene-5801	gene-5801.1	NC_044909.1_R	6	46313803	46318559	-	Probable disease resistance protein At5g66900	GO:0005524,GO:0005829,GO:0012505,GO:0043130,GO:0043531,GO:0050832	-	-	-
gene-5802	gene-5802.1	NC_044909.1_R	6	46314202	46316108	-	Probable disease resistance protein At5g66900	GO:0005515,GO:0005524,GO:0005829,GO:0012505,GO:0043130,GO:0043531,GO:0050832	-	-	-
gene-5812	gene-5812.1	NC_044909.1_R	6	46474008	46476038	+	Salicylic acid-binding protein 2	GO:0009694,GO:0009696,GO:0009862,GO:0016298,GO:0045087,GO:0080030,GO:0080031,GO:0080032	-	-	-
gene-5859	gene-5859.1	NC_044909.1_R	6	47353749	47359970	+	Protein DA1-related 1	GO:0008233,GO:0032875,GO:0043130,GO:0046872	-	-	-
gene-5860	gene-5860.1	NC_044909.1_R	6	47363981	47371082	+	Protein DA1-related 1	GO:0008233,GO:0032875,GO:0043130,GO:0046872	-	-	-
gene-5864	gene-5864.1	NC_044909.1_R	6	47389230	47397329	+	Protein DA1-related 1	GO:0008233,GO:0032875,GO:0043130,GO:0046872	-	-	-
gene-6027	gene-6027.1	NC_044909.1_R	6	49811170	49812132	+	Transcription factor bHLH131	GO:0003677,GO:0005634,GO:0046983	-	-	-
gene-6113	gene-6113.1	NC_044909.1_R	6	51419409	51427284	-	Pentatricopeptide repeat-containing protein At4g39952, mitochondrial	GO:0005739	-	-	-
gene-6146	gene-6146.1	NC_044909.1_R	6	52053810	52054409	-	Transmembrane gamma-carboxyglutamic acid protein like	-	-	-	-
gene-6147	gene-6147.1	NC_044909.1_R	6	52072673	52073272	-	C2 domain-containing protein	-	-	-	-
gene-6148	gene-6148.1	NC_044909.1_R	6	52081763	52082624	-	C2 domain-containing protein	-	-	-	-
gene-6383	gene-6383.1	NC_044909.1_R	6	55267816	55268592	+	Zinc finger protein ZAT2	GO:0003700,GO:0005634,GO:0006355,GO:0046872,GO:0048235	-	-	-
gene-6387	gene-6387.1	NC_044909.1_R	6	55313548	55317813	-	Probable serine/threonine-protein kinase PIX13	GO:0004672,GO:0004674,GO:0004712,GO:0005524,GO:0005634,GO:0005886,GO:0006468,GO:0006952,GO:0106310	-	-	-
gene-6420	gene-6420.1	NC_044909.1_R	6	55686127	55690936	-	Monosaccharide-sensing protein 2	GO:0000325,GO:0005794,GO:0005886,GO:0008643,GO:0016021,GO:0022857,GO:0055085	-	-	-
gene-29071	gene-29071.1	NC_044910.1_R	7	11809	14250	+	Protein SIEVE ELEMENT OCCLUSION B	GO:0010088,GO:0042803,GO:0043621	-	-	-
gene-29078	gene-29078.1	NC_044910.1_R	7	136009	136341	-	Mitogen-activated protein kinase 7-like	-	-	-	-
gene-29111	gene-29111.1	NC_044910.1_R	7	774335	776942	+	TATA box-binding protein associated factor RNA polymerase I subunit C	-	-	-	-
gene-29134	gene-29134.1	NC_044910.1_R	7	1094058	1095653	-	Pentatricopeptide repeat-containing protein PNM1, mitochondrial	GO:0003723,GO:0003729,GO:0005634,GO:0005739,GO:0005759,GO:0006417	-	-	-
gene-29147	gene-29147.1	NC_044910.1_R	7	1339562	1346696	+	Pentatricopeptide repeat-containing protein At2g41720	GO:0003735,GO:0008380,GO:0009507,GO:0009793,GO:0010239	-	-	-
gene-29165	gene-29165.1	NC_044910.1_R	7	1746066	1758535	-	Probable galacturonosyltransferase 4	GO:0000137,GO:0000139,GO:0005794,GO:0016021,GO:0016757,GO:0045489,GO:0047262,GO:0071555	-	-	-
gene-29177	gene-29177.1	NC_044910.1_R	7	1899962	1904986	-	Glutathione S-transferase zeta class	GO:0004364,GO:0005737,GO:0006749,GO:0009072	-	-	-
gene-29243	gene-29243.1	NC_044910.1_R	7	4089790	4091138	-	Uncharacterized acetyltransferase At3g50280	GO:0016747	-	-	-
gene-29244	gene-29244.1	NC_044910.1_R	7	4120277	4121735	-	Uncharacterized acetyltransferase At3g50280	GO:0016747	-	-	-
gene-29245	gene-29245.1	NC_044910.1_R	7	4133089	4134445	-	Uncharacterized acetyltransferase At3g50280	GO:0016747	-	-	-
gene-29246	gene-29246.1	NC_044910.1_R	7	4154997	4156467	-	Protein ENHANCED PSEUDOMONAS SUSCEPTIBILITY 1	GO:0006952,GO:0009617,GO:0009697,GO:0009753,GO:0016747,GO:1900150,GO:1900424	-	-	-
gene-29247	gene-29247.1	NC_044910.1_R	7	4182366	4184157	-	Uncharacterized acetyltransferase At3g50280	GO:0016747	-	-	-
gene-29250	gene-29250.1	NC_044910.1_R	7	4233527	4236822	-	Uncharacterized acetyltransferase At3g50280	GO:0016747	-	-	-
gene-29357	gene-29357.1	NC_044910.1_R	7	6358132	6361861	-	Protein IQ-DOMAIN 12	GO:0005515,GO:0005516,GO:0005634,GO:0005886	-	-	-
gene-29534	gene-29534.1	NC_044910.1_R	7	10239619	10241530	+	Putative methyltransferase DDB_G0268948	GO:0008168,GO:0032259,GO:0045335	-	-	-
gene-29536	gene-29536.1	NC_044910.1_R	7	10290936	10294286	+	Putative methyltransferase DDB_G0268948	GO:0008168,GO:0032259,GO:0045335	-	-	-
gene-29537	gene-29537.1	NC_044910.1_R	7	10297116	10299151	+	Putative methyltransferase DDB_G0268948	GO:0008168,GO:0032259,GO:0045335	-	-	-
gene-29703	gene-29703.1	NC_044910.1_R	7	13727233	13735626	-	CDPK-related kinase 1	GO:0004672,GO:0004683,GO:0004712,GO:0005516,GO:0005524,GO:0005634,GO:0005737,GO:0006468,GO:0009931,GO:0010286,GO:0016020,GO:0018105,GO:0035556,GO:0046777,GO:0046872,GO:0106310	-	-	-
gene-29793	gene-29793.1	NC_044910.1_R	7	15800791	15802460	-	Cytochrome P450 94A1	GO:0004497,GO:0005506,GO:0005789,GO:0016021,GO:0016705,GO:0020037,GO:0055114	-	-	-
gene-30025	gene-30025.1	NC_044910.1_R	7	21633825	21645815	+	Double-stranded RNA-binding protein 1	GO:0003725	-	-	-
gene-30249	gene-30249.1	NC_044910.1_R	7	27664960	27665649	-	Pterocarpan synthase 1	GO:0006952,GO:0016829,GO:0048046	-	-	-
gene-30251	gene-30251.1	NC_044910.1_R	7	27715990	27716904	-	Dirigent protein 21	GO:0005576	-	-	-
gene-30274	gene-30274.1	NC_044910.1_R	7	28305250	28305837	-	Dirigent protein 21	GO:0005576	-	-	-
gene-30276	gene-30276.1	NC_044910.1_R	7	28319400	28320275	-	Dirigent protein 19	GO:0048046	-	-	-
gene-30277	gene-30277.1	NC_044910.1_R	7	28327245	28328224	-	Dirigent protein 19	GO:0048046	-	-	-
gene-30473	gene-30473.1	NC_044910.1_R	7	32896027	32899862	+	CASP-like protein 5B2	GO:0005886,GO:0016020,GO:0016021	-	-	-
[truncated: 766 more rows]
